# Supplementary material for: Glioblastoma hijacks microglial gene expression to support tumor growth
Source: J Neuroinflammation. 2020 Apr 16;17:120. doi: 10.1186/s12974-020-01797-2 (PMC7164149; doi:10.1186/s12974-020-01797-2)
Supplement: Supplementary file 1 — Additional file 1: Table S1. a, b all genes and subsets. [file 12974_2020_1797_MOESM1_ESM.xlsx]

## Sheet: Suppl. Table S1A
Suppl. Table S1A		Normalized reads				Control Microglia
						Control to GFPneg tumor microglia				Control Microglia to GFPpos GIM					GFPneg tumor microglia to Control microglia				GFPneg tumor microglia to GFPpos GIM					GFPpos GIM to Control microglia				GFPpos GIM to GFPneg tumor microglia
Mouse gene		Control Microglia	GFPneg microglia	GFPpos microglia		Log2 fold change	SEM	FDR adj p-value		Log2 fold change	SEM	FDR adj p-value			Log2 fold change	SEM	FDR adj p-value		Log2 fold change	SEM	FDR adj p-value			Log2 fold change	SEM	FDR adj p-value		Log2 fold change	SEM	FDR adj p-value
0610005C13Rik		7.55065	1.69382	0.927319		1.09879	0.836451	NA		1.39491	0.836103	0.257502			-1.09879	0.836451	NA		0.296119	0.834565	NA			-1.39491	0.836103	0.257502		-0.296119	0.834565	NA
0610007P14Rik		120.186	156.436	269.075		-0.357011	0.358108	1		-1.10334	0.355798	0.014581			0.357011	0.358108	1		-0.746325	0.353941	0.201753			1.10334	0.355798	0.014581		0.746325	0.353941	0.201753
0610009B22Rik		105.239	93.6819	149.398		0.158123	0.346629	1		-0.480553	0.342991	0.365191			-0.158123	0.346629	1		-0.638676	0.343347	0.276218			0.480553	0.342991	0.365191		0.638676	0.343347	0.276218
0610009E02Rik		1.92066	0	1.11042		0.568325	0.647398	NA		0.191019	0.652065	NA			-0.568325	0.647398	NA		-0.377307	0.647791	NA			-0.191019	0.652065	NA		0.377307	0.647791	NA
0610009L18Rik		19.5628	14.131	9.27837		0.346416	0.747477	1		0.780062	0.749176	0.533464			-0.346416	0.747477	1		0.433646	0.750392	0.80526			-0.780062	0.749176	0.533464		-0.433646	0.750392	0.80526
0610009O20Rik		22.2881	46.1819	26.0126		-0.949859	0.495458	0.774612		-0.194488	0.500779	0.846612			0.949859	0.495458	0.774612		0.755371	0.48996	0.393227			0.194488	0.500779	0.846612		-0.755371	0.48996	0.393227
0610010F05Rik		45.7992	43.5912	94.2289		0.0583012	0.615212	1		-0.874029	0.612126	0.354126			-0.0583012	0.615212	1		-0.93233	0.61197	0.40107			0.874029	0.612126	0.354126		0.93233	0.61197	0.40107
0610010K14Rik		21.4458	16.4782	13.0105		0.322017	0.608883	1		0.603937	0.610555	0.558512			-0.322017	0.608883	1		0.28192	0.6129	0.85127			-0.603937	0.610555	0.558512		-0.28192	0.6129	0.85127
0610011F06Rik		48.2168	30.915	39.2605		0.586811	0.476332	1		0.273481	0.472109	0.761358			-0.586811	0.476332	1		-0.31333	0.476572	0.769432			-0.273481	0.472109	0.761358		0.31333	0.476572	0.769432
0610012G03Rik		20.1131	18.3152	30.2106		0.107885	0.62037	1		-0.49167	0.614824	0.655251			-0.107885	0.62037	1		-0.599555	0.614912	0.63596			0.49167	0.614824	0.655251		0.599555	0.614912	0.63596
0610030E20Rik		94.0967	51.813	55.1045		0.776846	0.499557	1		0.698214	0.498344	0.365191			-0.776846	0.499557	1		-0.0786324	0.501502	0.956691			-0.698214	0.498344	0.365191		0.0786324	0.501502	0.956691
0610037L13Rik		118.004	118.744	81.9602		-0.0114762	0.373722	1		0.499586	0.375502	0.395831			0.0114762	0.373722	1		0.511062	0.375021	0.467513			-0.499586	0.375502	0.395831		-0.511062	0.375021	0.467513
0610038B21Rik		0.859454	0.706697	2.22934		0.0539501	0.689557	NA		-0.320815	0.693202	NA			-0.0539501	0.689557	NA		-0.374765	0.693578	NA			0.320815	0.693202	NA		0.374765	0.693578	NA
0610039K10Rik		2.48826	1.46387	1.07055		0.323339	0.825501	NA		0.488054	0.825365	NA			-0.323339	0.825501	NA		0.164715	0.824247	NA			-0.488054	0.825365	NA		-0.164715	0.824247	NA
0610040B10Rik		8.81351	3.09045	8.34587		0.712856	0.838208	1		0.0458196	0.838023	0.983562			-0.712856	0.838208	1		-0.667036	0.838173	0.711822			-0.0458196	0.838023	0.983562		0.667036	0.838173	0.711822
0610040J01Rik		647.267	493.892	168.481		0.373968	0.335552	1		1.85808	0.338212	1.13e-06			-0.373968	0.335552	1		1.48411	0.338517	0.000744273			-1.85808	0.338212	1.13e-06		-1.48411	0.338517	0.000744273
0610043K17Rik		0	0.591724	0		-0.529389	0.533912	NA		0	0.524434	NA			0.529389	0.533912	NA		0.540374	0.54046	NA			0	0.524434	NA		-0.540374	0.54046	NA
1110001J03Rik		32.3355	44.1517	90.3088		-0.388606	0.548784	1		-1.29748	0.544555	0.0772829			0.388606	0.548784	1		-0.908871	0.541274	0.33986			1.29748	0.544555	0.0772829		0.908871	0.541274	0.33986
1110002E22Rik		8.22115	0	0		1.18042	0.69282	NA		1.18427	0.693788	NA			-1.18042	0.69282	NA		0	0.688277	NA			-1.18427	0.693788	NA		0	0.688277	NA
1110002J07Rik		0.959246	0	0		0.616256	0.56167	NA		0.621717	0.564487	NA			-0.616256	0.56167	NA		0	0.554692	NA			-0.621717	0.564487	NA		0	0.554692	NA
1110002L01Rik		8.97771	4.34956	8.29534		0.572832	0.829968	1		0.0699765	0.828668	0.972597			-0.572832	0.829968	1		-0.502855	0.829676	0.793438			-0.0699765	0.828668	0.972597		0.502855	0.829676	0.793438
1110004E09Rik		46.2833	38.5511	80.3732		0.238591	0.512154	1		-0.718125	0.506404	0.358369			-0.238591	0.512154	1		-0.956716	0.507409	0.266589			0.718125	0.506404	0.358369		0.956716	0.507409	0.266589
1110004F10Rik		345.225	344.021	468.664		0.00458468	0.31671	1		-0.426202	0.315821	0.387901			-0.00458468	0.31671	1		-0.430787	0.315646	0.466524			0.426202	0.315821	0.387901		0.430787	0.315646	0.466524
1110007C09Rik		191.109	192.167	233.459		-0.0102115	0.377114	1		-0.274788	0.376178	0.687815			0.0102115	0.377114	1		-0.264577	0.375891	0.75135			0.274788	0.376178	0.687815		0.264577	0.375891	0.75135
1110008F13Rik		155.337	141.63	195.182		0.129757	0.33419	1		-0.314231	0.332155	0.579997			-0.129757	0.33419	1		-0.443987	0.332292	0.478404			0.314231	0.332155	0.579997		0.443987	0.332292	0.478404
1110008L16Rik		45.7562	43.3941	54.7995		0.0748567	0.575341	1		-0.216998	0.573412	0.851073			-0.0748567	0.575341	1		-0.291855	0.5733	0.834166			0.216998	0.573412	0.851073		0.291855	0.5733	0.834166
1110008P14Rik		27.1455	36.9723	58.9199		-0.400008	0.482078	1		-1.0184	0.476715	0.12356			0.400008	0.482078	1		-0.618397	0.471264	0.48996			1.0184	0.476715	0.12356		0.618397	0.471264	0.48996
1110012L19Rik		27.9825	23.7527	42.5596		0.190642	0.59501	1		-0.529743	0.589583	0.603766			-0.190642	0.59501	1		-0.720386	0.590334	0.53086			0.529743	0.589583	0.603766		0.720386	0.590334	0.53086
1110017D15Rik		6.8714	7.7568	10.9502		-0.092168	0.834022	1		-0.37498	0.833605	0.81868			0.092168	0.834022	1		-0.282812	0.833377	0.892899			0.37498	0.833605	0.81868		0.282812	0.833377	0.892899
1110018N20Rik		1.14274	0.476751	0		0.232155	0.590952	NA		0.477045	0.589666	NA			-0.232155	0.590952	NA		0.24489	0.588139	NA			-0.477045	0.589666	NA		-0.24489	0.588139	NA
1110019D14Rik		18.4457	13.1355	18.6166		0.376258	0.692983	1		-0.00631397	0.689224	0.996791			-0.376258	0.692983	1		-0.382572	0.691378	0.816055			0.00631397	0.689224	0.996791		0.382572	0.691378	0.816055
1110020A21Rik		0	1.58158	2.36997		-0.330265	0.609143	NA		-0.462857	0.610477	NA			0.330265	0.609143	NA		-0.132592	0.613081	NA			0.462857	0.610477	NA		0.132592	0.613081	NA
1110025M09Rik		2.31766	5.50213	1.07055		-0.522688	0.807159	NA		0.305693	0.804602	0.850423			0.522688	0.807159	NA		0.828381	0.806869	NA			-0.305693	0.804602	0.850423		-0.828381	0.806869	NA
1110032A03Rik		93.9553	87.9496	103.271		0.0821861	0.422718	1		-0.129338	0.421213	0.88252			-0.0821861	0.422718	1		-0.211524	0.421144	0.837468			0.129338	0.421213	0.88252		0.211524	0.421144	0.837468
1110032F04Rik		0	1.06005	26.8482		-0.350354	0.820758	NA		-2.45147	0.824585	NA			0.350354	0.820758	NA		-2.10111	0.826346	NA			2.45147	0.824585	NA		2.10111	0.826346	NA
1110034G24Rik		44.3273	55.1165	74.1419		-0.290417	0.49597	1		-0.671744	0.493454	0.382735			0.290417	0.49597	1		-0.381328	0.490913	0.72106			0.671744	0.493454	0.382735		0.381328	0.490913	0.72106
1110035H17Rik		2.31766	1.65177	1.59956		0.118835	0.715348	NA		0.130773	0.716054	NA			-0.118835	0.715348	NA		0.0119384	0.715935	NA			-0.130773	0.716054	NA		-0.0119384	0.715935	NA
1110037F02Rik		204.781	149.41	200.47		0.380445	0.615094	1		0.0259721	0.614585	0.986679			-0.380445	0.615094	1		-0.354473	0.614896	0.805975			-0.0259721	0.614585	0.986679		0.354473	0.614896	0.805975
1110038B12Rik		21.5852	47.2	70.0846		-0.992292	0.530944	0.81744		-1.50345	0.527833	0.0278152			0.992292	0.530944	0.81744		-0.511153	0.518142	0.631819			1.50345	0.527833	0.0278152		0.511153	0.518142	0.631819
1110038F14Rik		61.0359	64.4381	163.157		-0.0733446	0.459805	1		-1.30754	0.454872	0.0259705			0.0733446	0.459805	1		-1.23419	0.453862	0.0747883			1.30754	0.454872	0.0259705		1.23419	0.453862	0.0747883
1110051M20Rik		55.848	57.68	70.3167		-0.0485741	0.490731	1		-0.304217	0.488792	0.740817			0.0485741	0.490731	1		-0.255643	0.487944	0.828232			0.304217	0.488792	0.740817		0.255643	0.487944	0.828232
1110054M08Rik		9.56677	3.31197	11.978		0.741262	0.836998	1		-0.18712	0.836275	0.918738			-0.741262	0.836998	1		-0.928382	0.83677	0.579276			0.18712	0.836275	0.918738		0.928382	0.83677	0.579276
1110057K04Rik		211.15	230.595	202.254		-0.124111	0.324197	1		0.0567787	0.32429	0.938406			0.124111	0.324197	1		0.18089	0.323647	0.814295			-0.0567787	0.32429	0.938406		-0.18089	0.323647	0.814295
1110059E24Rik		88.0011	111.246	164.69		-0.294195	0.565647	1		-0.785323	0.564567	0.369147			0.294195	0.565647	1		-0.491128	0.563632	0.680328			0.785323	0.564567	0.369147		0.491128	0.563632	0.680328
1110059G10Rik		91.5215	69.3762	60.6246		0.363057	0.495274	1		0.540895	0.495417	0.508089			-0.363057	0.495274	1		0.177838	0.496514	0.886104			-0.540895	0.495417	0.508089		-0.177838	0.496514	0.886104
1110065P20Rik		21.4362	25.0315	20.2725		-0.172591	0.688319	1		0.0571041	0.688747	0.973201			0.172591	0.688319	1		0.229695	0.687274	0.894584			-0.0571041	0.688747	0.973201		-0.229695	0.687274	0.894584
1190002F15Rik		13.6644	10.7268	39.4103		0.146307	0.837523	1		-0.769495	0.837658	0.592904			-0.146307	0.837523	1		-0.915802	0.837649	0.58618			0.769495	0.837658	0.592904		0.915802	0.837649	0.58618
1190002N15Rik		55.2319	48.4394	131.394		0.163936	0.581975	1		-1.08111	0.578154	0.192482			-0.163936	0.581975	1		-1.24505	0.578438	0.189864			1.08111	0.578154	0.192482		1.24505	0.578438	0.189864
1190007I07Rik		37.4463	35.4242	34.6512		0.0681709	0.568112	1		0.0975105	0.567385	0.939484			-0.0681709	0.568112	1		0.0293395	0.567194	0.983325			-0.0975105	0.567385	0.939484		-0.0293395	0.567194	0.983325
1200007C13Rik		0	1.30685	0		-0.659466	0.57662	NA		0	0.569226	NA			0.659466	0.57662	NA		0.668104	0.580805	NA			0	0.569226	NA		-0.668104	0.580805	NA
1200014J11Rik		239.139	194.898	99.6463		0.278985	0.355702	1		1.19995	0.358578	0.00737572			-0.278985	0.355702	1		0.920966	0.359058	0.0993617			-1.19995	0.358578	0.00737572		-0.920966	0.359058	0.0993617
1300002E11Rik		22.4695	43.6438	29.048		-0.795498	0.636633	1		-0.309966	0.638162	0.803346			0.795498	0.636633	1		0.485531	0.63321	0.72565			0.309966	0.638162	0.803346		-0.485531	0.63321	0.72565
1300017J02Rik		2.4829	2.65006	0.66965		-0.0400669	0.814982	NA		0.622375	0.811964	NA			0.0400669	0.814982	NA		0.662442	0.812671	NA			-0.622375	0.811964	NA		-0.662442	0.812671	NA
1500002C15Rik		12.1173	7.00531	0		0.51252	0.826679	1		2.52765	0.833646	0.0174762			-0.51252	0.826679	1		2.01513	0.834298	0.127273			-2.52765	0.833646	0.0174762		-2.01513	0.834298	0.127273
1500004A13Rik		24.9234	16.4166	2.13851		0.444446	0.763241	1		2.27356	0.775861	0.0226051			-0.444446	0.763241	1		1.82911	0.777073	0.141709			-2.27356	0.775861	0.0226051		-1.82911	0.777073	0.141709
1500009C09Rik		0.761826	3.64287	1.3393		-0.594292	0.739605	NA		-0.148358	0.738022	NA			0.594292	0.739605	NA		0.445933	0.74222	NA			0.148358	0.738022	NA		-0.445933	0.74222	NA
1500009L16Rik		0.772554	10.4291	7.67622		-1.36677	0.834583	1		-1.13205	0.83452	0.384839			1.36677	0.834583	1		0.234721	0.836281	0.912721			1.13205	0.83452	0.384839		-0.234721	0.836281	0.912721
1500011B03Rik		29.3398	29.426	15.3815		-0.0067212	0.77024	1		0.634268	0.771483	0.644705			0.00672119	0.77024	1		0.640989	0.771259	0.697988			-0.634268	0.771483	0.644705		-0.640989	0.771259	0.697988
1500011K16Rik		84.4098	71.7038	103.014		0.221754	0.40792	1		-0.266752	0.404759	0.723245			-0.221754	0.40792	1		-0.488506	0.405494	0.536809			0.266752	0.404759	0.723245		0.488506	0.405494	0.536809
1500012F01Rik		78.5972	160.257	350.127		-0.960589	0.397788	0.341181		-2.02284	0.395411	7.25e-06			0.960589	0.397788	0.341181		-1.06226	0.390855	0.0749244			2.02284	0.395411	7.25e-06		1.06226	0.390855	0.0749244
1500015A07Rik		4.49798	3.42694	2.41762		0.162906	0.82394	NA		0.358355	0.823807	0.82535			-0.162906	0.82394	NA		0.19545	0.823641	NA			-0.358355	0.823807	0.82535		-0.19545	0.823641	NA
1500015O10Rik		19.1872	15.3931	57.6887		0.176078	0.81738	1		-1.00892	0.816274	0.439039			-0.176078	0.81738	1		-1.185	0.816373	0.43018			1.00892	0.816274	0.439039		1.185	0.816373	0.43018
1500035N22Rik		2.79084	0	0		0.751412	0.599993	NA		0.75483	0.601438	NA			-0.751412	0.599993	NA		0	0.595717	NA			-0.75483	0.601438	NA		0	0.595717	NA
1600002H07Rik		35.9278	27.0645	15.7486		0.342236	0.647598	1		0.979217	0.650957	0.321729			-0.342236	0.647598	1		0.636981	0.652248	0.635464			-0.979217	0.650957	0.321729		-0.636981	0.652248	0.635464
1600002K03Rik		20.978	29.5043	8.2392		-0.42495	0.613178	1		1.10742	0.628415	0.225714			0.42495	0.613178	1		1.53237	0.624336	0.119279			-1.10742	0.628415	0.225714		-1.53237	0.624336	0.119279
1600010M07Rik		9.99596	18.015	8.75195		-0.659359	0.711835	1		0.14352	0.71699	0.929435			0.659359	0.711835	1		0.80288	0.710835	0.569849			-0.14352	0.71699	0.929435		-0.80288	0.710835	0.569849
1600012H06Rik		137.312	143.068	59.3369		-0.053492	0.454208	1		1.11276	0.458108	0.0702143			0.053492	0.454208	1		1.16625	0.457696	0.102263			-1.11276	0.458108	0.0702143		-1.16625	0.457696	0.102263
1600014C10Rik		347.921	461.688	638.92		-0.393354	0.290671	1		-0.848306	0.289903	0.0228393			0.393354	0.290671	1		-0.454952	0.288995	0.3799			0.848306	0.289903	0.0228393		0.454952	0.288995	0.3799
1600017P15Rik		7.63859	0.945072	0		1.3937	0.819831	NA		1.93936	0.816546	NA			-1.3937	0.819831	NA		0.545658	0.810523	NA			-1.93936	0.816546	NA		-0.545658	0.810523	NA
1600020E01Rik		31.2604	19.2407	6.03607		0.593128	0.612364	1		1.9458	0.630048	0.0150759			-0.593128	0.612364	1		1.35268	0.633895	0.19419			-1.9458	0.630048	0.0150759		-1.35268	0.633895	0.19419
1700001C02Rik		4.48293	2.96705	4.38037		0.173705	0.772329	NA		0.00942612	0.773184	0.995624			-0.173705	0.772329	NA		-0.164278	0.772954	NA			-0.00942612	0.773184	0.995624		0.164278	0.772954	NA
1700001C19Rik		27.7326	4.02983	0.297542		1.91453	0.810396	0.379222		3.26498	0.819945	0.000898119			-1.91453	0.810396	0.379222		1.35045	0.825122	0.355663			-3.26498	0.819945	0.000898119		-1.35045	0.825122	0.355663
1700001G11Rik		1.3348	0.591724	3.34825		0.189774	0.712502	NA		-0.368575	0.71655	NA			-0.189774	0.712502	NA		-0.558349	0.715905	NA			0.368575	0.71655	NA		0.558349	0.715905	NA
1700001K19Rik		0	0.395396	0.66965		-0.243494	0.567211	NA		-0.394581	0.571534	NA			0.243494	0.567211	NA		-0.151087	0.577884	NA			0.394581	0.571534	NA		0.151087	0.577884	NA
1700001L05Rik		4.96796	0.872147	0		0.780568	0.731393	NA		1.10388	0.729873	NA			-0.780568	0.731393	NA		0.323308	0.725534	NA			-1.10388	0.729873	NA		-0.323308	0.725534	NA
1700001L19Rik		1.90457	1.06005	1.80368		0.125475	0.614295	NA		0.0106771	0.615373	NA			-0.125475	0.614295	NA		-0.114798	0.615243	NA			-0.0106771	0.615373	NA		0.114798	0.615243	NA
1700001O22Rik		0	3.91212	1.54601		-0.657722	0.654415	NA		-0.322174	0.653608	NA			0.657722	0.654415	NA		0.335548	0.65756	NA			0.322174	0.653608	NA		-0.335548	0.65756	NA
1700003E16Rik		0.380913	4.15893	1.54601		-0.6369	0.693351	NA		-0.249335	0.692301	NA			0.6369	0.693351	NA		0.387565	0.696121	NA			0.249335	0.692301	NA		-0.387565	0.696121	NA
1700003F12Rik		7.18367	13.2167	6.75408		-0.632112	0.763329	1		0.0632101	0.76694	0.973386			0.632112	0.763329	1		0.695322	0.761821	0.664269			-0.0632101	0.76694	0.973386		-0.695322	0.761821	0.664269
1700003M02Rik		4.59561	0.353348	4.63804		0.796902	0.780327	NA		-0.012991	0.784387	0.994227			-0.796902	0.780327	NA		-0.809893	0.78117	NA			0.012991	0.784387	0.994227		0.809893	0.78117	NA
1700003N22Rik		0.672761	0.238375	0.257669		0.210383	0.579682	NA		0.205025	0.581815	NA			-0.210383	0.579682	NA		-0.00535813	0.580201	NA			-0.205025	0.581815	NA		0.00535813	0.580201	NA
1700006E09Rik		0.761826	0.830099	0.257669		-0.0306452	0.596349	NA		0.182551	0.595664	NA			0.0306452	0.596349	NA		0.213196	0.596962	NA			-0.182551	0.595664	NA		-0.213196	0.596962	NA
1700007G11Rik		11.437	1.65177	6.95706		0.801589	0.789261	1		0.27969	0.790618	0.861981			-0.801589	0.789261	1		-0.521899	0.789203	0.768479			-0.27969	0.790618	0.861981		0.521899	0.789203	0.768479
1700007K13Rik		1.15347	4.11119	6.44172		-0.523531	0.802945	NA		-0.798158	0.803987	NA			0.523531	0.802945	NA		-0.274627	0.80619	NA			0.798158	0.803987	NA		0.274627	0.80619	NA
1700007L15Rik		9.28885	5.45166	5.23053		0.437101	0.831801	1		0.464144	0.831589	0.771866			-0.437101	0.831801	1		0.0270433	0.832156	0.990192			-0.464144	0.831589	0.771866		-0.0270433	0.832156	0.990192
1700008F21Rik		0	1.41339	2.06135		-0.330152	0.607028	NA		-0.453939	0.608466	NA			0.330152	0.607028	NA		-0.123787	0.611358	NA			0.453939	0.608466	NA		0.123787	0.611358	NA
1700008J07Rik		15.0508	8.26421	6.2779		0.622904	0.770318	1		0.880123	0.77112	0.483645			-0.622904	0.770318	1		0.257218	0.774099	0.895129			-0.880123	0.77112	0.483645		-0.257218	0.774099	0.895129
1700008O03Rik		0.859454	1.02917	0		-0.0435213	0.596528	NA		0.349588	0.593956	NA			0.0435213	0.596528	NA		0.393109	0.595369	NA			-0.349588	0.593956	NA		-0.393109	0.595369	NA
1700009J07Rik		2.28548	3.04545	0		-0.133665	0.713628	NA		0.586364	0.70993	NA			0.133665	0.713628	NA		0.72003	0.711244	NA			-0.586364	0.70993	NA		-0.72003	0.711244	NA
1700010I14Rik		10.2224	9.68899	14.7571		0.0402445	0.798243	1		-0.354286	0.796514	0.82078			-0.0402445	0.798243	1		-0.39453	0.796291	0.840089			0.354286	0.796514	0.82078		0.39453	0.796291	0.840089
1700011I03Rik		0	1.70225	0		-0.692717	0.585861	NA		0	0.579328	NA			0.692717	0.585861	NA		0.70043	0.589416	NA			0	0.579328	NA		-0.70043	0.589416	NA
1700012B09Rik		7.81352	3.90369	0		0.427308	0.793693	NA		1.26672	0.790715	0.282061			-0.427308	0.793693	NA		0.83941	0.789724	NA			-1.26672	0.790715	0.282061		-0.83941	0.789724	NA
1700013F07Rik		1.52365	0.353348	0		0.395437	0.593587	NA		0.563751	0.593274	NA			-0.395437	0.593587	NA		0.168314	0.590092	NA			-0.563751	0.593274	NA		-0.168314	0.590092	NA
1700014D04Rik		18.963	10.2414	0		0.588038	0.827522	1		2.68858	0.833078	0.0104668			-0.588038	0.827522	1		2.10054	0.833635	0.107164			-2.68858	0.833078	0.0104668		-2.10054	0.833635	0.107164
1700015E13Rik		6.58388	0	0		1.53111	0.747231	NA		1.54035	0.748833	NA			-1.53111	0.747231	NA		0	0.737139	NA			-1.54035	0.748833	NA		0	0.737139	NA
1700016A09Rik		4.57632	0.706697	6.18405		0.437738	0.715944	NA		-0.136315	0.717985	NA			-0.437738	0.715944	NA		-0.574053	0.716892	NA			0.136315	0.717985	NA		0.574053	0.716892	NA
1700016K19Rik		0.286485	2.80434	5.79538		-0.752234	0.811225	NA		-1.23691	0.813227	0.314942			0.752234	0.811225	NA		-0.484679	0.817748	NA			1.23691	0.813227	0.314942		0.484679	0.817748	NA
1700017B05Rik		1681.96	1404.59	454.138		0.250221	0.310839	1		1.82038	0.311985	1.86e-07			-0.250221	0.310839	1		1.57016	0.312055	5.74e-05			-1.82038	0.311985	1.86e-07		-1.57016	0.312055	5.74e-05
1700018A04Rik		1.42922	0	2.06135		0.334925	0.607239	NA		-0.11983	0.610831	NA			-0.334925	0.607239	NA		-0.454755	0.609233	NA			0.11983	0.610831	NA		0.454755	0.609233	NA
1700018L02Rik		5.92288	0.830099	0		1.2135	0.807639	NA		1.71618	0.804059	NA			-1.2135	0.807639	NA		0.502685	0.797284	NA			-1.71618	0.804059	NA		-0.502685	0.797284	NA
1700018M17Rik		0.386277	0	0.257669		0.323232	0.541877	NA		0.0789683	0.550648	NA			-0.323232	0.541877	NA		-0.244263	0.545371	NA			-0.0789683	0.550648	NA		0.244263	0.545371	NA
1700019D03Rik		1.15883	4.01024	5.50561		-0.432173	0.76935	NA		-0.595555	0.770236	0.667834			0.432173	0.76935	NA		-0.163382	0.772256	NA			0.595555	0.770236	0.667834		0.163382	0.772256	NA
1700019G17Rik		0	7.11164	39.2828		-2.05857	0.809907	0.262198		-3.92422	0.804054	2.19e-05			2.05857	0.809907	0.262198		-1.86564	0.776694	0.130395			3.92422	0.804054	2.19e-05		1.86564	0.776694	0.130395
1700019L03Rik		0.286485	2.21535	0		-0.515618	0.600136	NA		0.121484	0.596013	NA			0.515618	0.600136	NA		0.637102	0.601376	NA			-0.121484	0.596013	NA		-0.637102	0.601376	NA
1700020I14Rik		285.19	249.128	335.671		0.187133	0.340524	1		-0.22526	0.339443	0.721399			-0.187133	0.340524	1		-0.412392	0.339649	0.53395			0.22526	0.339443	0.721399		0.412392	0.339649	0.53395
1700020N01Rik		1.81334	2.7371	1.28834		-0.162404	0.722308	NA		0.106789	0.721702	NA			0.162404	0.722308	NA		0.269193	0.723039	NA			-0.106789	0.721702	NA		-0.269193	0.723039	NA
1700021F05Rik		73.064	56.2688	59.5161		0.351862	0.407088	1		0.278474	0.405501	0.710249			-0.351862	0.407088	1		-0.0733874	0.407328	0.947527			-0.278474	0.405501	0.710249		0.0733874	0.407328	0.947527
1700021J08Rik		0.667398	0.476751	0		0.0793811	0.579553	NA		0.380647	0.577067	NA			-0.0793811	0.579553	NA		0.301266	0.577391	NA			-0.380647	0.577067	NA		-0.301266	0.577391	NA
1700021K19Rik		214.152	229.545	94.9269		-0.0930459	0.413447	1		1.09793	0.416392	0.045069			0.0930459	0.413447	1		1.19098	0.416006	0.0566457			-1.09793	0.416392	0.045069		-1.19098	0.416006	0.0566457
1700022I11Rik		5.95186	5.49644	4.96811		0.0809288	0.784831	1		0.172688	0.784401	0.920516			-0.0809288	0.784831	1		0.0917593	0.784225	0.967307			-0.172688	0.784401	0.920516		-0.0917593	0.784225	0.967307
1700022N22Rik		0.772554	0	0.66965		0.367582	0.582768	NA		0.0395414	0.588946	NA			-0.367582	0.582768	NA		-0.328041	0.585203	NA			-0.0395414	0.588946	NA		0.328041	0.585203	NA
1700023H06Rik		60.8588	24.0051	8.73828		1.1984	0.538924	0.48767		2.43971	0.55594	0.000187894			-1.1984	0.538924	0.48767		1.24131	0.563726	0.176731			-2.43971	0.55594	0.000187894		-1.24131	0.563726	0.176731
1700023L04Rik		1.34552	0	6.95706		0.26771	0.688998	NA		-0.645894	0.69318	NA			-0.26771	0.688998	NA		-0.913604	0.692286	NA			0.645894	0.69318	NA		0.913604	0.692286	NA
1700024G13Rik		0	1.98267	2.31902		-0.380736	0.614484	NA		-0.432663	0.615359	NA			0.380736	0.614484	NA		-0.0519269	0.618018	NA			0.432663	0.615359	NA		0.0519269	0.618018	NA
1700025G04Rik		41.6833	26.9079	30.5484		0.515542	0.646709	1		0.370374	0.645239	0.763546			-0.515542	0.646709	1		-0.145168	0.647263	0.931959			-0.370374	0.645239	0.763546		0.145168	0.647263	0.931959
1700025N23Rik		3.35308	2.13126	3.01342		0.257988	0.817105	NA		0.0718038	0.818241	NA			-0.257988	0.817105	NA		-0.186185	0.81766	NA			-0.0718038	0.818241	NA		0.186185	0.81766	NA
1700026D08Rik		2.66639	4.69448	13.6144		-0.336376	0.837829	1		-1.15311	0.83804	0.376018			0.336376	0.837829	1		-0.816737	0.838192	0.636278			1.15311	0.83804	0.376018		0.816737	0.838192	0.636278
1700026L06Rik		1.14274	4.71967	13.0566		-0.618204	0.82753	1		-1.34996	0.82858	0.271702			0.618204	0.82753	1		-0.731754	0.830053	0.676378			1.34996	0.82858	0.271702		0.731754	0.830053	0.676378
1700027J19Rik		1.43459	2.95019	8.2192		-0.327853	0.82274	NA		-1.01017	0.824385	0.444596			0.327853	0.82274	NA		-0.682317	0.825674	NA			1.01017	0.824385	0.444596		0.682317	0.825674	NA
1700028E10Rik		5.26621	5.19642	0		0.0224515	0.838281	NA		1.72195	0.836085	0.141774			-0.0224515	0.838281	NA		1.6995	0.836147	NA			-1.72195	0.836085	0.141774		-1.6995	0.836147	NA
1700028J19Rik		0	1.14414	0		-0.630354	0.568012	NA		0	0.559967	NA			0.630354	0.568012	NA		0.639692	0.572742	NA			0	0.559967	NA		-0.639692	0.572742	NA
1700028K03Rik		1.15883	0.353348	0		0.322199	0.58696	NA		0.515007	0.586242	NA			-0.322199	0.58696	NA		0.192809	0.583436	NA			-0.515007	0.586242	NA		-0.192809	0.583436	NA
1700028N14Rik		2.00756	1.69382	0.850163		0.114768	0.818445	NA		0.45916	0.81708	NA			-0.114768	0.818445	NA		0.344392	0.816996	NA			-0.45916	0.81708	NA		-0.344392	0.816996	NA
1700028P14Rik		0	1.19188	3.86503		-0.226704	0.612008	NA		-0.580866	0.613978	NA			0.226704	0.612008	NA		-0.354162	0.615657	NA			0.580866	0.613978	NA		0.354162	0.615657	NA
1700029I15Rik		1.91849	2.00512	0		-0.0145843	0.680235	NA		0.544856	0.677095	NA			0.0145843	0.680235	NA		0.559441	0.677859	NA			-0.544856	0.677095	NA		-0.559441	0.677859	NA
1700029J07Rik		4.00439	5.79384	0.66965		-0.214839	0.789857	NA		0.622637	0.787342	0.658954			0.214839	0.789857	NA		0.837476	0.788328	NA			-0.622637	0.787342	0.658954		-0.837476	0.788328	NA
1700030C10Rik		7.30058	3.64561	0		0.430268	0.793099	NA		1.2606	0.789963	0.284345			-0.430268	0.793099	NA		0.83033	0.788894	NA			-1.2606	0.789963	0.284345		-0.83033	0.788894	NA
1700030C12Rik		0	0.353348	1.54601		-0.155754	0.588724	NA		-0.561885	0.593965	NA			0.155754	0.588724	NA		-0.406131	0.597146	NA			0.561885	0.593965	NA		0.406131	0.597146	NA
1700030J22Rik		5.82092	1.29842	5.41105		0.548808	0.768931	NA		0.0369584	0.770853	0.985222			-0.548808	0.768931	NA		-0.51185	0.769442	NA			-0.0369584	0.770853	0.985222		0.51185	0.769442	NA
1700030K09Rik		54.9349	55.3378	38.6836		-0.0096865	0.723321	1		0.380464	0.72378	0.785713			0.00968651	0.723321	1		0.390151	0.723591	0.821615			-0.380464	0.72378	0.785713		-0.390151	0.723591	0.821615
1700031P21Rik		0	0.395396	0.257669		-0.317219	0.542139	NA		-0.237984	0.54331	NA			0.317219	0.542139	NA		0.0792352	0.553553	NA			0.237984	0.54331	NA		-0.0792352	0.553553	NA
1700034I23Rik		0	0.353348	0.773007		-0.213615	0.570888	NA		-0.438377	0.575968	NA			0.213615	0.570888	NA		-0.224762	0.581467	NA			0.438377	0.575968	NA		0.224762	0.581467	NA
1700034P13Rik		0.667398	3.26423	1.3655		-0.639046	0.763864	NA		-0.221502	0.762257	NA			0.639046	0.763864	NA		0.417544	0.767387	NA			0.221502	0.762257	NA		-0.417544	0.767387	NA
1700037C18Rik		26.9739	22.0169	34.4452		0.248936	0.530993	1		-0.319851	0.524201	0.746626			-0.248936	0.530993	1		-0.568787	0.52592	0.591432			0.319851	0.524201	0.746626		0.568787	0.52592	0.591432
1700037H04Rik		76.9256	97.7753	167.227		-0.321431	0.376403	1		-1.05833	0.372989	0.0285016			0.321431	0.376403	1		-0.7369	0.370461	0.234069			1.05833	0.372989	0.0285016		0.7369	0.370461	0.234069
1700040D17Rik		0	1.30685	0		-0.659466	0.57662	NA		0	0.569226	NA			0.659466	0.57662	NA		0.668104	0.580805	NA			0	0.569226	NA		-0.668104	0.580805	NA
1700040L02Rik		0	5.48264	9.92326		-0.970432	0.803145	NA		-1.35386	0.804195	0.252421			0.970432	0.803145	NA		-0.383426	0.807914	0.846775			1.35386	0.804195	0.252421		0.383426	0.807914	0.846775
1700041G16Rik		4.97333	8.51671	0		-0.409652	0.82735	NA		1.20952	0.823119	0.335976			0.409652	0.82735	NA		1.61917	0.824122	0.240675			-1.20952	0.823119	0.335976		-1.61917	0.824122	0.240675
1700047K16Rik		2.11808	1.907	2.57669		0.0245194	0.676842	NA		-0.0629539	0.677715	NA			-0.0245194	0.676842	NA		-0.0874733	0.678011	NA			0.0629539	0.677715	NA		0.0874733	0.678011	NA
1700048O20Rik		0	0.476751	0.927319		-0.255693	0.581191	NA		-0.430168	0.584866	NA			0.255693	0.581191	NA		-0.174475	0.590048	NA			0.430168	0.584866	NA		0.174475	0.590048	NA
1700049G17Rik		61.7045	33.7954	9.70216		0.714163	0.650507	1		2.13036	0.659657	0.0103925			-0.714163	0.650507	1		1.4162	0.661898	0.192759			-2.13036	0.659657	0.0103925		-1.4162	0.661898	0.192759
1700052K11Rik		14.0089	11.108	23.2856		0.264523	0.700348	1		-0.580488	0.693498	0.636791			-0.264523	0.700348	1		-0.845011	0.694999	0.533236			0.580488	0.693498	0.636791		0.845011	0.694999	0.533236
1700052N19Rik		47.4721	41.8882	48.1913		0.157306	0.608454	1		-0.0160475	0.607158	0.991336			-0.157306	0.608454	1		-0.173354	0.607428	0.911077			0.0160475	0.607158	0.991336		0.173354	0.607428	0.911077
1700054O19Rik		1.52365	0.476751	3.68307		0.15596	0.614857	NA		-0.253275	0.616876	NA			-0.15596	0.614857	NA		-0.409235	0.61662	NA			0.253275	0.616876	NA		0.409235	0.61662	NA
1700055D18Rik		7.56881	3.7101	5.35576		0.45318	0.83172	1		0.234445	0.83219	0.893908			-0.45318	0.83172	1		-0.218735	0.83173	0.918722			-0.234445	0.83219	0.893908		0.218735	0.83173	0.918722
1700056E22Rik		3.33379	2.28828	2.5158		0.214091	0.813243	NA		0.152302	0.814013	NA			-0.214091	0.813243	NA		-0.0617892	0.813567	NA			-0.152302	0.814013	NA		0.0617892	0.813567	NA
1700056N10Rik		16.1635	5.54144	13.5735		1.09084	0.738666	1		0.185335	0.729534	0.905676			-1.09084	0.738666	1		-0.905504	0.738321	0.528685			-0.185335	0.729534	0.905676		0.905504	0.738321	0.528685
1700058P15Rik		0.386277	1.2255	0.515338		-0.297354	0.634071	NA		-0.0565721	0.633124	NA			0.297354	0.634071	NA		0.240782	0.6374	NA			0.0565721	0.633124	NA		-0.240782	0.6374	NA
1700061E18Rik		3.631	3.2754	0		0.0824414	0.824888	NA		1.33431	0.818238	NA			-0.0824414	0.824888	NA		1.25186	0.818306	NA			-1.33431	0.818238	NA		-1.25186	0.818306	NA
1700064H15Rik		0.667398	0.830099	0		-0.0691832	0.589399	NA		0.323613	0.586309	NA			0.0691832	0.589399	NA		0.392796	0.588334	NA			-0.323613	0.586309	NA		-0.392796	0.588334	NA
1700064M15Rik		0.286485	1.14414	0		-0.350475	0.58455	NA		0.175036	0.579573	NA			0.350475	0.58455	NA		0.525511	0.585552	NA			-0.175036	0.579573	NA		-0.525511	0.585552	NA
1700065D16Rik		1.05904	0.476751	0.297542		0.187153	0.595716	NA		0.266393	0.596374	NA			-0.187153	0.595716	NA		0.0792396	0.595474	NA			-0.266393	0.596374	NA		-0.0792396	0.595474	NA
1700066B19Rik		1.8187	2.85482	0		-0.199084	0.706211	NA		0.528285	0.702161	NA			0.199084	0.706211	NA		0.727369	0.704022	NA			-0.528285	0.702161	NA		-0.727369	0.704022	NA
1700066M21Rik		34.5932	17.1823	7.70097		0.610847	0.829308	1		1.22145	0.82973	0.334726			-0.610847	0.829308	1		0.610603	0.830066	0.737932			-1.22145	0.82973	0.334726		-0.610603	0.830066	0.737932
1700071M16Rik		0	5.53301	16.3473		-1.57821	0.837346	0.801486		-2.56958	0.836561	0.0156986			1.57821	0.837346	0.801486		-0.991366	0.833403	0.544236			2.56958	0.836561	0.0156986		0.991366	0.833403	0.544236
1700084C06Rik		4.97219	1.29842	1.80368		0.673373	0.794334	NA		0.543245	0.795672	NA			-0.673373	0.794334	NA		-0.130129	0.79313	NA			-0.543245	0.795672	NA		0.130129	0.79313	NA
1700084E18Rik		1.72644	2.06402	0.257669		-0.107245	0.761582	NA		0.555188	0.756984	NA			0.107245	0.761582	NA		0.662433	0.758617	NA			-0.555188	0.756984	NA		-0.662433	0.758617	NA
1700086O06Rik		2.09662	7.29975	7.65146		-0.798287	0.837911	1		-0.83533	0.837953	0.554997			0.798287	0.837911	1		-0.037043	0.838254	0.985596			0.83533	0.837953	0.554997		0.037043	0.838254	0.985596
1700086P04Rik		0.572969	2.21535	2.57669		-0.281188	0.660613	NA		-0.339665	0.66148	NA			0.281188	0.660613	NA		-0.058477	0.663431	NA			0.339665	0.66148	NA		0.058477	0.663431	NA
1700088E04Rik		1.05367	1.76674	1.54601		-0.152847	0.688924	NA		-0.113776	0.68954	NA			0.152847	0.688924	NA		0.0390715	0.691176	NA			0.113776	0.68954	NA		-0.0390715	0.691176	NA
1700092M07Rik		0	0.830099	0.257669		-0.474146	0.572598	NA		-0.170667	0.570252	NA			0.474146	0.572598	NA		0.303479	0.579801	NA			0.170667	0.570252	NA		-0.303479	0.579801	NA
1700095J07Rik		0.667398	0.353348	0		0.177315	0.572461	NA		0.417957	0.570668	NA			-0.177315	0.572461	NA		0.240642	0.569427	NA			-0.417957	0.570668	NA		-0.240642	0.569427	NA
1700096K18Rik		25.6413	15.337	17.0643		0.605447	0.626974	1		0.486117	0.624377	0.665523			-0.605447	0.626974	1		-0.119331	0.628992	0.942753			-0.486117	0.624377	0.665523		0.119331	0.628992	0.942753
1700097N02Rik		0.380913	2.33033	3.55496		-0.466824	0.743343	NA		-0.682442	0.745064	NA			0.466824	0.743343	NA		-0.215618	0.748767	NA			0.682442	0.745064	NA		0.215618	0.748767	NA
1700101E01Rik		0	0	4.76615		0	0.60998	NA		-0.805293	0.614919	NA			0	0.60998	NA		-0.80706	0.615616	NA			0.805293	0.614919	NA		0.80706	0.615616	NA
1700102P08Rik		1.15883	2.38375	0		-0.231881	0.610004	NA		0.282556	0.607844	NA			0.231881	0.610004	NA		0.514437	0.609744	NA			-0.282556	0.607844	NA		-0.514437	0.609744	NA
1700104B16Rik		0.380913	0.395396	1.3393		-0.002172	0.595775	NA		-0.292234	0.599524	NA			0.002172	0.595775	NA		-0.290062	0.600567	NA			0.292234	0.599524	NA		0.290062	0.600567	NA
1700105P06Rik		1.24573	1.10209	0.334825		0.050222	0.659209	NA		0.310286	0.658127	NA			-0.050222	0.659209	NA		0.260064	0.658566	NA			-0.310286	0.658127	NA		-0.260064	0.658566	NA
1700109G14Rik		0	0.715126	0.595084		-0.372436	0.580881	NA		-0.307	0.5818	NA			0.372436	0.580881	NA		0.0654359	0.588662	NA			0.307	0.5818	NA		-0.0654359	0.588662	NA
1700109H08Rik		30.1714	19.1789	1.3655		0.516429	0.716879	1		2.97162	0.745187	0.000879755			-0.516429	0.716879	1		2.45519	0.746958	0.0227864			-2.97162	0.745187	0.000879755		-2.45519	0.746958	0.0227864
1700110C19Rik		2.30693	2.93617	0.515338		-0.123577	0.740922	NA		0.425305	0.738573	NA			0.123577	0.740922	NA		0.548882	0.739777	NA			-0.425305	0.738573	NA		-0.548882	0.739777	NA
1700110I01Rik		0	1.2255	0		-0.646263	0.572778	NA		0	0.565077	NA			0.646263	0.572778	NA		0.655231	0.577211	NA			0	0.565077	NA		-0.655231	0.577211	NA
1700110K17Rik		3.0666	0.238375	1.48771		0.742652	0.735985	NA		0.341761	0.740337	NA			-0.742652	0.735985	NA		-0.400891	0.73535	NA			-0.341761	0.740337	NA		0.400891	0.73535	NA
1700112D23Rik		0.380913	0.238375	0		0.0846881	0.545741	NA		0.331891	0.543073	NA			-0.0846881	0.545741	NA		0.247202	0.543559	NA			-0.331891	0.543073	NA		-0.247202	0.543559	NA
1700112E06Rik		8.72764	3.12681	4.49523		0.867626	0.827373	1		0.588877	0.825915	0.697035			-0.867626	0.827373	1		-0.278748	0.828291	0.893824			-0.588877	0.825915	0.697035		0.278748	0.828291	0.893824
1700112J16Rik		0.572969	1.06005	0		-0.167457	0.591574	NA		0.278568	0.588087	NA			0.167457	0.591574	NA		0.446024	0.591115	NA			-0.278568	0.588087	NA		-0.446024	0.591115	NA
1700113A16Rik		1.53438	2.48461	5.30624		-0.236977	0.822536	NA		-0.732063	0.824219	0.608949			0.236977	0.822536	NA		-0.495086	0.825446	NA			0.732063	0.824219	0.608949		0.495086	0.825446	NA
1700116B05Rik		0	0.706697	1.44784		-0.259794	0.594879	NA		-0.477098	0.597871	NA			0.259794	0.594879	NA		-0.217304	0.601655	NA			0.477098	0.597871	NA		0.217304	0.601655	NA
1700120C14Rik		8.32208	0	5.8711		1.60914	0.827588	NA		0.266934	0.831603	0.876272			-1.60914	0.827588	NA		-1.3422	0.827551	0.361466			-0.266934	0.831603	0.876272		1.3422	0.827551	0.361466
1700120K04Rik		0	0.395396	1.28834		-0.182314	0.585429	NA		-0.522152	0.590445	NA			0.182314	0.585429	NA		-0.339839	0.594229	NA			0.522152	0.590445	NA		0.339839	0.594229	NA
1700122E12Rik		2.58269	0	0		0.743142	0.597931	NA		0.746731	0.599466	NA			-0.743142	0.597931	NA		0	0.593426	NA			-0.746731	0.599466	NA		0	0.593426	NA
1700123I01Rik		0	0.395396	2.31902		-0.134676	0.598095	NA		-0.619032	0.602649	NA			0.134676	0.598095	NA		-0.484356	0.604895	NA			0.619032	0.602649	NA		0.484356	0.604895	NA
1700123M08Rik		2.96464	2.57439	3.68307		0.0649905	0.782852	NA		-0.0952461	0.783908	0.959412			-0.0649905	0.782852	NA		-0.160237	0.784032	NA			0.0952461	0.783908	0.959412		0.160237	0.784032	NA
1700123O20Rik		113.082	114.531	161.797		-0.0127225	0.352624	1		-0.489597	0.350177	0.366265			0.0127225	0.352624	1		-0.476875	0.349622	0.466918			0.489597	0.350177	0.366265		0.476875	0.349622	0.466918
1810009A15Rik		27.1069	31.9133	49.1989		-0.212023	0.481886	1		-0.786459	0.475973	0.263092			0.212023	0.481886	1		-0.574436	0.472303	0.532971			0.786459	0.475973	0.263092		0.574436	0.472303	0.532971
1810009J06Rik		0	4.37201	4.0179		-0.608962	0.690728	NA		-0.570706	0.691066	NA			0.608962	0.690728	NA		0.0382552	0.693975	NA			0.570706	0.691066	NA		-0.0382552	0.693975	NA
1810010H24Rik		2.40456	5.88067	8.32298		-0.695159	0.826524	1		-1.02238	0.825229	0.437644			0.695159	0.826524	1		-0.327217	0.821814	0.870617			1.02238	0.825229	0.437644		0.327217	0.821814	0.870617
1810011H11Rik		204.247	162.556	84.3127		0.320055	0.29855	1		1.23308	0.302841	0.000645356			-0.320055	0.29855	1		0.913028	0.303708	0.0413663			-1.23308	0.302841	0.000645356		-0.913028	0.303708	0.0413663
1810011O10Rik		26.0618	18.0765	18.2264		0.456279	0.622943	1		0.4375	0.621458	0.701987			-0.456279	0.622943	1		-0.0187781	0.624514	0.99094			-0.4375	0.621458	0.701987		0.0187781	0.624514	0.99094
1810013L24Rik		71.7079	108.509	85.0637		-0.543257	0.507373	1		-0.222093	0.507892	0.824541			0.543257	0.507373	1		0.321164	0.505625	0.778969			0.222093	0.507892	0.824541		-0.321164	0.505625	0.778969
1810014B01Rik		17.1538	8.93181	7.00067		0.759771	0.668024	1		1.03748	0.670116	0.303294			-0.759771	0.668024	1		0.277705	0.677734	0.866839			-1.03748	0.670116	0.303294		-0.277705	0.677734	0.866839
1810019N24Rik		5.90575	0.591724	0		1.00288	0.738238	NA		1.24233	0.737393	NA			-1.00288	0.738238	NA		0.23945	0.731651	NA			-1.24233	0.737393	NA		-0.23945	0.731651	NA
1810020O05Rik		0	0.715126	0.773007		-0.340584	0.585542	NA		-0.357509	0.587264	NA			0.340584	0.585542	NA		-0.0169254	0.593092	NA			0.357509	0.587264	NA		0.0169254	0.593092	NA
1810021B22Rik		10.6827	5.48801	1.70033		0.60781	0.827466	1		1.44149	0.829747	0.233984			-0.60781	0.827466	1		0.833682	0.830852	0.626918			-1.44149	0.829747	0.233984		-0.833682	0.830852	0.626918
1810022K09Rik		99.1311	105.076	238.082		-0.0781453	0.432076	1		-1.17455	0.428903	0.035921			0.0781453	0.432076	1		-1.09641	0.428195	0.100012			1.17455	0.428903	0.035921		1.09641	0.428195	0.100012
1810024B03Rik		9.55605	8.27855	16.8055		0.119922	0.769013	1		-0.581732	0.764719	0.67347			-0.119922	0.769013	1		-0.701654	0.764863	0.662269			0.581732	0.764719	0.67347		0.701654	0.764863	0.662269
1810026B05Rik		108.443	103.8	50.6576		0.0552269	0.491925	1		0.99217	0.495196	0.155932			-0.0552269	0.491925	1		0.936943	0.495069	0.263766			-0.99217	0.495196	0.155932		-0.936943	0.495069	0.263766
1810026J23Rik		72.3622	67.7527	114.845		0.0799005	0.618047	1		-0.56032	0.616463	0.598359			-0.0799005	0.618047	1		-0.640221	0.616422	0.609731			0.56032	0.616463	0.598359		0.640221	0.616422	0.609731
1810030O07Rik		197.566	229.702	161.806		-0.210682	0.2773	1		0.280553	0.278593	0.550372			0.210682	0.2773	1		0.491235	0.277458	0.304908			-0.280553	0.278593	0.550372		-0.491235	0.277458	0.304908
1810032O08Rik		10.8919	6.06024	0		0.495914	0.837975	NA		2.14641	0.837816	NA			-0.495914	0.837975	NA		1.65049	0.837795	NA			-2.14641	0.837816	NA		-1.65049	0.837795	NA
1810034E14Rik		5.25651	4.49247	5.79135		0.0898321	0.807436	NA		-0.0483829	0.807991	0.981383			-0.0898321	0.807436	NA		-0.138215	0.808004	0.951285			0.0483829	0.807991	0.981383		0.138215	0.808004	0.951285
1810037I17Rik		278.705	294.749	513.906		-0.0759375	0.373547	1		-0.836529	0.372387	0.100289			0.0759375	0.373547	1		-0.760592	0.372074	0.219817			0.836529	0.372387	0.100289		0.760592	0.372074	0.219817
1810041H14Rik		1.72107	2.21535	0.297542		-0.120213	0.759975	NA		0.524779	0.755676	NA			0.120213	0.759975	NA		0.644992	0.757374	NA			-0.524779	0.755676	NA		-0.644992	0.757374	NA
1810043G02Rik		127.642	112.157	103.089		0.172735	0.366156	1		0.292395	0.366035	0.655665			-0.172735	0.366156	1		0.11966	0.366378	0.896685			-0.292395	0.366035	0.655665		-0.11966	0.366378	0.896685
1810043H04Rik		71.5619	74.5699	164.261		-0.0582923	0.369652	1		-1.14186	0.363932	0.0132994			0.0582923	0.369652	1		-1.08357	0.362779	0.0432085			1.14186	0.363932	0.0132994		1.08357	0.362779	0.0432085
1810044D09Rik		3.04731	4.07188	4.71303		-0.189689	0.834779	NA		-0.290477	0.83507	0.86508			0.189689	0.834779	NA		-0.100788	0.83548	NA			0.290477	0.83507	0.86508		0.100788	0.83548	NA
1810049J17Rik		5.07952	2.92774	9.20049		0.498499	0.785057	1		-0.60991	0.773149	0.660276			-0.498499	0.785057	1		-1.10841	0.778092	0.442239			0.60991	0.773149	0.660276		1.10841	0.778092	0.442239
1810055G02Rik		36.0018	26.9977	28.1441		0.315013	0.712146	1		0.279555	0.711515	0.845022			-0.315013	0.712146	1		-0.0354573	0.712263	0.983855			-0.279555	0.711515	0.845022		0.0354573	0.712263	0.983855
1810058I24Rik		132.147	180.133	313.538		-0.423526	0.356427	1		-1.188	0.354375	0.00725688			0.423526	0.356427	1		-0.764473	0.352466	0.184191			1.188	0.354375	0.00725688		0.764473	0.352466	0.184191
1810059H22Rik		1.90457	0.353348	0		0.451584	0.598371	NA		0.600954	0.598305	NA			-0.451584	0.598371	NA		0.14937	0.595011	NA			-0.600954	0.598305	NA		-0.14937	0.595011	NA
1810062G17Rik		0	1.43025	2.57669		-0.306774	0.609454	NA		-0.488205	0.610986	NA			0.306774	0.609454	NA		-0.181431	0.613408	NA			0.488205	0.610986	NA		0.181431	0.613408	NA
1810062O18Rik		2.50435	4.11393	0.595084		-0.310279	0.807449	NA		0.568384	0.803826	NA			0.310279	0.807449	NA		0.878663	0.805614	NA			-0.568384	0.803826	NA		-0.878663	0.805614	NA
2010001A14Rik		3.53657	1.58727	5.53916		0.4248	0.830119	NA		-0.317054	0.831941	0.849906			-0.4248	0.830119	NA		-0.741854	0.831139	NA			0.317054	0.831941	0.849906		0.741854	0.831139	NA
2010002M12Rik		0	0.476751	9.86857		-0.126626	0.721083	NA		-1.26713	0.726097	NA			0.126626	0.721083	NA		-1.1405	0.727517	NA			1.26713	0.726097	NA		1.1405	0.727517	NA
2010005H15Rik		0	2.01355	9.71137		-0.573588	0.789984	NA		-1.523	0.793444	0.178811			0.573588	0.789984	NA		-0.949414	0.797276	NA			1.523	0.793444	0.178811		0.949414	0.797276	NA
2010007H06Rik		7.99918	3.91191	0		0.322153	0.710166	NA		0.813678	0.70907	NA			-0.322153	0.710166	NA		0.491525	0.708479	NA			-0.813678	0.70907	NA		-0.491525	0.708479	NA
2010009K17Rik		0.761826	0	0.257669		0.453868	0.568037	NA		0.267136	0.573896	NA			-0.453868	0.568037	NA		-0.186731	0.567625	NA			-0.267136	0.573896	NA		0.186731	0.567625	NA
2010012O05Rik		60.0691	49.979	57.4484		0.233485	0.507126	1		0.060047	0.505428	0.960414			-0.233485	0.507126	1		-0.173438	0.506201	0.891648			-0.060047	0.505428	0.960414		0.173438	0.506201	0.891648
2010013B24Rik		5.27157	5.01695	1.11042		0.048986	0.828744	NA		1.14297	0.832408	0.377052			-0.048986	0.828744	NA		1.09398	0.832269	NA			-1.14297	0.832408	0.377052		-1.09398	0.832269	NA
2010015M23Rik		2.09662	2.32759	0.66965		-0.0538298	0.778992	NA		0.446254	0.776517	NA			0.0538298	0.778992	NA		0.500084	0.777502	NA			-0.446254	0.776517	NA		-0.500084	0.777502	NA
2010016I18Rik		2.86701	1.38252	0		0.465052	0.791781	NA		1.20357	0.785009	NA			-0.465052	0.791781	NA		0.738517	0.78205	NA			-1.20357	0.785009	NA		-0.738517	0.78205	NA
2010107E04Rik		198.476	219.299	413.179		-0.131548	0.44163	1		-0.977725	0.440364	0.105672			0.131548	0.44163	1		-0.846177	0.439931	0.254214			0.977725	0.440364	0.105672		0.846177	0.439931	0.254214
2010107G23Rik		5.08271	2.33033	2.34377		0.341303	0.755257	NA		0.338335	0.755792	0.81917			-0.341303	0.755257	NA		-0.00296835	0.754943	NA			-0.338335	0.755792	0.81917		0.00296835	0.754943	NA
2010109A12Rik		0.572969	2.37237	0		-0.395809	0.605162	NA		0.190932	0.602016	NA			0.395809	0.605162	NA		0.586741	0.605596	NA			-0.190932	0.602016	NA		-0.586741	0.605596	NA
2010109I03Rik		2.60415	0.706697	0		0.380876	0.607797	NA		0.58426	0.607373	NA			-0.380876	0.607797	NA		0.203384	0.605536	NA			-0.58426	0.607373	NA		-0.203384	0.605536	NA
2010110E17Rik		1.71891	0.715126	1.80368		0.171567	0.61258	NA		-0.0122252	0.6141	NA			-0.171567	0.61258	NA		-0.183792	0.613724	NA			0.0122252	0.6141	NA		0.183792	0.613724	NA
2010110K18Rik		2.86918	1.81996	0		0.256704	0.762204	NA		0.959193	0.756993	NA			-0.256704	0.762204	NA		0.702489	0.755849	NA			-0.959193	0.756993	NA		-0.702489	0.755849	NA
2010111I01Rik		26.2914	73.2903	96.9644		-1.29782	0.528346	0.313196		-1.66624	0.526655	0.0124168			1.29782	0.528346	0.313196		-0.368415	0.517412	0.749028			1.66624	0.526655	0.0124168		0.368415	0.517412	0.749028
2010204K13Rik		3.91852	6.65196	12.751		-0.361727	0.837322	1		-0.879937	0.836988	0.528252			0.361727	0.837322	1		-0.51821	0.836649	0.786351			0.879937	0.836988	0.528252		0.51821	0.836649	0.786351
2010300C02Rik		3.16422	10.7829	2.57669		-0.657869	0.797158	1		0.0788118	0.795977	0.968321			0.657869	0.797158	1		0.736681	0.797583	0.659205			-0.0788118	0.795977	0.968321		-0.736681	0.797583	0.659205
2010300F17Rik		0	0.353348	0.297542		-0.295666	0.542133	NA		-0.260851	0.544214	NA			0.295666	0.542133	NA		0.0348146	0.55396	NA			0.260851	0.544214	NA		-0.0348146	0.55396	NA
2010315B03Rik		140.112	86.3235	88.3864		0.622023	0.524179	1		0.594446	0.523655	0.486926			-0.622023	0.524179	1		-0.0275775	0.525055	0.983325			-0.594446	0.523655	0.486926		0.0275775	0.525055	0.983325
2010320M18Rik		9.95522	10.0058	14.4779		-0.00946393	0.741617	1		-0.404543	0.738056	0.775859			0.00946393	0.741617	1		-0.395079	0.737165	0.822588			0.404543	0.738056	0.775859		0.395079	0.737165	0.822588
2200002D01Rik		3.05267	6.17226	5.2206		-0.530916	0.836988	NA		-0.400417	0.836976	0.806037			0.530916	0.836988	NA		0.130499	0.836284	0.956931			0.400417	0.836976	0.806037		-0.130499	0.836284	0.956931
2210011C24Rik		0.772554	1.29842	4.63804		-0.0952851	0.679874	NA		-0.537492	0.682162	NA			0.0952851	0.679874	NA		-0.442207	0.683129	NA			0.537492	0.682162	NA		0.442207	0.683129	NA
2210013O21Rik		80.7295	61.4065	116.75		0.360112	0.460111	1		-0.48869	0.455949	0.51822			-0.360112	0.460111	1		-0.848803	0.457345	0.27677			0.48869	0.455949	0.51822		0.848803	0.457345	0.27677
2210015D19Rik		51.1912	52.3368	65.7222		-0.0278314	0.525227	1		-0.327665	0.52319	0.738988			0.0278314	0.525227	1		-0.299833	0.522498	0.807104			0.327665	0.52319	0.738988		0.299833	0.522498	0.807104
2210016F16Rik		250.116	246.018	267.191		0.022458	0.327453	1		-0.0928295	0.326854	0.892512			-0.022458	0.327453	1		-0.115287	0.326667	0.888103			0.0928295	0.326854	0.892512		0.115287	0.326667	0.888103
2210016L21Rik		55.407	78.5323	132.224		-0.474878	0.376638	1		-1.19339	0.372442	0.011181			0.474878	0.376638	1		-0.718515	0.367852	0.244452			1.19339	0.372442	0.011181		0.718515	0.367852	0.244452
2210017G18Rik		15.3073	7.77629	0		0.705912	0.806213	1		2.95077	0.822745	0.00353422			-0.705912	0.806213	1		2.24486	0.824456	0.0744355			-2.95077	0.822745	0.00353422		-2.24486	0.824456	0.0744355
2210018M11Rik		84.3454	74.8984	64.377		0.146078	0.570883	1		0.33671	0.571015	0.757215			-0.146078	0.570883	1		0.190632	0.571166	0.894869			-0.33671	0.571015	0.757215		-0.190632	0.571166	0.894869
2210404O09Rik		17.5272	16.1613	13.7348		0.09278	0.750441	1		0.250505	0.750495	0.871154			-0.09278	0.750441	1		0.157725	0.750477	0.936894			-0.250505	0.750495	0.871154		-0.157725	0.750477	0.936894
2210408F21Rik		20.9962	10.7854	16.9236		0.750319	0.697863	1		0.246441	0.692774	0.861065			-0.750319	0.697863	1		-0.503877	0.697887	0.743505			-0.246441	0.692774	0.861065		0.503877	0.697887	0.743505
2210408I21Rik		10.4981	6.46966	24.9476		0.351911	0.832633	1		-0.742502	0.831606	0.606892			-0.351911	0.832633	1		-1.09441	0.831895	0.487883			0.742502	0.831606	0.606892		1.09441	0.831895	0.487883
2210417A02Rik		2.68032	0.353348	4.55944		0.736629	0.807951	NA		-0.347381	0.813975	NA			-0.736629	0.807951	NA		-1.08401	0.810232	NA			0.347381	0.813975	NA		1.08401	0.810232	NA
2300009A05Rik		17.3234	14.9921	25.1945		0.158588	0.604175	1		-0.466862	0.596658	0.66403			-0.158588	0.604175	1		-0.625451	0.597385	0.605953			0.466862	0.596658	0.66403		0.625451	0.597385	0.605953
2310001H17Rik		6.20616	11.6269	28.9009		-0.698188	0.686499	1		-1.75841	0.677765	0.049481			0.698188	0.686499	1		-1.06022	0.666222	0.372766			1.75841	0.677765	0.049481		1.06022	0.666222	0.372766
2310001K24Rik		0.859454	0.238375	0		0.324419	0.576287	NA		0.497906	0.575704	NA			-0.324419	0.576287	NA		0.173487	0.572245	NA			-0.497906	0.575704	NA		-0.173487	0.572245	NA
2310002F09Rik		0.286485	2.48187	1.00447		-0.475074	0.643269	NA		-0.18064	0.642407	NA			0.475074	0.643269	NA		0.294434	0.646261	NA			0.18064	0.642407	NA		-0.294434	0.646261	NA
2310003H01Rik		128.944	171.488	99.1481		-0.369599	0.512594	1		0.337082	0.513791	0.724373			0.369599	0.512594	1		0.706681	0.512829	0.461479			-0.337082	0.513791	0.724373		-0.706681	0.512829	0.461479
2310007L24Rik		0	0.830099	0.773007		-0.363064	0.587928	NA		-0.343108	0.58919	NA			0.363064	0.587928	NA		0.0199558	0.594986	NA			0.343108	0.58919	NA		-0.0199558	0.594986	NA
2310008N11Rik		0	0	2.18946		0	0.586293	NA		-0.718553	0.594702	NA			0	0.586293	NA		-0.721442	0.595993	NA			0.718553	0.594702	NA		0.721442	0.595993	NA
2310009A05Rik		53.5604	63.6047	53.1843		-0.221779	0.504847	1		0.0123244	0.505283	0.99168			0.221779	0.504847	1		0.234103	0.503566	0.849522			-0.0123244	0.505283	0.99168		-0.234103	0.503566	0.849522
2310009B15Rik		23.1636	20.2558	41.7755		0.162181	0.533867	1		-0.754418	0.524195	0.349125			-0.162181	0.533867	1		-0.916599	0.524981	0.313764			0.754418	0.524195	0.349125		0.916599	0.524981	0.313764
2310010J17Rik		4.50118	4.23164	6.37348		0.0719643	0.811872	NA		-0.32403	0.808869	0.842238			-0.0719643	0.811872	NA		-0.395994	0.808675	0.842443			0.32403	0.808869	0.842238		0.395994	0.808675	0.842443
2310011J03Rik		204.693	141.179	190.83		0.49818	0.414077	1		0.0916651	0.41268	0.919632			-0.49818	0.414077	1		-0.406515	0.413747	0.633379			-0.0916651	0.41268	0.919632		0.406515	0.413747	0.633379
2310014L17Rik		1.14594	4.19233	0		-0.427176	0.642814	NA		0.252545	0.640283	NA			0.427176	0.642814	NA		0.679722	0.642759	NA			-0.252545	0.640283	NA		-0.679722	0.642759	NA
2310015A10Rik		19.1389	31.7397	23.3525		-0.610884	0.637228	1		-0.237709	0.638555	0.853189			0.610884	0.637228	1		0.373175	0.633615	0.800086			0.237709	0.638555	0.853189		-0.373175	0.633615	0.800086
2310022A10Rik		58.5219	52.0463	89.1813		0.135473	0.600604	1		-0.521086	0.598329	0.618159			-0.135473	0.600604	1		-0.656559	0.598473	0.585155			0.521086	0.598329	0.618159		0.656559	0.598473	0.585155
2310022B05Rik		43.117	53.1559	30.8825		-0.278481	0.434383	1		0.442494	0.439774	0.550664			0.278481	0.434383	1		0.720975	0.43651	0.349687			-0.442494	0.439774	0.550664		-0.720975	0.43651	0.349687
2310030G06Rik		0.859454	0	3.60736		0.191832	0.609592	NA		-0.418846	0.613256	NA			-0.191832	0.609592	NA		-0.610678	0.612687	NA			0.418846	0.613256	NA		0.610678	0.612687	NA
2310031A07Rik		2.29084	2.28828	7.76633		0.00700814	0.832128	NA		-0.828152	0.833601	0.55651			-0.00700814	0.832128	NA		-0.83516	0.833796	NA			0.828152	0.833601	0.55651		0.83516	0.833796	NA
2310033P09Rik		57.5475	63.3527	35.5387		-0.12853	0.447999	1		0.646694	0.452752	0.354002			0.12853	0.447999	1		0.775224	0.451286	0.324185			-0.646694	0.452752	0.354002		-0.775224	0.451286	0.324185
2310034G01Rik		0	0	2.99385		0	0.595942	NA		-0.752741	0.602685	NA			0	0.595942	NA		-0.755092	0.603684	NA			0.752741	0.602685	NA		0.755092	0.603684	NA
2310035C23Rik		166.157	126.33	131.414		0.350645	0.525431	1		0.302282	0.525031	0.763003			-0.350645	0.525431	1		-0.0483637	0.525541	0.974916			-0.302282	0.525031	0.763003		0.0483637	0.525541	0.974916
2310036O22Rik		194.765	174.054	276.958		0.159823	0.292168	1		-0.489339	0.28967	0.250567			-0.159823	0.292168	1		-0.649162	0.289921	0.168472			0.489339	0.28967	0.250567		0.649162	0.289921	0.168472
2310039H08Rik		29.0694	28.4414	57.9785		0.0293284	0.540024	1		-0.884738	0.533241	0.26081			-0.0293284	0.540024	1		-0.914066	0.532597	0.324891			0.884738	0.533241	0.26081		0.914066	0.532597	0.324891
2310040G24Rik		27.991	27.0816	29.8223		0.0368795	0.526434	1		-0.0790488	0.524031	0.948069			-0.0368795	0.526434	1		-0.115928	0.523385	0.93294			0.0790488	0.524031	0.948069		0.115928	0.523385	0.93294
2310043M15Rik		1.90776	3.59513	6.24838		-0.275855	0.80473	NA		-0.598678	0.805892	NA			0.275855	0.80473	NA		-0.322823	0.807124	NA			0.598678	0.805892	NA		0.322823	0.807124	NA
2310045N01Rik		42.1115	46.1961	74.5818		-0.121449	0.522975	1		-0.731752	0.519432	0.362329			0.121449	0.522975	1		-0.610302	0.518006	0.548686			0.731752	0.519432	0.362329		0.610302	0.518006	0.548686
2310047D07Rik		5.14393	0.790791	0		0.649056	0.666665	NA		0.846102	0.666349	NA			-0.649056	0.666665	NA		0.197046	0.663567	NA			-0.846102	0.666349	NA		-0.197046	0.663567	NA
2310047M10Rik		30.6468	47.5364	31.1184		-0.566616	0.554529	1		-0.0261998	0.556934	0.985222			0.566616	0.554529	1		0.540416	0.552464	0.635222			0.0261998	0.556934	0.985222		-0.540416	0.552464	0.635222
2310057M21Rik		24.2978	25.7183	25.8905		-0.0542071	0.775818	1		-0.059717	0.775504	0.975124			0.0542071	0.775818	1		-0.0055099	0.775163	0.998024			0.059717	0.775504	0.975124		0.0055099	0.775163	0.998024
2310058D17Rik		2.97753	1.6602	2.33269		0.325643	0.821421	NA		0.151582	0.822679	NA			-0.325643	0.821421	NA		-0.174061	0.821754	NA			-0.151582	0.822679	NA		0.174061	0.821754	NA
2310061I04Rik		68.5221	38.9974	72.7115		0.719679	0.515066	1		-0.0769248	0.510126	0.948069			-0.719679	0.515066	1		-0.796604	0.513739	0.388769			0.0769248	0.510126	0.948069		0.796604	0.513739	0.388769
2310061J03Rik		42.2929	30.6878	19.5018		0.390468	0.6169	1		0.925059	0.619546	0.326158			-0.390468	0.6169	1		0.534591	0.621115	0.685201			-0.925059	0.619546	0.326158		-0.534591	0.621115	0.685201
2310067B10Rik		148.937	143.693	49.6809		0.0516801	0.439415	1		1.45987	0.445001	0.00898962			-0.0516801	0.439415	1		1.40819	0.444878	0.029731			-1.45987	0.445001	0.00898962		-1.40819	0.444878	0.029731
2310068J16Rik		5.85207	2.54078	0.555211		0.587422	0.83235	NA		1.28984	0.830433	0.301248			-0.587422	0.83235	NA		0.702421	0.82927	NA			-1.28984	0.830433	0.301248		-0.702421	0.82927	NA
2410002F23Rik		128.055	113.937	52.2046		0.163481	0.367445	1		1.22968	0.373335	0.00862797			-0.163481	0.367445	1		1.0662	0.37363	0.0578496			-1.22968	0.373335	0.00862797		-1.0662	0.37363	0.0578496
2410003L11Rik		1.91849	1.43025	0.334825		0.0879583	0.637748	NA		0.353187	0.636998	NA			-0.0879583	0.637748	NA		0.265228	0.637053	NA			-0.353187	0.636998	NA		-0.265228	0.637053	NA
2410004B18Rik		80.7038	46.51	91.9718		0.725188	0.460531	1		-0.178034	0.454897	0.845495			-0.725188	0.460531	1		-0.903222	0.45875	0.239015			0.178034	0.454897	0.845495		0.903222	0.45875	0.239015
2410004N09Rik		6.12463	7.22957	20.6624		-0.188417	0.697587	1		-1.4045	0.683903	0.143208			0.188417	0.697587	1		-1.21609	0.678837	0.297264			1.4045	0.683903	0.143208		1.21609	0.678837	0.297264
2410004P03Rik		22.2367	12.7146	7.57431		0.519314	0.814855	1		0.948057	0.815475	0.47386			-0.519314	0.814855	1		0.428743	0.816204	0.827689			-0.948057	0.815475	0.47386		-0.428743	0.816204	0.827689
2410006H16Rik		225.638	331.86	591.473		-0.534015	0.338228	1		-1.33279	0.336998	0.000994133			0.534015	0.338228	1		-0.79878	0.335595	0.135245			1.33279	0.336998	0.000994133		0.79878	0.335595	0.135245
2410015M20Rik		171.549	166.566	241.897		0.0424165	0.366651	1		-0.469251	0.364993	0.414944			-0.0424165	0.366651	1		-0.511667	0.364821	0.451754			0.469251	0.364993	0.414944		0.511667	0.364821	0.451754
2410016O06Rik		48.6405	34.9256	32.7762		0.382194	0.662789	1		0.460404	0.662522	0.706703			-0.382194	0.662789	1		0.0782099	0.663553	0.967307			-0.460404	0.662522	0.706703		-0.0782099	0.663553	0.967307
2410019O14Rik		0.572969	1.14414	1.00447		-0.136128	0.604772	NA		-0.10466	0.605529	NA			0.136128	0.604772	NA		0.0314676	0.607278	NA			0.10466	0.605529	NA		-0.0314676	0.607278	NA
2410021H03Rik		0	0.748744	1.28834		-0.279556	0.593773	NA		-0.452323	0.596495	NA			0.279556	0.593773	NA		-0.172767	0.60061	NA			0.452323	0.596495	NA		0.172767	0.60061	NA
2410022M11Rik		49.1666	30.037	26.824		0.60156	0.608242	1		0.732483	0.60815	0.453315			-0.60156	0.608242	1		0.130923	0.610789	0.935477			-0.732483	0.60815	0.453315		-0.130923	0.610789	0.935477
2410080I02Rik		2.28548	0.238375	0		0.551337	0.600241	NA		0.654664	0.600642	NA			-0.551337	0.600241	NA		0.103327	0.596677	NA			-0.654664	0.600642	NA		-0.103327	0.596677	NA
2410089E03Rik		60.921	70.7117	33.8064		-0.180985	0.63273	1		0.692598	0.635069	0.508558			0.180985	0.63273	1		0.873583	0.634315	0.461627			-0.692598	0.635069	0.508558		-0.873583	0.634315	0.461627
2410127L17Rik		12.5249	12.6056	43.9621		0.00313268	0.654687	1		-1.47951	0.643762	0.09082			-0.00313267	0.654687	1		-1.48264	0.642637	0.152144			1.47951	0.643762	0.09082		1.48264	0.642637	0.152144
2410131K14Rik		73.9858	56.538	39.9205		0.361246	0.432649	1		0.820037	0.435143	0.1886			-0.361246	0.432649	1		0.458791	0.436844	0.605172			-0.820037	0.435143	0.1886		-0.458791	0.436844	0.605172
2500002B13Rik		1.52902	1.77517	2.55826		-0.0693804	0.776644	NA		-0.242662	0.778324	NA			0.0693804	0.776644	NA		-0.173282	0.779369	NA			0.242662	0.778324	NA		0.173282	0.779369	NA
2500004C02Rik		3.84988	4.81494	0.257669		-0.145431	0.816605	NA		0.969439	0.812356	0.458512			0.145431	0.816605	NA		1.11487	0.813171	NA			-0.969439	0.812356	0.458512		-1.11487	0.813171	NA
2510002D24Rik		43.3444	47.4434	53.5421		-0.113751	0.514649	1		-0.277099	0.512936	0.779592			0.113751	0.514649	1		-0.163349	0.511534	0.899803			0.277099	0.512936	0.779592		0.163349	0.511534	0.899803
2510003E04Rik		195.032	133.338	134.368		0.522311	0.34682	1		0.511883	0.346194	0.332081			-0.522311	0.34682	1		-0.0104273	0.347747	0.99094			-0.511883	0.346194	0.332081		0.0104273	0.347747	0.99094
2510009E07Rik		388.616	227.424	87.137		0.716166	0.441946	1		1.99399	0.44489	0.000126903			-0.716166	0.441946	1		1.27783	0.445754	0.0562164			-1.99399	0.44489	0.000126903		-1.27783	0.445754	0.0562164
2510039O18Rik		192.57	139.945	207.513		0.424634	0.433871	1		-0.10045	0.43235	0.914652			-0.424634	0.433871	1		-0.525084	0.433183	0.534238			0.10045	0.43235	0.914652		0.525084	0.433183	0.534238
2510046G10Rik		12.334	8.92612	16.5404		0.344375	0.741942	1		-0.309607	0.736793	0.832994			-0.344375	0.741942	1		-0.653982	0.738692	0.675107			0.309607	0.736793	0.832994		0.653982	0.738692	0.675107
2610001J05Rik		232.298	202.755	200.417		0.184338	0.405442	1		0.199942	0.405162	0.80006			-0.184338	0.405442	1		0.0156037	0.405353	0.987605			-0.199942	0.405162	0.80006		-0.0156037	0.405353	0.987605
2610002J02Rik		103.018	118.037	134.973		-0.188922	0.316924	1		-0.37765	0.315302	0.456658			0.188922	0.316924	1		-0.188728	0.313565	0.795285			0.37765	0.315302	0.456658		0.188728	0.313565	0.795285
2610002M06Rik		86.4778	85.2427	89.3905		0.0164942	0.599686	1		-0.0428643	0.599235	0.97715			-0.0164942	0.599686	1		-0.0593586	0.599046	0.973007			0.0428643	0.599235	0.97715		0.0593586	0.599046	0.973007
2610005L07Rik		13.3105	10.2639	6.4669		0.267645	0.757484	1		0.736628	0.759899	0.567852			-0.267645	0.757484	1		0.468983	0.760955	0.787708			-0.736628	0.759899	0.567852		-0.468983	0.760955	0.787708
2610008E11Rik		83.6729	70.0387	21.874		0.184963	0.766	1		1.33216	0.767383	0.234263			-0.184963	0.766	1		1.14719	0.767466	0.411684			-1.33216	0.767383	0.234263		-1.14719	0.767466	0.411684
2610012C04Rik		0.772554	0.353348	12.1599		0.120079	0.775529	NA		-1.34419	0.78124	0.239238			-0.120079	0.775529	NA		-1.46427	0.781113	0.270477			1.34419	0.78124	0.239238		1.46427	0.781113	0.270477
2610015P09Rik		21.0037	38.4394	35.8374		-0.765691	0.563009	1		-0.667258	0.562717	0.462326			0.765691	0.563009	1		0.0984328	0.555227	0.948482			0.667258	0.562717	0.462326		-0.0984328	0.555227	0.948482
2610020C07Rik		11.276	8.4244	0		0.19614	0.815975	1		1.38582	0.813506	0.245293			-0.19614	0.815975	1		1.18968	0.813349	0.425762			-1.38582	0.813506	0.245293		-1.18968	0.813349	0.425762
2610020H08Rik		8.59134	13.4328	32.7989		-0.379812	0.80513	1		-1.23384	0.803392	0.308532			0.379812	0.80513	1		-0.854028	0.802033	0.598341			1.23384	0.803392	0.308532		0.854028	0.802033	0.598341
2610021A01Rik		42.6931	44.6509	10.2146		-0.0488191	0.755874	1		1.42256	0.759621	0.191953			0.0488191	0.755874	1		1.47138	0.759359	0.249896			-1.42256	0.759621	0.191953		-1.47138	0.759359	0.249896
2610034B18Rik		9.08174	13.2952	44.2536		-0.389413	0.691575	1		-1.80454	0.683203	0.0446306			0.389413	0.691575	1		-1.41512	0.678063	0.206839			1.80454	0.683203	0.0446306		1.41512	0.678063	0.206839
2610035D17Rik		32.0234	21.9191	26.8741		0.277596	0.837972	1		0.131512	0.837949	0.945527			-0.277596	0.837972	1		-0.146083	0.837964	0.950136			-0.131512	0.837949	0.945527		0.146083	0.837964	0.950136
2610037D02Rik		17.9511	13.5475	15.6747		0.26071	0.806767	1		0.126139	0.806183	0.945582			-0.26071	0.806767	1		-0.134571	0.806538	0.952976			-0.126139	0.806183	0.945582		0.134571	0.806538	0.952976
2610042L04Rik		5.79415	3.55308	0		0.269832	0.766993	NA		1.01733	0.76407	NA			-0.269832	0.766993	NA		0.747494	0.763429	NA			-1.01733	0.76407	NA		-0.747494	0.763429	NA
2610044O15Rik8		13.4949	19.4454	37.6908		-0.407708	0.668708	1		-1.17874	0.663947	0.221544			0.407708	0.668708	1		-0.771034	0.659676	0.553445			1.17874	0.663947	0.221544		0.771034	0.659676	0.553445
2610203C20Rik		1.15883	9.13657	6.87701		-1.07153	0.827829	1		-0.862134	0.827753	0.533435			1.07153	0.827829	1		0.209394	0.829884	0.922026			0.862134	0.827753	0.533435		-0.209394	0.829884	0.922026
2610203C22Rik		82.6255	61.134	16.8579		0.399501	0.494621	1		2.05157	0.508299	0.000732908			-0.399501	0.494621	1		1.65207	0.509687	0.0253362			-2.05157	0.508299	0.000732908		-1.65207	0.509687	0.0253362
2610204G07Rik		0.667398	0.953502	0		-0.116241	0.592301	NA		0.305423	0.589122	NA			0.116241	0.592301	NA		0.421663	0.591525	NA			-0.305423	0.589122	NA		-0.421663	0.591525	NA
2610206C17Rik		0.386277	0.476751	0.257669		-0.0643391	0.578779	NA		0.0629832	0.578967	NA			0.0643391	0.578779	NA		0.127322	0.581463	NA			-0.0629832	0.578967	NA		-0.127322	0.581463	NA
2610301B20Rik		56.4961	32.1182	8.99076		0.656129	0.68201	1		2.05279	0.689867	0.0201767			-0.656129	0.68201	1		1.39666	0.691689	0.225854			-2.05279	0.689867	0.0201767		-1.39666	0.691689	0.225854
2610305D13Rik		0	3.75784	12.8281		-1.07047	0.830361	1		-2.0248	0.831712	0.069375			1.07047	0.830361	1		-0.954322	0.834857	0.564066			2.0248	0.831712	0.069375		0.954322	0.834857	0.564066
2610306M01Rik		9.66657	6.60971	7.75193		0.34468	0.81249	1		0.196266	0.811436	0.911811			-0.34468	0.81249	1		-0.148414	0.812337	0.946132			-0.196266	0.811436	0.911811		0.148414	0.812337	0.946132
2610307P16Rik		4.01728	0	3.01342		0.828685	0.738461	NA		0.147434	0.743203	NA			-0.828685	0.738461	NA		-0.681251	0.738883	NA			-0.147434	0.743203	NA		0.681251	0.738883	NA
2610316D01Rik		0	1.66863	14.0641		-0.347099	0.763609	NA		-1.42986	0.76682	0.194041			0.347099	0.763609	NA		-1.08276	0.768828	0.449044			1.42986	0.76682	0.194041		1.08276	0.768828	0.449044
2610318N02Rik		0.859454	7.82972	6.67174		-1.18037	0.834417	NA		-1.05413	0.834435	0.425962			1.18037	0.834417	NA		0.126241	0.836236	0.958265			1.05413	0.834435	0.425962		-0.126241	0.836236	0.958265
2610507B11Rik		606.127	646.425	695.55		-0.088461	0.351399	1		-0.188529	0.351201	0.7812			0.088461	0.351399	1		-0.100068	0.351033	0.911199			0.188529	0.351201	0.7812		0.100068	0.351033	0.911199
2610507I01Rik		22.2034	10.7883	2.51839		0.728394	0.789592	1		1.96595	0.796154	0.064761			-0.728394	0.789592	1		1.23755	0.798198	0.388769			-1.96595	0.796154	0.064761		-1.23755	0.798198	0.388769
2610524H06Rik		23.9737	22.8243	77.2584		0.0751227	0.632725	1		-1.40748	0.625878	0.099817			-0.0751227	0.632725	1		-1.48261	0.625719	0.138083			1.40748	0.625878	0.099817		1.48261	0.625719	0.138083
2610528A11Rik		38.1897	32.0085	13.1302		0.228165	0.547872	1		1.343	0.558748	0.0740398			-0.228165	0.547872	1		1.11484	0.559715	0.233382			-1.343	0.558748	0.0740398		-1.11484	0.559715	0.233382
2700012I20Rik		0.386277	1.73586	1.3393		-0.38654	0.684944	NA		-0.287846	0.685277	NA			0.38654	0.684944	NA		0.0986936	0.689491	NA			0.287846	0.685277	NA		-0.0986936	0.689491	NA
2700016F22Rik		1.93138	4.75908	0		-0.356662	0.673634	NA		0.362529	0.671181	NA			0.356662	0.673634	NA		0.719192	0.673039	NA			-0.362529	0.671181	NA		-0.719192	0.673039	NA
2700029M09Rik		180.254	182.465	260.813		-0.0107	0.455842	1		-0.487429	0.454821	0.51822			0.0107	0.455842	1		-0.476729	0.4546	0.605387			0.487429	0.454821	0.51822		0.476729	0.4546	0.605387
2700033N17Rik		0	0.238375	0.257669		-0.256509	0.528768	NA		-0.264566	0.532051	NA			0.256509	0.528768	NA		-0.00805734	0.541958	NA			0.264566	0.532051	NA		0.00805734	0.541958	NA
2700038G22Rik		23.095	27.8467	14.4909		-0.207815	0.711157	1		0.510985	0.7139	0.695849			0.207815	0.711157	1		0.7188	0.712579	0.62483			-0.510985	0.7139	0.695849		-0.7188	0.712579	0.62483
2700046A07Rik		0	0.591724	0		-0.529389	0.533912	NA		0	0.524434	NA			0.529389	0.533912	NA		0.540374	0.54046	NA			0	0.524434	NA		-0.540374	0.54046	NA
2700046G09Rik		2.69857	3.94005	2.06135		-0.189787	0.786013	NA		0.10787	0.785453	NA			0.189787	0.786013	NA		0.297657	0.786563	NA			-0.10787	0.785453	NA		-0.297657	0.786563	NA
2700049A03Rik		112.382	57.3998	23.6764		0.740338	0.728121	1		1.66434	0.729738	0.0938313			-0.740338	0.728121	1		0.923998	0.730555	0.51032			-1.66434	0.729738	0.0938313		-0.923998	0.730555	0.51032
2700060E02Rik		432.196	425.789	716.057		0.0225668	0.304664	1		-0.702665	0.303627	0.0882397			-0.0225668	0.304664	1		-0.725232	0.303509	0.133303			0.702665	0.303627	0.0882397		0.725232	0.303509	0.133303
2700062C07Rik		50.0667	55.3119	73.2339		-0.120681	0.498074	1		-0.497452	0.495592	0.552114			0.120681	0.498074	1		-0.376771	0.494258	0.72745			0.497452	0.495592	0.552114		0.376771	0.494258	0.72745
2700081O15Rik		9.39288	18.1803	7.10992		-0.536877	0.833997	1		0.21199	0.834434	0.905676			0.536877	0.833997	1		0.748867	0.83397	0.669958			-0.21199	0.834434	0.905676		-0.748867	0.83397	0.669958
2700089E24Rik		293.185	222.564	175.367		0.367806	0.445369	1		0.682758	0.445674	0.310242			-0.367806	0.445369	1		0.314952	0.446103	0.750164			-0.682758	0.445674	0.310242		-0.314952	0.446103	0.750164
2700094K13Rik		114.545	113.514	225.31		0.0172052	0.498062	1		-0.877705	0.496061	0.223496			-0.0172052	0.498062	1		-0.89491	0.495843	0.293634			0.877705	0.496061	0.223496		0.89491	0.495843	0.293634
2700097O09Rik		23.5938	24.1343	18.9119		-0.0290934	0.67719	1		0.259912	0.678007	0.848868			0.0290934	0.67719	1		0.289005	0.677292	0.861432			-0.259912	0.678007	0.848868		-0.289005	0.677292	0.861432
2700099C18Rik		2.57836	2.6137	7.13468		-0.00401806	0.771017	NA		-0.465784	0.772602	0.751086			0.00401806	0.771017	NA		-0.461766	0.772933	NA			0.465784	0.772602	0.751086		0.461766	0.772933	NA
2810001G20Rik		6.09781	4.18685	8.95348		0.27685	0.835897	1		-0.317215	0.835121	0.850423			-0.27685	0.835897	1		-0.594065	0.835347	0.749269			0.317215	0.835121	0.850423		0.594065	0.835347	0.749269
2810002D19Rik		36.0996	27.1069	26.7841		0.347369	0.611365	1		0.366307	0.610541	0.752324			-0.347369	0.611365	1		0.0189388	0.612103	0.990928			-0.366307	0.610541	0.752324		-0.0189388	0.612103	0.990928
2810004N23Rik		73.549	84.6739	93.506		-0.174467	0.582967	1		-0.295819	0.582339	0.793412			0.174467	0.582967	1		-0.121352	0.581579	0.937213			0.295819	0.582339	0.793412		0.121352	0.581579	0.937213
2810006K23Rik		70.756	60.655	31.9977		0.199013	0.513706	1		1.02587	0.517905	0.162074			-0.199013	0.513706	1		0.826854	0.518381	0.371622			-1.02587	0.517905	0.162074		-0.826854	0.518381	0.371622
2810008D09Rik		10.2588	9.10854	13.0216		0.127562	0.725685	1		-0.256589	0.721338	0.861065			-0.127562	0.725685	1		-0.384151	0.721612	0.823445			0.256589	0.721338	0.861065		0.384151	0.721612	0.823445
2810013P06Rik		213.541	113.056	48.355		0.817398	0.53375	1		1.89496	0.536848	0.00423862			-0.817398	0.53375	1		1.07756	0.538191	0.230393			-1.89496	0.536848	0.00423862		-1.07756	0.538191	0.230393
2810021J22Rik		27.8655	35.1381	11.3819		-0.249938	0.74645	1		0.915554	0.749991	0.446135			0.249938	0.74645	1		1.16549	0.749058	0.387031			-0.915554	0.749991	0.446135		-1.16549	0.749058	0.387031
2810025M15Rik		232.451	161.74	146.439		0.495182	0.375935	1		0.632061	0.375904	0.253153			-0.495182	0.375935	1		0.136878	0.376984	0.883995			-0.632061	0.375904	0.253153		-0.136878	0.376984	0.883995
2810029C07Rik		14.4994	0.353348	0		2.2189	0.82402	NA		2.44893	0.823356	NA			-2.2189	0.82402	NA		0.230029	0.815476	NA			-2.44893	0.823356	NA		-0.230029	0.815476	NA
2810032G03Rik		2.29188	0.715126	0		0.339794	0.606699	NA		0.561407	0.606116	NA			-0.339794	0.606699	NA		0.221614	0.604462	NA			-0.561407	0.606116	NA		-0.221614	0.604462	NA
2810039B14Rik		20.6121	8.3148	7.83198		0.834967	0.813808	1		0.877806	0.813526	0.514936			-0.834967	0.813808	1		0.0428395	0.815167	0.983325			-0.877806	0.813526	0.514936		-0.0428395	0.815167	0.983325
2810402E24Rik		41.6062	22.1291	26.8119		0.724829	0.673594	1		0.510512	0.671786	0.673497			-0.724829	0.673594	1		-0.214317	0.67467	0.900151			-0.510512	0.671786	0.673497		0.214317	0.67467	0.900151
2810403A07Rik		83.6286	114.044	76.1915		-0.381723	0.593089	1		0.112124	0.593817	0.933428			0.381723	0.593089	1		0.493847	0.592764	0.697801			-0.112124	0.593817	0.933428		-0.493847	0.592764	0.697801
2810403D21Rik		48.7815	16.299	11.0669		1.08346	0.789549	1		1.43974	0.790107	0.206354			-1.08346	0.789549	1		0.356281	0.791877	0.853645			-1.43974	0.790107	0.206354		-0.356281	0.791877	0.853645
2810405F17Rik		11.2942	5.59192	1.48771		0.572395	0.837656	1		1.39888	0.837985	0.257313			-0.572395	0.837656	1		0.826485	0.838138	0.631879			-1.39888	0.837985	0.257313		-0.826485	0.838138	0.631879
2810408A11Rik		0.572969	1.18619	6.36167		-0.0822804	0.641962	NA		-0.582147	0.643844	NA			0.0822804	0.641962	NA		-0.499866	0.644527	NA			0.582147	0.643844	NA		0.499866	0.644527	NA
2810408I11Rik		6.87563	10.6732	9.12665		-0.315945	0.837589	1		-0.195878	0.83758	0.914147			0.315945	0.837589	1		0.120067	0.837419	0.959658			0.195878	0.83758	0.914147		-0.120067	0.837419	0.959658
2810408M09Rik		58.6915	63.869	26.5858		-0.0941301	0.73923	1		0.82246	0.740627	0.49875			0.0941301	0.73923	1		0.91659	0.740349	0.522838			-0.82246	0.740627	0.49875		-0.91659	0.740349	0.522838
2810410L24Rik		0.667398	0	0		0.554221	0.540289	NA		0.56013	0.54365	NA			-0.554221	0.540289	NA		0	0.532915	NA			-0.56013	0.54365	NA		0	0.532915	NA
2810414N06Rik		11.0604	22.5575	14.9753		-0.555292	0.835421	1		-0.227622	0.83549	0.897269			0.555292	0.835421	1		0.32767	0.835192	0.872908			0.227622	0.83549	0.897269		-0.32767	0.835192	0.872908
2810417H13Rik		158.059	64.4575	208.916		0.721919	0.825745	NA		-0.247916	0.825595	NA			-0.721919	0.825745	NA		-0.969835	0.825693	NA			0.247916	0.825595	NA		0.969835	0.825693	NA
2810425M01Rik		1.24037	0.238375	0.773007		0.301372	0.600155	NA		0.127424	0.602885	NA			-0.301372	0.600155	NA		-0.173948	0.601077	NA			-0.127424	0.602885	NA		0.173948	0.601077	NA
2810428I15Rik		135.77	127.72	200.22		0.0855374	0.302014	1		-0.541749	0.298821	0.209516			-0.0855374	0.302014	1		-0.627287	0.298755	0.203822			0.541749	0.298821	0.209516		0.627287	0.298755	0.203822
2810429I04Rik		11.6537	4.84581	2.6786		0.597664	0.829425	1		0.902069	0.829183	0.510007			-0.597664	0.829425	1		0.304405	0.828569	0.882498			-0.902069	0.829183	0.510007		-0.304405	0.828569	0.882498
2810442N19Rik		4.01192	2.60801	0		0.320757	0.828429	NA		1.49243	0.822041	NA			-0.320757	0.828429	NA		1.17168	0.821168	NA			-1.49243	0.822041	NA		-1.17168	0.821168	NA
2810454H06Rik		8.31888	10.3705	16.0388		-0.246973	0.724383	1		-0.71741	0.719911	0.555017			0.246973	0.724383	1		-0.470437	0.716398	0.769503			0.71741	0.719911	0.555017		0.470437	0.716398	0.769503
2810455O05Rik		2.20178	0	0.257669		0.736459	0.630697	NA		0.611388	0.633952	NA			-0.736459	0.630697	NA		-0.125071	0.627053	NA			-0.611388	0.633952	NA		0.125071	0.627053	NA
2810459M11Rik		1.14594	1.80879	0		-0.133482	0.606903	NA		0.325181	0.60472	NA			0.133482	0.606903	NA		0.458663	0.606281	NA			-0.325181	0.60472	NA		-0.458663	0.606281	NA
2810468N07Rik		7.76416	3.35402	11.4095		0.719166	0.806256	1		-0.379689	0.799839	0.807678			-0.719166	0.806256	1		-1.09885	0.803721	0.465505			0.379689	0.799839	0.807678		1.09885	0.803721	0.465505
2810474O19Rik		390.741	409.851	352.486		-0.0685724	0.292372	1		0.143762	0.292487	0.80082			0.0685724	0.292372	1		0.212335	0.292185	0.741389			-0.143762	0.292487	0.80082		-0.212335	0.292185	0.741389
2900005J15Rik		13.0047	7.64751	0		0.422948	0.837006	1		1.93775	0.835286	0.0873238			-0.422948	0.837006	1		1.5148	0.835066	0.290165			-1.93775	0.835286	0.0873238		-1.5148	0.835066	0.290165
2900011O08Rik		0.761826	0	0.257669		0.453868	0.568037	NA		0.267136	0.573896	NA			-0.453868	0.568037	NA		-0.186731	0.567625	NA			-0.267136	0.573896	NA		0.186731	0.567625	NA
2900018N21Rik		1.44532	0	5.3572		0.275899	0.660889	NA		-0.474575	0.664617	NA			-0.275899	0.660889	NA		-0.750474	0.663679	NA			0.474575	0.664617	NA		0.750474	0.663679	NA
2900026A02Rik		57.8986	53.0411	107.406		0.112357	0.511027	1		-0.80598	0.506907	0.286357			-0.112357	0.511027	1		-0.918337	0.506992	0.291403			0.80598	0.506907	0.286357		0.918337	0.506992	0.291403
2900052L18Rik		8.40145	0.706697	5.6533		0.901082	0.786047	NA		0.232154	0.788392	0.888297			-0.901082	0.786047	NA		-0.668928	0.786071	0.688395			-0.232154	0.788392	0.888297		0.668928	0.786071	0.688395
2900052N01Rik		1.52365	0	3.88979		0.317382	0.650511	NA		-0.33913	0.654416	NA			-0.317382	0.650511	NA		-0.656513	0.653123	NA			0.33913	0.654416	NA		0.656513	0.653123	NA
2900072N19Rik		0.380913	0	0.257669		0.321533	0.54151	NA		0.0765157	0.550321	NA			-0.321533	0.54151	NA		-0.245017	0.545068	NA			-0.0765157	0.550321	NA		0.245017	0.545068	NA
2900076A07Rik		4.69644	5.53849	2.83436		-0.0926924	0.815781	NA		0.261713	0.815315	0.876272			0.0926924	0.815781	NA		0.354405	0.815736	0.859077			-0.261713	0.815315	0.876272		-0.354405	0.815736	0.859077
2900089D17Rik		5.85424	4.78132	0.257669		0.180437	0.83665	NA		1.6766	0.837843	0.156703			-0.180437	0.83665	NA		1.49616	0.837885	NA			-1.6766	0.837843	0.156703		-1.49616	0.837885	NA
2900092N22Rik		32.1597	12.5383	0.334825		0.994073	0.783739	1		3.34619	0.802212	0.000440866			-0.994073	0.783739	1		2.35211	0.804552	0.049683			-3.34619	0.802212	0.000440866		-2.35211	0.804552	0.049683
2900093K20Rik		4.66859	1.69382	0.66965		0.559572	0.788997	NA		0.872096	0.787958	NA			-0.559572	0.788997	NA		0.312525	0.78566	NA			-0.872096	0.787958	NA		-0.312525	0.78566	NA
2900097C17Rik		13.6956	24.3192	8.11958		-0.687784	0.640113	1		0.611949	0.652551	0.583741			0.687784	0.640113	1		1.29973	0.645245	0.227429			-0.611949	0.652551	0.583741		-1.29973	0.645245	0.227429
3000002C10Rik		4.68355	2.49873	1.55969		0.360454	0.809367	NA		0.589646	0.809032	NA			-0.360454	0.809367	NA		0.229192	0.808104	NA			-0.589646	0.809032	NA		-0.229192	0.808104	NA
3010001F23Rik		2.66639	0	1.54601		0.484236	0.611028	NA		0.166388	0.61351	NA			-0.484236	0.611028	NA		-0.317848	0.611386	NA			-0.166388	0.61351	NA		0.317848	0.611386	NA
3010003L21Rik		1.83159	2.65575	2.31902		-0.167773	0.769165	NA		-0.104266	0.769534	NA			0.167773	0.769165	NA		0.0635078	0.770877	NA			0.104266	0.769534	NA		-0.0635078	0.770877	NA
3010026O09Rik		5.65785	12.6503	4.17366		-0.750423	0.81014	1		0.256358	0.813428	0.878993			0.750423	0.81014	1		1.00678	0.810211	0.521122			-0.256358	0.813428	0.878993		-1.00678	0.810211	0.521122
3110001I22Rik		11.569	15.7915	22.4419		-0.260173	0.825474	1		-0.565243	0.825047	0.711138			0.260173	0.825474	1		-0.305071	0.824603	0.881216			0.565243	0.825047	0.711138		0.305071	0.824603	0.881216
3110002H16Rik		114.011	105.46	91.4801		0.098498	0.534658	1		0.282924	0.534752	0.784486			-0.098498	0.534658	1		0.184426	0.53476	0.89108			-0.282924	0.534752	0.784486		-0.184426	0.53476	0.89108
3110007F17Rik		4.51727	5.36735	3.09203		-0.0900454	0.805287	NA		0.182549	0.804985	0.917456			0.0900454	0.805287	NA		0.272594	0.805442	NA			-0.182549	0.804985	0.917456		-0.272594	0.805442	NA
3110009E18Rik		8.02167	7.2575	9.43341		0.104476	0.802282	1		-0.159492	0.800561	0.929891			-0.104476	0.802282	1		-0.263967	0.800592	0.895683			0.159492	0.800561	0.929891		0.263967	0.800592	0.895683
3110021A11Rik		0	0.706697	2.57669		-0.196381	0.603958	NA		-0.578531	0.607075	NA			0.196381	0.603958	NA		-0.38215	0.609363	NA			0.578531	0.607075	NA		0.38215	0.609363	NA
3110035E14Rik		2.66639	3.24178	0		-0.0994935	0.731666	NA		0.667507	0.727777	NA			0.0994935	0.731666	NA		0.767001	0.728833	NA			-0.667507	0.727777	NA		-0.767001	0.728833	NA
3110040N11Rik		37.7349	31.8908	38.0165		0.203817	0.600487	1		-0.0143188	0.598514	0.991864			-0.203817	0.600487	1		-0.218136	0.599146	0.883797			0.0143188	0.598514	0.991864		0.218136	0.599146	0.883797
3110043O21Rik		188.331	159.458	185.339		0.222297	0.405955	1		0.0219851	0.405092	0.983616			-0.222297	0.405955	1		-0.200312	0.405431	0.840513			-0.0219851	0.405092	0.983616		0.200312	0.405431	0.840513
3110045C21Rik		1.90776	1.06005	5.27041		0.21448	0.786455	NA		-0.547072	0.790243	NA			-0.21448	0.786455	NA		-0.761552	0.789617	NA			0.547072	0.790243	NA		0.761552	0.789617	NA
3110052M02Rik		31.5073	12.7431	4.68093		0.862359	0.808722	1		1.68817	0.810696	0.136217			-0.862359	0.808722	1		0.825811	0.812047	0.620728			-1.68817	0.810696	0.136217		-0.825811	0.812047	0.620728
3110053B16Rik		9.90153	10.0227	4.0644		-0.0149522	0.811263	1		0.76141	0.813676	0.58476			0.0149522	0.811263	1		0.776362	0.813321	0.645912			-0.76141	0.813676	0.58476		-0.776362	0.813321	0.645912
3110056K07Rik		17.3546	13.3289	23.4828		0.28291	0.712724	1		-0.340153	0.708399	0.805465			-0.28291	0.712724	1		-0.623064	0.709662	0.677237			0.340153	0.708399	0.805465		0.623064	0.709662	0.677237
3110057O12Rik		9.8447	9.29085	20.1487		0.0432924	0.786766	1		-0.71434	0.783605	0.596618			-0.0432924	0.786766	1		-0.757633	0.783345	0.640156			0.71434	0.783605	0.596618		0.757633	0.783345	0.640156
3110062G12Rik		0.386277	1.97698	0		-0.440881	0.599284	NA		0.156972	0.595315	NA			0.440881	0.599284	NA		0.597853	0.600176	NA			-0.156972	0.595315	NA		-0.597853	0.600176	NA
3110062M04Rik		22.7613	16.6859	6.59718		0.359136	0.677281	1		1.40024	0.686862	0.146801			-0.359136	0.677281	1		1.04111	0.688688	0.405841			-1.40024	0.686862	0.146801		-1.04111	0.688688	0.405841
3110070M22Rik		1.53222	2.01355	3.16918		-0.107827	0.777065	NA		-0.329271	0.778736	NA			0.107827	0.777065	NA		-0.221443	0.779874	NA			0.329271	0.778736	NA		0.221443	0.779874	NA
3110079O15Rik		0	0.476751	2.34377		-0.16281	0.599589	NA		-0.595766	0.603593	NA			0.16281	0.599589	NA		-0.432955	0.605984	NA			0.595766	0.603593	NA		0.432955	0.605984	NA
3110080O07Rik		43.4551	16.069	0		1.12163	0.741491	1		4.174	0.780863	2.43e-06			-1.12163	0.741491	1		3.05237	0.78387	0.00394332			-4.174	0.780863	2.43e-06		-3.05237	0.78387	0.00394332
3110082I17Rik		56.9626	54.8499	94.1285		0.0549468	0.480906	1		-0.654994	0.477025	0.377052			-0.0549468	0.480906	1		-0.709941	0.476766	0.414174			0.654994	0.477025	0.377052		0.709941	0.476766	0.414174
3110083C13Rik		0	0.706697	7.45698		-0.188166	0.710191	NA		-1.1231	0.714907	NA			0.188166	0.710191	NA		-0.934932	0.716854	NA			1.1231	0.714907	NA		0.934932	0.716854	NA
3222401L13Rik		100.458	37.8418	29.4125		1.1334	0.673324	0.981232		1.41912	0.673807	0.130483			-1.1334	0.673324	0.981232		0.285719	0.676265	0.862993			-1.41912	0.673807	0.130483		-0.285719	0.676265	0.862993
3300002A11Rik		0.380913	2.61075	0		-0.510265	0.604346	NA		0.13238	0.600772	NA			0.510265	0.604346	NA		0.642645	0.605314	NA			-0.13238	0.600772	NA		-0.642645	0.605314	NA
3300002I08Rik		4.33058	3.90369	0		0.0614467	0.807892	NA		1.17376	0.802591	NA			-0.0614467	0.807892	NA		1.11232	0.802733	NA			-1.17376	0.802591	NA		-1.11232	0.802733	NA
3830403N18Rik		37.429	37.4326	52.6412		-0.00201447	0.683736	1		-0.387903	0.682278	0.765999			0.00201447	0.683736	1		-0.385888	0.681947	0.811087			0.387903	0.682278	0.765999		0.385888	0.681947	0.811087
3830406C13Rik		63.4231	95.148	167.908		-0.535205	0.438074	1		-1.29777	0.435259	0.0198476			0.535205	0.438074	1		-0.762561	0.431933	0.306603			1.29777	0.435259	0.0198476		0.762561	0.431933	0.306603
3930402G23Rik		5.5302	1.41339	0		0.661969	0.740563	NA		1.08424	0.738634	NA			-0.661969	0.740563	NA		0.422275	0.73568	NA			-1.08424	0.738634	NA		-0.422275	0.73568	NA
4430402I18Rik		4.86817	1.62089	3.26001		0.77781	0.838184	NA		0.310168	0.837901	0.854217			-0.77781	0.838184	NA		-0.467642	0.838209	NA			-0.310168	0.837901	0.854217		0.467642	0.838209	NA
4631405J19Rik		0.959246	0.395396	3.09203		0.135586	0.647846	NA		-0.373083	0.65137	NA			-0.135586	0.647846	NA		-0.508669	0.651118	NA			0.373083	0.65137	NA		0.508669	0.651118	NA
4632404H12Rik		25.5039	15.2499	7.29158		0.492733	0.805214	1		1.14245	0.806526	0.359128			-0.492733	0.805214	1		0.649718	0.807281	0.707737			-1.14245	0.806526	0.359128		-0.649718	0.807281	0.707737
4632411P08Rik		0	0.945072	0		-0.606034	0.560426	NA		0	0.551915	NA			0.606034	0.560426	NA		0.615878	0.565606	NA			0	0.551915	NA		-0.615878	0.565606	NA
4632415L05Rik		30.1136	27.1854	45.3367		0.10606	0.700075	1		-0.466106	0.697836	0.719704			-0.10606	0.700075	1		-0.572165	0.697875	0.70316			0.466106	0.697836	0.719704		0.572165	0.697875	0.70316
4632427E13Rik		521.257	321.569	55.0957		0.643296	0.456648	1		2.9659	0.462562	6.51e-09			-0.643296	0.456648	1		2.32261	0.463091	6.18e-05			-2.9659	0.462562	6.51e-09		-2.32261	0.463091	6.18e-05
4632428C04Rik		0	4.86562	1.78525		-0.743987	0.676597	NA		-0.348546	0.675635	NA			0.743987	0.676597	NA		0.395442	0.67967	NA			0.348546	0.675635	NA		-0.395442	0.67967	NA
4632428N05Rik		7372.59	6310.89	1839.07		0.214996	0.336481	1		1.91793	0.336747	3.99e-07			-0.214996	0.336481	1		1.70294	0.336758	5.16e-05			-1.91793	0.336747	3.99e-07		-1.70294	0.336758	5.16e-05
4632433K11Rik		0.672761	0	0.592494		0.357879	0.578279	NA		0.0354453	0.584911	NA			-0.357879	0.578279	NA		-0.322434	0.580992	NA			-0.0354453	0.584911	NA		0.322434	0.580992	NA
4731419I09Rik		19.3588	14.8545	5.29444		0.291137	0.738749	1		1.33132	0.745697	0.218263			-0.291137	0.738749	1		1.04018	0.746707	0.456256			-1.33132	0.745697	0.218263		-1.04018	0.746707	0.456256
4732440D04Rik		8.423	8.69892	2.18097		-0.0287692	0.838096	1		0.890945	0.838247	0.522366			0.0287692	0.838096	1		0.919714	0.838228	0.585155			-0.890945	0.838247	0.522366		-0.919714	0.838228	0.585155
4732471J01Rik		0	1.14414	0		-0.630354	0.568012	NA		0	0.559967	NA			0.630354	0.568012	NA		0.639692	0.572742	NA			0	0.559967	NA		-0.639692	0.572742	NA
4732487G21Rik		23.7753	25.0904	15.1129		-0.0641349	0.615381	1		0.551543	0.61954	0.608084			0.0641349	0.615381	1		0.615678	0.618263	0.628988			-0.551543	0.61954	0.608084		-0.615678	0.618263	0.628988
4732491K20Rik		16.1335	8.81136	3.3497		0.458944	0.838071	1		1.049	0.837959	0.431691			-0.458944	0.838071	1		0.59006	0.837889	0.751272			-1.049	0.837959	0.431691		-0.59006	0.837889	0.751272
4833407H14Rik		3.45071	6.66577	34.6318		-0.366872	0.838182	1		-1.69449	0.837976	0.150987			0.366872	0.838182	1		-1.32761	0.837855	0.375163			1.69449	0.837976	0.150987		1.32761	0.837855	0.375163
4833412K13Rik		5.33278	0.706697	0		0.555969	0.615637	NA		0.68878	0.615701	NA			-0.555969	0.615637	NA		0.132811	0.613879	NA			-0.68878	0.615701	NA		-0.132811	0.613879	NA
4833413E03Rik		4.59561	0	0		1.25616	0.709954	NA		1.2637	0.711712	NA			-1.25616	0.709954	NA		0	0.700628	NA			-1.2637	0.711712	NA		0	0.700628	NA
4833417C18Rik		4.52264	6.36016	0		-0.260215	0.830994	NA		1.32288	0.826265	0.282499			0.260215	0.830994	NA		1.5831	0.827046	NA			-1.32288	0.826265	0.282499		-1.5831	0.827046	NA
4833418N02Rik		8.81567	17.4849	4.89872		-0.679786	0.792627	1		0.522542	0.797088	0.724673			0.679786	0.792627	1		1.20233	0.794146	0.405057			-0.522542	0.797088	0.724673		-1.20233	0.794146	0.405057
4833420G17Rik		91.8134	83.7154	72.068		0.11821	0.491355	1		0.316347	0.491554	0.730739			-0.11821	0.491355	1		0.198137	0.491638	0.86904			-0.316347	0.491554	0.730739		-0.198137	0.491638	0.86904
4833421G17Rik		18.9554	17.2801	1.3393		0.100572	0.770675	1		2.32611	0.787173	0.0212428			-0.100572	0.770675	1		2.22554	0.787186	0.0606722			-2.32611	0.787173	0.0212428		-2.22554	0.787186	0.0606722
4833422C13Rik		1.05904	0.238375	0		0.368728	0.581324	NA		0.528577	0.581013	NA			-0.368728	0.581324	NA		0.159848	0.577216	NA			-0.528577	0.581013	NA		-0.159848	0.577216	NA
4833427F10Rik		4.57096	1.06005	0		0.432327	0.615476	NA		0.626457	0.615258	NA			-0.432327	0.615476	NA		0.194131	0.613904	NA			-0.626457	0.615258	NA		-0.194131	0.613904	NA
4833427G06Rik		1.71571	0	0		0.697154	0.585831	NA		0.701579	0.587854	NA			-0.697154	0.585831	NA		0	0.580195	NA			-0.701579	0.587854	NA		0	0.580195	NA
4833439L19Rik		618.63	547.219	339.028		0.170517	0.314098	1		0.834892	0.314836	0.0435201			-0.170517	0.314098	1		0.664375	0.314924	0.20151			-0.834892	0.314836	0.0435201		-0.664375	0.314924	0.20151
4833445I07Rik		47.7458	51.6776	15.6212		-0.0957143	0.544866	1		1.39223	0.556077	0.0602973			0.0957143	0.544866	1		1.48795	0.555044	0.0807587			-1.39223	0.556077	0.0602973		-1.48795	0.555044	0.0807587
4921507G05Rik		4.47653	2.95862	0		0.207245	0.745278	NA		0.879442	0.742356	NA			-0.207245	0.745278	NA		0.672198	0.741866	NA			-0.879442	0.742356	NA		-0.672198	0.741866	NA
4921507L20Rik		0.959246	0.591724	0		0.139746	0.590291	NA		0.429589	0.588441	NA			-0.139746	0.590291	NA		0.289843	0.587973	NA			-0.429589	0.588441	NA		-0.289843	0.587973	NA
4921507P07Rik		1.52685	0.706697	0		0.235041	0.600387	NA		0.496286	0.599264	NA			-0.235041	0.600387	NA		0.261245	0.598066	NA			-0.496286	0.599264	NA		-0.261245	0.598066	NA
4921514A10Rik		0	0.238375	0.515338		-0.202929	0.552161	NA		-0.389375	0.558013	NA			0.202929	0.552161	NA		-0.186446	0.564837	NA			0.389375	0.558013	NA		0.186446	0.564837	NA
4921524J17Rik		53.8662	44.2156	92.1838		0.253968	0.531069	1		-0.691855	0.526475	0.40266			-0.253968	0.531069	1		-0.945823	0.52737	0.296634			0.691855	0.526475	0.40266		0.945823	0.52737	0.296634
4921531C22Rik		30.5738	25.4689	17.8403		0.2044	0.688528	1		0.606832	0.689864	0.613603			-0.2044	0.688528	1		0.402432	0.690359	0.802738			-0.606832	0.689864	0.613603		-0.402432	0.690359	0.802738
4921536K21Rik		2.57733	1.70225	0		0.234478	0.786952	NA		1.06378	0.779726	NA			-0.234478	0.786952	NA		0.829303	0.778669	NA			-1.06378	0.779726	NA		-0.829303	0.778669	NA
4930402H24Rik		67.7121	116.888	50.75		-0.714171	0.504055	1		0.372286	0.507623	0.686412			0.714171	0.504055	1		1.08646	0.504696	0.189828			-0.372286	0.507623	0.686412		-1.08646	0.504696	0.189828
4930403D09Rik		1.1481	0.395396	0		0.299627	0.587797	NA		0.505174	0.586924	NA			-0.299627	0.587797	NA		0.205546	0.584448	NA			-0.505174	0.586924	NA		-0.205546	0.584448	NA
4930403O15Rik		0	0	2.11231		0	0.585212	NA		-0.71482	0.593796	NA			0	0.585212	NA		-0.717765	0.59512	NA			0.71482	0.593796	NA		0.717765	0.59512	NA
4930403P22Rik		1.71891	1.18619	0		0.125812	0.606643	NA		0.454168	0.60529	NA			-0.125812	0.606643	NA		0.328356	0.605096	NA			-0.454168	0.60529	NA		-0.328356	0.605096	NA
4930404I05Rik		1.24037	0.238375	0		0.414828	0.586375	NA		0.560463	0.586305	NA			-0.414828	0.586375	NA		0.145635	0.582284	NA			-0.560463	0.586305	NA		-0.145635	0.582284	NA
4930404N11Rik		2.00539	0.790791	2.97542		0.167455	0.615937	NA		-0.108865	0.617412	NA			-0.167455	0.615937	NA		-0.27632	0.617132	NA			0.108865	0.617412	NA		0.27632	0.617132	NA
4930406D18Rik		1.72107	0.748744	0		0.349078	0.686454	NA		0.733163	0.683166	NA			-0.349078	0.686454	NA		0.384086	0.680315	NA			-0.733163	0.683166	NA		-0.384086	0.680315	NA
4930412C18Rik		0.380913	4.30731	1.54601		-0.608003	0.681184	NA		-0.233039	0.680238	NA			0.608003	0.681184	NA		0.374964	0.683706	NA			0.233039	0.680238	NA		-0.374964	0.683706	NA
4930417H01Rik		0	1.06005	9.79142		-0.142108	0.651548	NA		-0.838814	0.653653	NA			0.142108	0.651548	NA		-0.696705	0.654502	NA			0.838814	0.653653	NA		0.696705	0.654502	NA
4930426I24Rik		1.14274	0.476751	0		0.232155	0.590952	NA		0.477045	0.589666	NA			-0.232155	0.590952	NA		0.24489	0.588139	NA			-0.477045	0.589666	NA		-0.24489	0.588139	NA
4930426L09Rik		0	0	1.74538		0	0.578579	NA		-0.692333	0.588194	NA			0	0.578579	NA		-0.695602	0.589714	NA			0.692333	0.588194	NA		0.695602	0.589714	NA
4930427A07Rik		42.8226	6.36027	9.78997		1.31515	0.8369	1		1.08088	0.837014	0.412623			-1.31515	0.8369	1		-0.234274	0.836733	0.912987			-1.08088	0.837014	0.412623		0.234274	0.836733	0.912987
4930429F24Rik		3.80913	0.395396	0		0.587757	0.610358	NA		0.693376	0.610619	NA			-0.587757	0.610358	NA		0.105618	0.60785	NA			-0.693376	0.610619	NA		-0.105618	0.60785	NA
4930430E12Rik		2.19961	17.5188	46.9279		-2.09675	0.695237	0.0782812		-3.28958	0.6887	3.49e-05			2.09675	0.695237	0.0782812		-1.19282	0.648847	0.281218			3.28958	0.6887	3.49e-05		1.19282	0.648847	0.281218
4930430F08Rik		24.1359	41.7618	32.7301		-0.681357	0.587023	1		-0.38048	0.587885	0.728847			0.681357	0.587023	1		0.300878	0.582429	0.831505			0.38048	0.587885	0.728847		-0.300878	0.582429	0.831505
4930432B10Rik		0.667398	1.18619	0		-0.161147	0.594977	NA		0.288002	0.591755	NA			0.161147	0.594977	NA		0.449149	0.59445	NA			-0.288002	0.591755	NA		-0.449149	0.59445	NA
4930432K21Rik		4.78334	10.2414	0		-0.611682	0.836932	NA		1.36412	0.834043	0.269191			0.611682	0.836932	NA		1.9758	0.834762	0.138677			-1.36412	0.834043	0.269191		-1.9758	0.834762	0.138677
4930439A04Rik		0.667398	0.830099	0		-0.0691832	0.589399	NA		0.323613	0.586309	NA			0.0691832	0.589399	NA		0.392796	0.588334	NA			-0.323613	0.586309	NA		-0.392796	0.588334	NA
4930443O20Rik		1.15883	0	0.595084		0.453991	0.590327	NA		0.188344	0.595065	NA			-0.453991	0.590327	NA		-0.265648	0.590882	NA			-0.188344	0.595065	NA		0.265648	0.590882	NA
4930444A19Rik		12.4972	7.8801	5.87513		0.372211	0.835988	1		0.587936	0.83604	0.702297			-0.372211	0.835988	1		0.215724	0.836224	0.920378			-0.587936	0.83604	0.702297		-0.215724	0.836224	0.920378
4930444E06Rik		0.772554	0.238375	0		0.278994	0.570932	NA		0.466448	0.570032	NA			-0.278994	0.570932	NA		0.187454	0.567044	NA			-0.466448	0.570032	NA		-0.187454	0.567044	NA
4930447M23Rik		5.16002	2.6137	0		0.432587	0.808228	NA		1.35513	0.803321	NA			-0.432587	0.808228	NA		0.922542	0.801897	NA			-1.35513	0.803321	NA		-0.922542	0.801897	NA
4930451G09Rik		0.386277	0.706697	0		-0.168009	0.574931	NA		0.24959	0.570497	NA			0.168009	0.574931	NA		0.4176	0.574788	NA			-0.24959	0.570497	NA		-0.4176	0.574788	NA
4930453N24Rik		98.903	89.7303	127.499		0.122337	0.522413	1		-0.329187	0.520895	0.736211			-0.122337	0.522413	1		-0.451524	0.520977	0.682642			0.329187	0.520895	0.736211		0.451524	0.520977	0.682642
4930455G09Rik		0	4.98608	8.37207		-1.2566	0.826909	NA		-1.65599	0.827781	0.156835			1.2566	0.826909	NA		-0.399398	0.832073	0.845563			1.65599	0.827781	0.156835		0.399398	0.832073	0.845563
4930469K13Rik		0.286485	0.238375	3.04222		0.0274749	0.717938	NA		-0.871514	0.727813	NA			-0.0274749	0.717938	NA		-0.898989	0.728814	NA			0.871514	0.727813	NA		0.898989	0.728814	NA
4930473A02Rik		3.07196	1.2255	0.929909		0.583819	0.825304	NA		0.728945	0.825269	NA			-0.583819	0.825304	NA		0.145127	0.822829	NA			-0.728945	0.825269	NA		-0.145127	0.822829	NA
4930479D17Rik		1.24573	0	0		0.656193	0.574085	NA		0.661209	0.576522	NA			-0.656193	0.574085	NA		0	0.56766	NA			-0.661209	0.576522	NA		0	0.56766	NA
4930480K23Rik		12.0228	9.25681	0.334825		0.186326	0.818658	1		1.29332	0.816741	0.288628			-0.186326	0.818658	1		1.10699	0.816617	0.470303			-1.29332	0.816741	0.288628		-1.10699	0.816617	0.470303
4930481A15Rik		27.3259	31.1536	15.0428		-0.16428	0.671008	1		0.677462	0.67503	0.552114			0.16428	0.671008	1		0.841742	0.673746	0.517605			-0.677462	0.67503	0.552114		-0.841742	0.673746	0.517605
4930481B07Rik		1.82623	6.56218	2.08279		-0.834079	0.830877	NA		-0.0671904	0.829646	0.973842			0.834079	0.830877	NA		0.766889	0.831717	NA			0.0671904	0.829646	0.973842		-0.766889	0.831717	NA
4930486L24Rik		6.31132	5.92567	14.7201		0.042224	0.807392	1		-0.805051	0.803872	0.553243			-0.042224	0.807392	1		-0.847275	0.80359	0.602944			0.805051	0.803872	0.553243		0.847275	0.80359	0.602944
4930500J02Rik		0	1.06005	6.95706		-0.146085	0.61649	NA		-0.682019	0.618363	NA			0.146085	0.61649	NA		-0.535934	0.619266	NA			0.682019	0.618363	NA		0.535934	0.619266	NA
4930500M09Rik		0.672761	0.353348	1.52499		0.121558	0.648405	NA		-0.25608	0.653153	NA			-0.121558	0.648405	NA		-0.377638	0.652916	NA			0.25608	0.653153	NA		0.377638	0.652916	NA
4930502E09Rik		0	1.85927	0		-0.702275	0.588407	NA		0	0.582142	NA			0.702275	0.588407	NA		0.709696	0.59178	NA			0	0.582142	NA		-0.709696	0.59178	NA
4930502E18Rik		0	5.80479	8.75785		-0.916185	0.789648	NA		-1.17826	0.790538	0.327251			0.916185	0.789648	NA		-0.262074	0.794192	0.895683			1.17826	0.790538	0.327251		0.262074	0.794192	0.895683
4930503L19Rik		12.3704	17.4739	21.4863		-0.319552	0.795269	1		-0.520757	0.794528	0.724673			0.319552	0.795269	1		-0.201205	0.793374	0.92164			0.520757	0.794528	0.724673		0.201205	0.793374	0.92164
4930505N22Rik		1.90993	1.30685	0.927319		0.145394	0.743896	NA		0.27566	0.744	NA			-0.145394	0.743896	NA		0.130266	0.74364	NA			-0.27566	0.744	NA		-0.130266	0.74364	NA
4930506C21Rik		1.90993	0.353348	0.66965		0.361908	0.605723	NA		0.275919	0.607397	NA			-0.361908	0.605723	NA		-0.0859896	0.605503	NA			-0.275919	0.607397	NA		0.0859896	0.605503	NA
4930506M07Rik		0.572969	29.9784	55.2816		-3.12261	0.760321	0.00208022		-3.83233	0.758445	9.89e-06			3.12261	0.760321	0.00208022		-0.709722	0.72297	0.633479			3.83233	0.758445	9.89e-06		0.709722	0.72297	0.633479
4930507D05Rik		4.03121	0.706697	0		0.754252	0.719581	NA		1.04513	0.718136	NA			-0.754252	0.719581	NA		0.290875	0.713223	NA			-1.04513	0.718136	NA		-0.290875	0.713223	NA
4930512B01Rik		0.380913	0.98712	0		-0.265584	0.583959	NA		0.216202	0.579417	NA			0.265584	0.583959	NA		0.481786	0.584343	NA			-0.216202	0.579417	NA		-0.481786	0.584343	NA
4930513N10Rik		2.9668	4.24861	1.28834		-0.203198	0.801924	NA		0.362377	0.800285	NA			0.203198	0.801924	NA		0.565574	0.801408	NA			-0.362377	0.800285	NA		-0.565574	0.801408	NA
4930515G01Rik		4.13636	1.3489	0		0.516897	0.727596	NA		0.958249	0.72529	NA			-0.516897	0.727596	NA		0.441352	0.722738	NA			-0.958249	0.72529	NA		-0.441352	0.722738	NA
4930516B21Rik		1.34552	3.56151	0		-0.56992	0.781001	NA		0.639431	0.771966	NA			0.56992	0.781001	NA		1.20935	0.776849	NA			-0.639431	0.771966	NA		-1.20935	0.776849	NA
4930517O19Rik		1.92066	1.29842	0.334825		0.148873	0.694591	NA		0.460462	0.693168	NA			-0.148873	0.694591	NA		0.311589	0.69277	NA			-0.460462	0.693168	NA		-0.311589	0.69277	NA
4930518I15Rik		37.6652	11.5428	9.27909		1.17551	0.783925	1		1.37602	0.78413	0.22811			-1.17551	0.783925	1		0.200514	0.786936	0.921637			-1.37602	0.78413	0.22811		-0.200514	0.786936	0.921637
4930520O04Rik		0	1.42182	0		-0.66922	0.579394	NA		0	0.57224	NA			0.66922	0.579394	NA		0.677601	0.583395	NA			0	0.57224	NA		-0.677601	0.583395	NA
4930522L14Rik		15.1344	8.9766	12.2881		0.480588	0.808226	1		0.198255	0.807062	0.91009			-0.480588	0.808226	1		-0.282333	0.80812	0.889535			-0.198255	0.807062	0.91009		0.282333	0.80812	0.889535
4930523C07Rik		35.7917	49.4688	141.937		-0.405623	0.566485	1		-1.73392	0.562244	0.0152345			0.405623	0.566485	1		-1.3283	0.559474	0.136806			1.73392	0.562244	0.0152345		1.3283	0.559474	0.136806
4930524J08Rik		0.772554	4.02414	1.93179		-0.71604	0.783307	NA		-0.320255	0.78214	NA			0.71604	0.783307	NA		0.395785	0.786787	NA			0.320255	0.78214	NA		-0.395785	0.786787	NA
4930524O07Rik		5.66001	3.32314	3.29729		0.425126	0.833727	NA		0.439007	0.833425	0.785536			-0.425126	0.833727	NA		0.0138817	0.834142	NA			-0.439007	0.833425	0.785536		-0.0138817	0.834142	NA
4930526A20Rik		3.05803	3.07907	1.26473		-0.000292123	0.785277	NA		0.375883	0.784193	NA			0.000292123	0.785277	NA		0.376175	0.784631	NA			-0.375883	0.784193	NA		-0.376175	0.784631	NA
4930527E20Rik		0.286485	0.353348	0		-0.032596	0.547843	NA		0.276257	0.543887	NA			0.032596	0.547843	NA		0.308853	0.54699	NA			-0.276257	0.543887	NA		-0.308853	0.54699	NA
4930532G15Rik		11.1945	8.94593	29.6755		0.223482	0.731102	1		-1.06956	0.723076	0.33195			-0.223482	0.731102	1		-1.29305	0.724133	0.300091			1.06956	0.723076	0.33195		1.29305	0.724133	0.300091
4930535I16Rik		0.286485	0.830099	0		-0.278058	0.577003	NA		0.198257	0.571927	NA			0.278058	0.577003	NA		0.476315	0.577742	NA			-0.198257	0.571927	NA		-0.476315	0.577742	NA
4930539E08Rik		2.29621	5.68729	0		-0.508212	0.766129	NA		0.618464	0.761057	NA			0.508212	0.766129	NA		1.12668	0.763775	NA			-0.618464	0.761057	NA		-1.12668	0.763775	NA
4930539J05Rik		0.286485	0.945072	0		-0.307176	0.580093	NA		0.188936	0.575035	NA			0.307176	0.580093	NA		0.496112	0.580949	NA			-0.188936	0.575035	NA		-0.496112	0.580949	NA
4930548H24Rik		2.40456	0	0		0.736375	0.596219	NA		0.740099	0.597827	NA			-0.736375	0.596219	NA		0	0.591532	NA			-0.740099	0.597827	NA		0	0.591532	NA
4930550C14Rik		3.81986	2.95293	1.77748		0.139139	0.79496	NA		0.362849	0.794646	NA			-0.139139	0.79496	NA		0.22371	0.794485	NA			-0.362849	0.794646	NA		-0.22371	0.794485	NA
4930550L24Rik		0	26.2742	98.9074		-2.06293	0.830788	0.296273		-3.33485	0.830267	0.000790934			2.06293	0.830788	0.296273		-1.27192	0.827383	0.395028			3.33485	0.830267	0.000790934		1.27192	0.827383	0.395028
4930551O13Rik		0.286485	1.58158	0		-0.433536	0.592661	NA		0.148219	0.588011	NA			0.433536	0.592661	NA		0.581755	0.593846	NA			-0.148219	0.588011	NA		-0.581755	0.593846	NA
4930552P12Rik		0.761826	1.18619	0		-0.128871	0.59642	NA		0.306806	0.593447	NA			0.128871	0.59642	NA		0.435677	0.595711	NA			-0.306806	0.593447	NA		-0.435677	0.595711	NA
4930556J24Rik		0.772554	0	0.257669		0.455913	0.568414	NA		0.270077	0.574231	NA			-0.455913	0.568414	NA		-0.185836	0.567957	NA			-0.270077	0.574231	NA		0.185836	0.567957	NA
4930556M19Rik		7.43477	3.9626	18.8827		0.463401	0.825369	1		-0.853963	0.82237	0.534237			-0.463401	0.825369	1		-1.31736	0.823423	0.370128			0.853963	0.82237	0.534237		1.31736	0.823423	0.370128
4930556N13Rik		0.772554	0.353348	0		0.209818	0.575882	NA		0.439794	0.574361	NA			-0.209818	0.575882	NA		0.229975	0.57267	NA			-0.439794	0.574361	NA		-0.229975	0.57267	NA
4930558J18Rik		1.14594	0	5.15338		0.189199	0.614382	NA		-0.443313	0.617149	NA			-0.189199	0.614382	NA		-0.632511	0.616737	NA			0.443313	0.617149	NA		0.632511	0.616737	NA
4930562C15Rik		4.11707	5.53006	1.85982		-0.236997	0.837814	NA		0.540074	0.838154	0.730388			0.236997	0.837814	NA		0.777071	0.837993	NA			-0.540074	0.838154	0.730388		-0.777071	0.837993	NA
4930562F07Rik		0	0.715126	5.92494		-0.195381	0.688242	NA		-0.974569	0.692595	NA			0.195381	0.688242	NA		-0.779188	0.694653	NA			0.974569	0.692595	NA		0.779188	0.694653	NA
4930563E22Rik		3.8145	2.47344	4.49854		0.192442	0.788131	NA		-0.0857395	0.789422	0.964497			-0.192442	0.788131	NA		-0.278181	0.789097	NA			0.0857395	0.789422	0.964497		0.278181	0.789097	NA
4930568A12Rik		2.20714	0.953502	2.31902		0.253062	0.720487	NA		-0.0270541	0.722818	NA			-0.253062	0.720487	NA		-0.280116	0.721887	NA			0.0270541	0.722818	NA		0.280116	0.721887	NA
4930570N18Rik		0	0	1.11042		0	0.559292	NA		-0.630757	0.571457	NA			0	0.559292	NA		-0.634804	0.57353	NA			0.630757	0.571457	NA		0.634804	0.57353	NA
4930570N19Rik		0	0.238375	1.10783		-0.144441	0.576157	NA		-0.529036	0.582714	NA			0.144441	0.576157	NA		-0.384595	0.586663	NA			0.529036	0.582714	NA		0.384595	0.586663	NA
4930577N17Rik		3.45287	2.68368	5.93861		0.180843	0.838045	NA		-0.401022	0.838237	0.806037			-0.180843	0.838045	NA		-0.581865	0.838211	NA			0.401022	0.838237	0.806037		0.581865	0.838211	NA
4930578C19Rik		0.286485	1.14414	4.89571		-0.184665	0.684373	NA		-0.731911	0.6874	NA			0.184665	0.684373	NA		-0.547247	0.689102	NA			0.731911	0.6874	NA		0.547247	0.689102	NA
4930578M01Rik		2.77475	0.830099	0		0.592595	0.747373	NA		1.05291	0.743319	NA			-0.592595	0.747373	NA		0.460319	0.738566	NA			-1.05291	0.743319	NA		-0.460319	0.738566	NA
4930579C12Rik		0	0.715126	12.1992		-0.106836	0.676712	NA		-1.00419	0.679346	NA			0.106836	0.676712	NA		-0.897354	0.680115	NA			1.00419	0.679346	NA		0.897354	0.680115	NA
4930579G24Rik		33.6314	12.4822	26.4921		0.844063	0.821337	1		0.220551	0.820563	0.898685			-0.844063	0.821337	1		-0.623513	0.82132	0.728218			-0.220551	0.820563	0.898685		0.623513	0.82132	0.728218
4930579K19Rik		3.24256	2.9641	0.773007		0.0605458	0.787682	NA		0.578745	0.785714	NA			-0.0605458	0.787682	NA		0.5182	0.785888	NA			-0.578745	0.785714	NA		-0.5182	0.785888	NA
4930581F22Rik		2.29404	4.78427	1.59697		-0.529824	0.836252	NA		0.227725	0.83531	NA			0.529824	0.836252	NA		0.757549	0.836279	NA			-0.227725	0.83531	NA		-0.757549	0.836279	NA
4930589L23Rik		8.60753	3.20816	5.13278		0.739817	0.836912	1		0.415594	0.836462	0.798135			-0.739817	0.836912	1		-0.324223	0.837045	0.874533			-0.415594	0.836462	0.798135		0.324223	0.837045	0.874533
4930594C11Rik		61.9867	36.431	13.4414		0.666515	0.573444	1		1.89124	0.583248	0.0099814			-0.666515	0.573444	1		1.22472	0.586093	0.206184			-1.89124	0.583248	0.0099814		-1.22472	0.586093	0.206184
4930594M22Rik		1.14274	0	11.4025		0.516274	0.814111	NA		-1.5534	0.822553	0.187568			-0.516274	0.814111	NA		-2.06968	0.819881	NA			1.5534	0.822553	0.187568		2.06968	0.819881	NA
4930595D18Rik		1.15347	1.11052	0.555211		0.0013477	0.71282	NA		0.220865	0.712028	NA			-0.0013477	0.71282	NA		0.219517	0.713046	NA			-0.220865	0.712028	NA		-0.219517	0.713046	NA
4930599N23Rik		16.8878	10.076	20.7816		0.545217	0.727013	1		-0.235797	0.721387	0.874447			-0.545217	0.727013	1		-0.781014	0.724555	0.593166			0.235797	0.721387	0.874447		0.781014	0.724555	0.593166
4931403E22Rik		0.672761	0.238375	0		0.248909	0.567276	NA		0.445609	0.566146	NA			-0.248909	0.567276	NA		0.1967	0.56354	NA			-0.445609	0.566146	NA		-0.1967	0.56354	NA
4931406C07Rik		91.9335	90.4876	28.0113		0.0210008	0.48371	1		1.55255	0.492292	0.0127291			-0.0210008	0.48371	1		1.53155	0.49201	0.0332357			-1.55255	0.492292	0.0127291		-1.53155	0.49201	0.0332357
4931406P16Rik		113.566	145.028	98.6581		-0.313325	0.536625	1		0.177788	0.53735	0.87263			0.313325	0.536625	1		0.491113	0.536466	0.663197			-0.177788	0.53735	0.87263		-0.491113	0.536466	0.663197
4931413K12Rik		3.45824	1.89857	1.66563		0.352062	0.822744	NA		0.429246	0.823013	NA			-0.352062	0.822744	NA		0.0771843	0.822042	NA			-0.429246	0.823013	NA		-0.0771843	0.822042	NA
4931414P19Rik		8.92186	20.6763	3.57051		-0.733198	0.830845	1		0.659938	0.832342	0.657732			0.733198	0.830845	1		1.39314	0.831495	0.341052			-0.659938	0.832342	0.657732		-1.39314	0.831495	0.341052
4931422A03Rik		0.672761	0.395396	0.595084		0.113603	0.591727	NA		0.0292936	0.594152	NA			-0.113603	0.591727	NA		-0.0843096	0.593992	NA			-0.0292936	0.594152	NA		0.0843096	0.593992	NA
4931428F04Rik		9.35966	10.9202	31.3574		-0.130344	0.814012	1		-1.10099	0.812284	0.385177			0.130344	0.814012	1		-0.970645	0.811738	0.541274			1.10099	0.812284	0.385177		0.970645	0.811738	0.541274
4931431C16Rik		4.95507	2.72572	0.257669		0.328555	0.766593	NA		0.903203	0.764264	NA			-0.328555	0.766593	NA		0.574649	0.763265	NA			-0.903203	0.764264	NA		-0.574649	0.763265	NA
4931440F15Rik		1.90457	1.89857	0		-0.0049091	0.611475	NA		0.398969	0.610023	NA			0.0049091	0.611475	NA		0.403879	0.610565	NA			-0.398969	0.610023	NA		-0.403879	0.610565	NA
4931440P22Rik		41.8563	34.79	13.0537		0.214705	0.690894	1		1.2981	0.695573	0.193588			-0.214705	0.690894	1		1.08339	0.695977	0.386952			-1.2981	0.695573	0.193588		-1.08339	0.695977	0.386952
4932438A13Rik		157.777	181.945	211.755		-0.19961	0.306738	1		-0.411707	0.305568	0.388734			0.19961	0.306738	1		-0.212096	0.30435	0.754282			0.411707	0.305568	0.388734		0.212096	0.30435	0.754282
4932438H23Rik		9.71489	0	5.79538		1.16806	0.784486	NA		0.31273	0.787646	0.843704			-1.16806	0.784486	NA		-0.855333	0.784337	0.587401			-0.31273	0.787646	0.843704		0.855333	0.784337	0.587401
4932442E05Rik		16.774	8.62894	3.09203		0.583272	0.830646	1		1.31975	0.831638	0.287516			-0.583272	0.830646	1		0.736476	0.832199	0.675107			-1.31975	0.831638	0.287516		-0.736476	0.832199	0.675107
4932443I19Rik		1.42922	0	0.515338		0.508111	0.593746	NA		0.285538	0.59774	NA			-0.508111	0.593746	NA		-0.222573	0.593335	NA			-0.285538	0.59774	NA		0.222573	0.593335	NA
4932443L11Rik		0.672761	0.353348	0		0.17894	0.572635	NA		0.41905	0.570855	NA			-0.17894	0.572635	NA		0.24011	0.56959	NA			-0.41905	0.570855	NA		-0.24011	0.56959	NA
4932702P03Rik		0.572969	0	0.297542		0.402723	0.562076	NA		0.181528	0.568927	NA			-0.402723	0.562076	NA		-0.221195	0.563112	NA			-0.181528	0.568927	NA		0.221195	0.563112	NA
4933403L11Rik		4.67931	7.01079	0		-0.349038	0.838083	NA		1.52775	0.835531	0.204272			0.349038	0.838083	NA		1.87679	0.835931	NA			-1.52775	0.835531	0.204272		-1.87679	0.835931	NA
4933404O12Rik		15.6473	8.6907	4.689		0.478034	0.836569	1		0.909656	0.836742	0.510469			-0.478034	0.836569	1		0.431622	0.836927	0.831855			-0.909656	0.836742	0.510469		-0.431622	0.836927	0.831855
4933406I18Rik		14.1795	4.91041	1.10783		1.05544	0.800102	1		2.17791	0.808984	0.0398262			-1.05544	0.800102	1		1.12247	0.813372	0.461142			-2.17791	0.808984	0.0398262		-1.12247	0.813372	0.461142
4933406J10Rik		2.00219	1.29842	0		0.165272	0.661744	NA		0.587135	0.659361	NA			-0.165272	0.661744	NA		0.421863	0.658848	NA			-0.587135	0.659361	NA		-0.421863	0.658848	NA
4933406M09Rik		1.71891	0.353348	0		0.434453	0.596938	NA		0.589619	0.596802	NA			-0.434453	0.596938	NA		0.155166	0.593527	NA			-0.589619	0.596802	NA		-0.155166	0.593527	NA
4933406P04Rik		16.5358	8.60092	3.66868		0.673917	0.779071	1		1.4468	0.783663	0.199132			-0.673917	0.779071	1		0.772881	0.786416	0.633379			-1.4468	0.783663	0.199132		-0.772881	0.786416	0.633379
4933407K13Rik		6.91647	9.10581	1.54601		-0.198464	0.830785	1		0.772203	0.829575	0.586866			0.198464	0.830785	1		0.970667	0.829931	0.553124			-0.772203	0.829575	0.586866		-0.970667	0.829931	0.553124
4933407L21Rik		0.386277	0.353348	0		0.0194565	0.554371	NA		0.311486	0.551013	NA			-0.0194565	0.554371	NA		0.292029	0.552804	NA			-0.311486	0.551013	NA		-0.292029	0.552804	NA
4933412A08Rik		2.50435	0.633771	2.7048		0.51247	0.777075	NA		-0.0444047	0.781417	NA			-0.51247	0.777075	NA		-0.556874	0.778609	NA			0.0444047	0.781417	NA		0.556874	0.778609	NA
4933413J09Rik		4.12347	0.706697	0		0.577621	0.649213	NA		0.767996	0.648913	NA			-0.577621	0.649213	NA		0.190375	0.646223	NA			-0.767996	0.648913	NA		-0.190375	0.646223	NA
4933416M07Rik		0	0	2.12008		0	0.585369	NA		-0.715361	0.593928	NA			0	0.585369	NA		-0.718297	0.595247	NA			0.715361	0.593928	NA		0.718297	0.595247	NA
4933417C20Rik		5.0559	0.706697	0		0.695514	0.674871	NA		0.889733	0.674545	NA			-0.695514	0.674871	NA		0.19422	0.671326	NA			-0.889733	0.674545	NA		-0.19422	0.671326	NA
4933417D19Rik		2.57196	1.10209	0		0.321744	0.66514	NA		0.674319	0.663402	NA			-0.321744	0.66514	NA		0.352575	0.661788	NA			-0.674319	0.663402	NA		-0.352575	0.661788	NA
4933421O10Rik		94.7856	57.9407	64.3008		0.61939	0.546104	1		0.490998	0.545034	0.602981			-0.61939	0.546104	1		-0.128392	0.546906	0.928857			-0.490998	0.545034	0.602981		0.128392	0.546906	0.928857
4933423P22Rik		21.5156	11.1247	2.34046		0.654076	0.801651	1		1.92583	0.807087	0.0768275			-0.654076	0.801651	1		1.27175	0.808554	0.380458			-1.92583	0.807087	0.0768275		-1.27175	0.808554	0.380458
4933424G06Rik		0.761826	0.238375	0		0.276063	0.57058	NA		0.464418	0.569658	NA			-0.276063	0.57058	NA		0.188355	0.566704	NA			-0.464418	0.569658	NA		-0.188355	0.566704	NA
4933424M12Rik		19.6936	29.1956	23.3894		-0.463841	0.643551	1		-0.197404	0.644261	0.88277			0.463841	0.643551	1		0.266437	0.640383	0.864607			0.197404	0.644261	0.88277		-0.266437	0.640383	0.864607
4933427D14Rik		27.7324	17.0898	37.4375		0.53152	0.700981	1		-0.339115	0.696655	0.802877			-0.53152	0.700981	1		-0.870635	0.698881	0.519852			0.339115	0.696655	0.802877		0.870635	0.698881	0.519852
4933427G23Rik		0.380913	0	0.257669		0.321533	0.54151	NA		0.0765157	0.550321	NA			-0.321533	0.54151	NA		-0.245017	0.545068	NA			-0.0765157	0.550321	NA		0.245017	0.545068	NA
4933428G20Rik		1.52365	0.706697	0		0.22737	0.599973	NA		0.491638	0.598805	NA			-0.22737	0.599973	NA		0.264269	0.597659	NA			-0.491638	0.598805	NA		-0.264269	0.597659	NA
4933429H19Rik		7.83177	4.39161	1.44266		0.482534	0.834414	NA		1.24394	0.835648	0.327869			-0.482534	0.834414	NA		0.761407	0.836186	0.665216			-1.24394	0.835648	0.327869		-0.761407	0.836186	0.665216
4933430I17Rik		0	1.10209	7.21774		-0.367181	0.759923	NA		-1.3522	0.765152	NA			0.367181	0.759923	NA		-0.985023	0.768793	NA			1.3522	0.765152	NA		0.985023	0.768793	NA
4933431E20Rik		1.15883	5.8107	24.0799		-0.809407	0.838138	1		-1.96855	0.838181	0.0827406			0.809407	0.838138	1		-1.15914	0.838244	0.460022			1.96855	0.838181	0.0827406		1.15914	0.838244	0.460022
4933431K14Rik		4.11058	2.60801	0		0.28933	0.788778	NA		1.13471	0.783917	NA			-0.28933	0.788778	NA		0.845384	0.782949	NA			-1.13471	0.783917	NA		-0.845384	0.782949	NA
4933433G15Rik		52.1988	35.8531	11.1134		0.48736	0.538259	1		1.93951	0.553703	0.00460064			-0.48736	0.538259	1		1.45215	0.556144	0.091479			-1.93951	0.553703	0.00460064		-1.45215	0.556144	0.091479
4933434E20Rik		350.97	349.985	323.672		0.00378372	0.309468	1		0.110901	0.309392	0.859768			-0.00378372	0.309468	1		0.107117	0.309212	0.890829			-0.110901	0.309392	0.859768		-0.107117	0.309212	0.890829
4933439C10Rik		15.8641	12.4289	0.334825		0.243707	0.804257	1		2.57352	0.817968	0.0129853			-0.243707	0.804257	1		2.32981	0.818339	0.0582921			-2.57352	0.817968	0.0129853		-2.32981	0.818339	0.0582921
4933439K11Rik		3.84988	2.52666	3.60736		0.203571	0.792801	NA		0.0280603	0.793852	0.988441			-0.203571	0.792801	NA		-0.175511	0.793477	NA			-0.0280603	0.793852	0.988441		0.175511	0.793477	NA
4933440N22Rik		5.83062	3.39606	1.22745		0.457333	0.835054	NA		1.15285	0.836251	0.374958			-0.457333	0.835054	NA		0.695517	0.83681	NA			-1.15285	0.836251	0.374958		-0.695517	0.83681	NA
5031414D18Rik		203.538	149.942	85.4302		0.409263	0.434591	1		1.15775	0.436587	0.0435201			-0.409263	0.434591	1		0.748488	0.437339	0.326722			-1.15775	0.436587	0.0435201		-0.748488	0.437339	0.326722
5031415H12Rik		0.572969	2.09764	0		-0.423788	0.640631	NA		0.244434	0.635853	NA			0.423788	0.640631	NA		0.668222	0.640607	NA			-0.244434	0.635853	NA		-0.668222	0.640607	NA
5031425E22Rik		99.4779	67.3685	24.6105		0.518622	0.446494	1		1.85011	0.456809	0.000698877			-0.518622	0.446494	1		1.33149	0.458833	0.0521488			-1.85011	0.456809	0.000698877		-1.33149	0.458833	0.0521488
5031425F14Rik		7.365	5.92546	5.41478		0.230347	0.77968	1		0.306436	0.77912	0.844828			-0.230347	0.77968	1		0.076089	0.780206	0.973575			-0.306436	0.77912	0.844828		-0.076089	0.780206	0.973575
5031434O11Rik		9.11072	9.00453	1.18758		0.0282585	0.798885	1		1.67165	0.810313	0.141117			-0.0282585	0.798885	1		1.6434	0.810003	0.223301			-1.67165	0.810313	0.141117		-1.6434	0.810003	0.223301
5031439G07Rik		263.926	240.565	370.003		0.127509	0.289523	1		-0.471606	0.287785	0.268208			-0.127509	0.289523	1		-0.599115	0.287878	0.208484			0.471606	0.287785	0.268208		0.599115	0.287878	0.208484
5033404E19Rik		0.286485	0.591724	0		-0.182501	0.56633	NA		0.228721	0.561411	NA			0.182501	0.56633	NA		0.411222	0.566574	NA			-0.228721	0.561411	NA		-0.411222	0.566574	NA
5033417F24Rik		1.05904	1.30685	0.515338		-0.0768153	0.665123	NA		0.16856	0.664278	NA			0.0768153	0.665123	NA		0.245375	0.665778	NA			-0.16856	0.664278	NA		-0.245375	0.665778	NA
5033426O07Rik		0	2.37533	8.70689		-0.620943	0.784214	NA		-1.38899	0.787119	0.225076			0.620943	0.784214	NA		-0.768049	0.791091	NA			1.38899	0.787119	0.225076		0.768049	0.791091	NA
5033430I15Rik		0	2.22104	1.80368		-0.430475	0.610263	NA		-0.365359	0.610639	NA			0.430475	0.610263	NA		0.0651155	0.613647	NA			0.365359	0.610639	NA		-0.0651155	0.613647	NA
5330406M23Rik		190.18	122.218	81.1817		0.586077	0.461939	1		1.12289	0.46325	0.0709421			-0.586077	0.461939	1		0.536811	0.464466	0.559035			-1.12289	0.46325	0.0709421		-0.536811	0.464466	0.559035
5330417C22Rik		0	3.07907	0		-0.75552	0.601754	NA		0	0.597145	NA			0.75552	0.601754	NA		0.761107	0.604104	NA			0	0.597145	NA		-0.761107	0.604104	NA
5330426P16Rik		25.4813	14.3273	37.8839		0.724436	0.568337	1		-0.505823	0.554733	0.596496			-0.724436	0.568337	1		-1.23026	0.562545	0.179695			0.505823	0.554733	0.596496		1.23026	0.562545	0.179695
5330434G04Rik		0	1.43025	17.1164		-0.31691	0.776481	1		-1.61735	0.78	0.138449			0.31691	0.776481	1		-1.30044	0.781838	0.344999			1.61735	0.78	0.138449		1.30044	0.781838	0.344999
5330438D12Rik		10.5389	9.39445	4.79349		0.116711	0.782378	1		0.762781	0.78567	0.567207			-0.116711	0.782378	1		0.646069	0.78577	0.7018			-0.762781	0.78567	0.567207		-0.646069	0.78577	0.7018
5330438I03Rik		0.286485	0.238375	0		0.0353167	0.53873	NA		0.297747	0.535515	NA			-0.0353167	0.53873	NA		0.26243	0.53726	NA			-0.297747	0.535515	NA		-0.26243	0.53726	NA
5330439K02Rik		15.9071	3.31471	0		1.20573	0.833548	1		2.17229	0.831443	0.0474241			-1.20573	0.833548	1		0.966559	0.829969	0.554832			-2.17229	0.831443	0.0474241		-0.966559	0.829969	0.554832
5430400D12Rik		0.772554	1.06847	0		-0.108511	0.595643	NA		0.315492	0.592712	NA			0.108511	0.595643	NA		0.424002	0.594823	NA			-0.315492	0.592712	NA		-0.424002	0.594823	NA
5430402O13Rik		5.7169	0.953502	2.57669		0.561099	0.716155	NA		0.325284	0.717567	0.817205			-0.561099	0.716155	NA		-0.235815	0.715896	NA			-0.325284	0.717567	0.817205		0.235815	0.715896	NA
5430403G16Rik		30.7572	13.8871	20.2481		0.762467	0.790151	1		0.410287	0.788969	0.787729			-0.762467	0.790151	1		-0.35218	0.790464	0.855348			-0.410287	0.788969	0.787729		0.35218	0.790464	0.855348
5430405H02Rik		23.8086	17.454	14.8264		0.321871	0.754069	1		0.492676	0.754167	0.72557			-0.321871	0.754069	1		0.170806	0.754999	0.931058			-0.492676	0.754167	0.72557		-0.170806	0.754999	0.931058
5430416N02Rik		7.28346	15.9455	24.446		-0.867628	0.696766	1		-1.3625	0.692848	0.165952			0.867628	0.696766	1		-0.494872	0.682332	0.741505			1.3625	0.692848	0.165952		0.494872	0.682332	0.741505
5430416O09Rik		1.43242	6.35173	2.52947		-0.810757	0.817357	NA		-0.238965	0.816225	0.88897			0.810757	0.817357	NA		0.571792	0.819108	NA			0.238965	0.816225	0.88897		-0.571792	0.819108	NA
5430420F09Rik		15.6753	2.95019	0		1.43055	0.838041	0.963614		2.58094	0.83768	0.0153402			-1.43055	0.838041	0.963614		1.15039	0.837464	0.463131			-2.58094	0.83768	0.0153402		-1.15039	0.837464	0.463131
5430421N21Rik		3.80913	2.37237	0		0.153713	0.617304	NA		0.491078	0.61659	NA			-0.153713	0.617304	NA		0.337365	0.61639	NA			-0.491078	0.61659	NA		-0.337365	0.61639	NA
5430427O19Rik		96.2902	95.3137	69.6625		0.0111879	0.513307	1		0.411719	0.514163	0.654704			-0.0111879	0.513307	1		0.400532	0.513894	0.719962			-0.411719	0.514163	0.654704		-0.400532	0.513894	0.719962
5430435G22Rik		16.4498	60.1421	104.05		-1.34547	0.726247	0.834476		-1.95929	0.725282	0.0389735			1.34547	0.726247	0.834476		-0.613816	0.721244	0.688395			1.95929	0.725282	0.0389735		0.613816	0.721244	0.688395
5530601H04Rik		41.6834	49.1798	26.6404		-0.17529	0.753	1		0.456043	0.753892	0.749743			0.17529	0.753	1		0.631334	0.75343	0.695459			-0.456043	0.753892	0.749743		-0.631334	0.75343	0.695459
5730405O15Rik		4.98405	0.633771	0.334825		0.921216	0.754031	NA		1.04385	0.754206	NA			-0.921216	0.754031	NA		0.122631	0.748711	NA			-1.04385	0.754206	NA		-0.122631	0.748711	NA
5730409E04Rik		29.6597	16.5149	21.8111		0.612083	0.737733	1		0.323878	0.735995	0.823472			-0.612083	0.737733	1		-0.288205	0.738002	0.873304			-0.323878	0.735995	0.823472		0.288205	0.738002	0.873304
5730422E09Rik		0.667398	0	0		0.554221	0.540289	NA		0.56013	0.54365	NA			-0.554221	0.540289	NA		0	0.532915	NA			-0.56013	0.54365	NA		0	0.532915	NA
5730435O14Rik		2.67176	0.715126	0		0.376292	0.608363	NA		0.583136	0.607927	NA			-0.376292	0.608363	NA		0.206844	0.606168	NA			-0.583136	0.607927	NA		-0.206844	0.606168	NA
5730455P16Rik		102.991	109.907	59.5268		-0.0856042	0.377348	1		0.743166	0.381355	0.170717			0.0856042	0.377348	1		0.828771	0.380466	0.181835			-0.743166	0.381355	0.170717		-0.828771	0.380466	0.181835
5730507C01Rik		0.380913	0	0.592494		0.255371	0.563979	NA		-0.12761	0.572897	NA			-0.255371	0.563979	NA		-0.382982	0.56998	NA			0.12761	0.572897	NA		0.382982	0.56998	NA
5730508B09Rik		6.51307	22.4322	90.772		-1.25374	0.729967	0.954946		-2.83144	0.725943	0.00121073			1.25374	0.729967	0.954946		-1.5777	0.716942	0.177185			2.83144	0.725943	0.00121073		1.5777	0.716942	0.177185
5730559C18Rik		2.28548	7.95608	19.6454		-0.728688	0.838162	1		-1.44412	0.838212	0.238279			0.728688	0.838162	1		-0.715433	0.838298	0.687292			1.44412	0.838212	0.238279		0.715433	0.838298	0.687292
5830405F06Rik		0	0.706697	0.257669		-0.435375	0.565604	NA		-0.187151	0.56387	NA			0.435375	0.565604	NA		0.248225	0.573787	NA			0.187151	0.56387	NA		-0.248225	0.573787	NA
5830415B17Rik		11.922	3.31471	0		1.11239	0.837885	NA		2.40847	0.837602	NA			-1.11239	0.837885	NA		1.29608	0.837485	NA			-2.40847	0.837602	NA		-1.29608	0.837485	NA
5830415F09Rik		39.2554	31.9496	29.2978		0.249979	0.614318	1		0.355105	0.614086	0.761752			-0.249979	0.614318	1		0.105126	0.614923	0.951285			-0.355105	0.614086	0.761752		-0.105126	0.614923	0.951285
5830415G21Rik		0	0.706697	1.54601		-0.251247	0.596148	NA		-0.490896	0.599198	NA			0.251247	0.596148	NA		-0.23965	0.602758	NA			0.490896	0.599198	NA		0.23965	0.602758	NA
5830416P10Rik		0.380913	0.715126	6.6906		-0.142549	0.780876	NA		-1.28251	0.787358	NA			0.142549	0.780876	NA		-1.13996	0.789355	NA			1.28251	0.787358	NA		1.13996	0.789355	NA
5830417I10Rik		11.3318	23.5647	7.68803		-0.760565	0.761408	1		0.376426	0.76596	0.80082			0.760565	0.761408	1		1.13699	0.762222	0.412907			-0.376426	0.76596	0.80082		-1.13699	0.762222	0.412907
5830428H23Rik		47.9391	20.7941	42.9388		1.0042	0.624068	1		0.130077	0.618336	0.925101			-1.0042	0.624068	1		-0.87412	0.623615	0.452171			-0.130077	0.618336	0.925101		0.87412	0.623615	0.452171
5830432E09Rik		51.0143	45.2115	39.5753		0.147509	0.544445	1		0.316288	0.544575	0.760721			-0.147509	0.544445	1		0.168779	0.544857	0.902055			-0.316288	0.544575	0.760721		-0.168779	0.544857	0.902055
5830444B04Rik		34.6661	6.29862	18.9103		1.57009	0.795598	0.727773		0.604493	0.792173	0.672287			-1.57009	0.795598	0.727773		-0.9656	0.796251	0.534238			-0.604493	0.792173	0.672287		0.9656	0.796251	0.534238
5830444F18Rik		0.572969	2.24623	18.775		-0.584988	0.837911	1		-2.42777	0.836248	0.0241858			0.584988	0.837911	1		-1.84278	0.834896	0.175657			2.42777	0.836248	0.0241858		1.84278	0.834896	0.175657
5830454E08Rik		2.10199	4.26526	0		-0.407649	0.780432	NA		0.733282	0.773759	NA			0.407649	0.780432	NA		1.14093	0.776579	NA			-0.733282	0.773759	NA		-1.14093	0.776579	NA
5830462I19Rik		4.19861	2.13126	0.257669		0.493799	0.826432	NA		1.28601	0.822629	NA			-0.493799	0.826432	NA		0.792216	0.82103	NA			-1.28601	0.822629	NA		-0.792216	0.82103	NA
5930403N24Rik		88.426	59.6981	38.2398		0.427668	0.733601	1		0.898468	0.734123	0.445097			-0.427668	0.733601	1		0.4708	0.734551	0.776144			-0.898468	0.734123	0.445097		-0.4708	0.734551	0.776144
5930412G12Rik		0	1.19188	8.62872		-0.159641	0.639967	NA		-0.767395	0.641882	NA			0.159641	0.639967	NA		-0.607754	0.64279	NA			0.767395	0.641882	NA		0.607754	0.64279	NA
6030408B16Rik		0	4.26526	3.27296		-0.591747	0.673458	NA		-0.489895	0.673606	NA			0.591747	0.673458	NA		0.101851	0.676508	NA			0.489895	0.673606	NA		-0.101851	0.676508	NA
6030442K20Rik		4.52264	0.353348	0		0.777414	0.660536	NA		0.89369	0.660758	NA			-0.777414	0.660536	NA		0.116276	0.656455	NA			-0.89369	0.660758	NA		-0.116276	0.656455	NA
6030443J06Rik		0.380913	0.706697	0.334825		-0.139545	0.5865	NA		0.02365	0.586246	NA			0.139545	0.5865	NA		0.163195	0.589339	NA			-0.02365	0.586246	NA		-0.163195	0.589339	NA
6030445D17Rik		0	2.86051	0.515338		-0.626448	0.606615	NA		-0.148652	0.604663	NA			0.626448	0.606615	NA		0.477795	0.609562	NA			0.148652	0.604663	NA		-0.477795	0.609562	NA
6030458C11Rik		92.5697	109.759	73.0644		-0.219805	0.519185	1		0.303325	0.52032	0.760178			0.219805	0.519185	1		0.52313	0.519388	0.625281			-0.303325	0.52032	0.760178		-0.52313	0.519388	0.625281
6030460B20Rik		0	1.30685	0.66965		-0.467879	0.594539	NA		-0.260276	0.593978	NA			0.467879	0.594539	NA		0.207603	0.599934	NA			0.260276	0.593978	NA		-0.207603	0.599934	NA
6030468B19Rik		27.7271	11.5341	0		1.01652	0.729624	1		3.92604	0.780244	1.09e-05			-1.01652	0.729624	1		2.90952	0.784221	0.00685277			-3.92604	0.780244	1.09e-05		-2.90952	0.784221	0.00685277
6230400D17Rik		5.26621	3.71853	3.88979		0.282461	0.834067	NA		0.251637	0.833706	0.884941			-0.282461	0.834067	NA		-0.0308234	0.834085	NA			-0.251637	0.833706	0.884941		0.0308234	0.834085	NA
6230415J03Rik		22.227	8.47751	0		1.09172	0.749784	1		3.6869	0.792535	6.15e-05			-1.09172	0.749784	1		2.59518	0.797159	0.0245017			-3.6869	0.792535	6.15e-05		-2.59518	0.797159	0.0245017
6330403A02Rik		0	3.16886	2.00895		-0.539898	0.640212	NA		-0.377628	0.640148	NA			0.539898	0.640212	NA		0.16227	0.643453	NA			0.377628	0.640148	NA		-0.16227	0.643453	NA
6330403K07Rik		7.95839	14.3024	9.71282		-0.460475	0.836803	1		-0.150874	0.83687	0.936568			0.460475	0.836803	1		0.309601	0.836608	0.881216			0.150874	0.83687	0.936568		-0.309601	0.836608	0.881216
6330403L08Rik		16.5111	5.77982	3.04222		1.04219	0.786482	1		1.6275	0.790146	0.141758			-1.04219	0.786482	1		0.585312	0.795016	0.7376			-1.6275	0.790146	0.141758		-0.585312	0.795016	0.7376
6330408A02Rik		28.401	11.725	17.9073		0.789089	0.812865	1		0.421309	0.81201	0.788232			-0.789089	0.812865	1		-0.36778	0.813097	0.853408			-0.421309	0.81201	0.788232		0.36778	0.813097	0.853408
6330416G13Rik		379.546	335.186	168.224		0.171309	0.331883	1		1.12615	0.333833	0.00682011			-0.171309	0.331883	1		0.954839	0.333966	0.0571162			-1.12615	0.333833	0.00682011		-0.954839	0.333966	0.0571162
6330418K02Rik		12.452	10.8667	0.257669		0.147339	0.762286	1		2.74201	0.796301	0.00553614			-0.147339	0.762286	1		2.59467	0.796548	0.0243911			-2.74201	0.796301	0.00553614		-2.59467	0.796548	0.0243911
6330419J24Rik		64.5737	20.1855	2.57669		1.25566	0.764617	1		3.02941	0.773731	0.00114756			-1.25566	0.764617	1		1.77375	0.776127	0.156453			-3.02941	0.773731	0.00114756		-1.77375	0.776127	0.156453
6330549D23Rik		0.380913	4.82632	0		-1.12985	0.748556	NA		0.211388	0.738701	NA			1.12985	0.748556	NA		1.34123	0.748925	NA			-0.211388	0.738701	NA		-1.34123	0.748925	NA
6330562C20Rik		2.29941	7.23231	6.21182		-0.845833	0.835082	NA		-0.716546	0.835061	0.625766			0.845833	0.835082	NA		0.129287	0.833322	0.957158			0.716546	0.835061	0.625766		-0.129287	0.833322	0.957158
6430503K07Rik		0	0.476751	1.00447		-0.24837	0.582705	NA		-0.443291	0.58649	NA			0.24837	0.582705	NA		-0.194921	0.591417	NA			0.443291	0.58649	NA		0.194921	0.591417	NA
6430511E19Rik		36.459	43.7418	8.32111		-0.210762	0.68171	1		1.62669	0.69175	0.0822949			0.210762	0.68171	1		1.83745	0.690689	0.0837779			-1.62669	0.69175	0.0822949		-1.83745	0.690689	0.0837779
6430548M08Rik		92.3693	28.7417	27.7964		1.40814	0.628022	0.473221		1.45498	0.627487	0.0875288			-1.40814	0.628022	0.473221		0.0468418	0.632278	0.9796			-1.45498	0.627487	0.0875288		-0.0468418	0.632278	0.9796
6430550D23Rik		10.6709	0.591724	0		1.3799	0.772137	NA		1.59952	0.77161	NA			-1.3799	0.772137	NA		0.219615	0.765829	NA			-1.59952	0.77161	NA		-0.219615	0.765829	NA
6430562O15Rik		0.761826	0.591724	4.57239		0.0650321	0.780796	NA		-0.920001	0.787759	NA			-0.0650321	0.780796	NA		-0.985033	0.788077	NA			0.920001	0.787759	NA		0.985033	0.788077	NA
6430571L13Rik		0	1.06005	1.59697		-0.31625	0.601022	NA		-0.443235	0.602884	NA			0.31625	0.601022	NA		-0.126985	0.606467	NA			0.443235	0.602884	NA		0.126985	0.606467	NA
6430573F11Rik		1.54511	1.43025	3.60736		0.0108281	0.617324	NA		-0.217062	0.618435	NA			-0.0108281	0.617324	NA		-0.22789	0.618729	NA			0.217062	0.618435	NA		0.22789	0.618729	NA
6430573P05Rik		5.63536	0.476751	0		1.0884	0.748242	NA		1.32218	0.747326	NA			-1.0884	0.748242	NA		0.233779	0.740348	NA			-1.32218	0.747326	NA		-0.233779	0.740348	NA
6430590A07Rik		8.79102	6.79486	0		0.245124	0.825846	NA		2.33711	0.83394	0.0309123			-0.245124	0.825846	NA		2.09199	0.834212	0.109355			-2.33711	0.83394	0.0309123		-2.09199	0.834212	0.109355
6530402F18Rik		14.6656	34.022	39.4568		-0.64144	0.83351	1		-0.768752	0.833433	0.591397			0.64144	0.83351	1		-0.127311	0.83314	0.957671			0.768752	0.833433	0.591397		0.127311	0.83314	0.957671
6530409C15Rik		0	3.57563	0.850163		-0.628129	0.617736	NA		-0.192928	0.61639	NA			0.628129	0.617736	NA		0.435201	0.620345	NA			0.192928	0.61639	NA		-0.435201	0.620345	NA
6720427I07Rik		14.6495	14.0863	3.09203		0.0319962	0.819734	1		1.2427	0.822429	0.318682			-0.0319962	0.819734	1		1.2107	0.822317	0.421701			-1.2427	0.822429	0.318682		-1.2107	0.822317	0.421701
6720464F23Rik		11.7139	3.53348	0.66965		0.559032	0.739883	NA		0.893385	0.739373	NA			-0.559032	0.739883	NA		0.334353	0.738358	NA			-0.893385	0.739373	NA		-0.334353	0.738358	NA
6720489N17Rik		2.95608	1.02917	1.5224		0.565496	0.806649	NA		0.388181	0.808698	NA			-0.565496	0.806649	NA		-0.177315	0.80585	NA			-0.388181	0.808698	NA		0.177315	0.80585	NA
6820402A03Rik		40.4753	5.34227	7.54666		1.57835	0.836849	0.799994		1.36608	0.836679	0.270339			-1.57835	0.836849	0.799994		-0.212264	0.837174	0.92164			-1.36608	0.836679	0.270339		0.212264	0.837174	0.92164
6820408C15Rik		0.667398	4.14755	0		-0.980041	0.776527	NA		0.406696	0.765176	NA			0.980041	0.776527	NA		1.38674	0.774414	NA			-0.406696	0.765176	NA		-1.38674	0.774414	NA
6820431F20Rik		7.30811	4.85719	7.48462		0.299872	0.836557	1		-0.0188635	0.836171	0.992524			-0.299872	0.836557	1		-0.318735	0.836354	0.876881			0.0188635	0.836171	0.992524		0.318735	0.836354	0.876881
8030423J24Rik		2.29621	3.47173	0.929909		-0.267231	0.819691	NA		0.433429	0.817165	NA			0.267231	0.819691	NA		0.70066	0.818713	NA			-0.433429	0.817165	NA		-0.70066	0.818713	NA
8030442B05Rik		5.17394	4.67203	0		0.079189	0.837793	NA		1.82231	0.837165	0.114648			-0.079189	0.837793	NA		1.74312	0.837169	NA			-1.82231	0.837165	0.114648		-1.74312	0.837169	NA
8030453O22Rik		2.58053	2.80708	1.70033		-0.0389692	0.832707	NA		0.259964	0.832284	NA			0.0389692	0.832707	NA		0.298933	0.832656	NA			-0.259964	0.832284	NA		-0.298933	0.832656	NA
8030462N17Rik		11.9359	11.2257	9.86641		0.0564922	0.824067	1		0.157766	0.823992	0.93243			-0.0564922	0.824067	1		0.101274	0.823925	0.965765			-0.157766	0.823992	0.93243		-0.101274	0.823925	0.965765
8430408G22Rik		76.3477	62.4121	102.126		0.231313	0.678414	1		-0.336377	0.677293	0.798135			-0.231313	0.678414	1		-0.567689	0.677551	0.695459			0.336377	0.677293	0.798135		0.567689	0.677551	0.695459
8430419L09Rik		216.176	192.624	253.842		0.158529	0.332675	1		-0.224188	0.331297	0.714964			-0.158529	0.332675	1		-0.382717	0.331487	0.559391			0.224188	0.331297	0.714964		0.382717	0.331487	0.559391
8430429K09Rik		10.306	7.28847	11.1943		0.294226	0.821841	1		-0.0646554	0.820757	0.974691			-0.294226	0.821841	1		-0.358881	0.821226	0.858133			0.0646554	0.820757	0.974691		0.358881	0.821226	0.858133
8430432A02Rik		3.7179	1.74429	0		0.362734	0.731184	NA		0.894342	0.728305	NA			-0.362734	0.731184	NA		0.531608	0.72673	NA			-0.894342	0.728305	NA		-0.531608	0.72673	NA
9030407P20Rik		4.47653	2.68368	13.3465		0.229545	0.817054	1		-0.68194	0.818645	0.639005			-0.229545	0.817054	1		-0.911484	0.818375	0.577377			0.68194	0.818645	0.639005		0.911484	0.818375	0.577377
9030617O03Rik		246.847	185.484	79.6157		0.374521	0.492987	1		1.47338	0.495322	0.0202341			-0.374521	0.492987	1		1.09886	0.495762	0.173447			-1.47338	0.495322	0.0202341		-1.09886	0.495762	0.173447
9030624J02Rik		559.846	535.18	497.579		0.0637853	0.258947	1		0.165465	0.258877	0.732573			-0.0637853	0.258947	1		0.101679	0.258827	0.872709			-0.165465	0.258877	0.732573		-0.101679	0.258827	0.872709
9130008F23Rik		0.859454	2.37237	0		-0.295423	0.607764	NA		0.246216	0.605196	NA			0.295423	0.607764	NA		0.541638	0.607738	NA			-0.246216	0.605196	NA		-0.541638	0.607738	NA
9130011E15Rik		47.5151	44.97	50.5038		0.0700595	0.619407	1		-0.0781264	0.61834	0.957385			-0.0700595	0.619407	1		-0.148186	0.618235	0.926454			0.0781264	0.61834	0.957385		0.148186	0.618235	0.926454
9130019O22Rik		29.6832	27.6482	0.515338		0.0753586	0.686148	1		3.52941	0.73879	3.48e-05			-0.0753586	0.686148	1		3.45406	0.738704	0.000250207			-3.52941	0.73879	3.48e-05		-3.45406	0.738704	0.000250207
9130019P16Rik		9.19555	0	6.24838		0.884114	0.743375	NA		0.196369	0.745646	0.901403			-0.884114	0.743375	NA		-0.687745	0.743471	0.659077			-0.196369	0.745646	0.901403		0.687745	0.743471	0.659077
9130023H24Rik		56.1698	40.3548	9.58513		0.381915	0.674719	1		1.97808	0.683133	0.0246592			-0.381915	0.674719	1		1.59616	0.684002	0.145428			-1.97808	0.683133	0.0246592		-1.59616	0.684002	0.145428
9130208D14Rik		0	6.16383	12.1992		-0.888178	0.79647	NA		-1.32806	0.797495	NA			0.888178	0.79647	NA		-0.439883	0.800484	NA			1.32806	0.797495	NA		0.439883	0.800484	NA
9130213A22Rik		0.959246	0	0		0.616256	0.56167	NA		0.621717	0.564487	NA			-0.616256	0.56167	NA		0	0.554692	NA			-0.621717	0.564487	NA		0	0.554692	NA
9130221H12Rik		11.0818	19.0077	5.62668		-0.551438	0.770914	1		0.650812	0.776333	0.636271			0.551438	0.770914	1		1.20225	0.773491	0.387789			-0.650812	0.776333	0.636271		-1.20225	0.773491	0.387789
9130230N09Rik		1.43459	0.238375	3.41691		0.5905	0.808975	NA		-0.580703	0.818071	NA			-0.5905	0.808975	NA		-1.1712	0.813726	NA			0.580703	0.818071	NA		1.1712	0.813726	NA
9130401M01Rik		34.1574	54.7211	86.649		-0.604022	0.51183	1		-1.20061	0.508684	0.0809694			0.604022	0.51183	1		-0.596591	0.503761	0.546087			1.20061	0.508684	0.0809694		0.596591	0.503761	0.546087
9230104M06Rik		0.772554	0.953502	0		-0.0797546	0.594047	NA		0.326847	0.591157	NA			0.0797546	0.594047	NA		0.406602	0.593061	NA			-0.326847	0.591157	NA		-0.406602	0.593061	NA
9230110C19Rik		1.43242	2.47344	9.71282		-0.130861	0.743277	NA		-0.736799	0.745064	0.558529			0.130861	0.743277	NA		-0.605938	0.745811	0.705969			0.736799	0.745064	0.558529		0.605938	0.745811	0.705969
9230111E07Rik		1.62664	0	0		0.691322	0.584217	NA		0.69584	0.5863	NA			-0.691322	0.584217	NA		0	0.578455	NA			-0.69584	0.5863	NA		0	0.578455	NA
9230112E08Rik		8.04735	13.6687	0		-0.378788	0.819788	1		1.15315	0.817076	0.361379			0.378788	0.819788	1		1.53194	0.817733	0.270962			-1.15315	0.817076	0.361379		-1.53194	0.817733	0.270962
9230114K14Rik		7.37459	3.70736	3.68307		0.385403	0.81015	NA		0.393552	0.810464	0.803346			-0.385403	0.81015	NA		0.00814913	0.809842	0.997193			-0.393552	0.810464	0.803346		-0.00814913	0.809842	0.997193
9230116N13Rik		2.68032	7.57459	15.9464		-0.713168	0.835457	1		-1.34575	0.834837	0.278546			0.713168	0.835457	1		-0.632587	0.833717	0.72834			1.34575	0.834837	0.278546		0.632587	0.833717	0.72834
9330020H09Rik		19.5348	17.9334	2.44713		0.104106	0.750726	1		1.99952	0.76536	0.0474241			-0.104106	0.750726	1		1.89542	0.76539	0.115			-1.99952	0.76536	0.0474241		-1.89542	0.76539	0.115
9330104G04Rik		3.74152	1.5368	0.515338		0.490583	0.790705	NA		0.85581	0.789088	NA			-0.490583	0.790705	NA		0.365227	0.786776	NA			-0.85581	0.789088	NA		-0.365227	0.786776	NA
9330133O14Rik		106.219	65.7673	44.3115		0.628771	0.484705	1		1.14067	0.486761	0.0836647			-0.628771	0.484705	1		0.511894	0.488951	0.605953			-1.14067	0.486761	0.0836647		-0.511894	0.488951	0.605953
9330136K24Rik		0.772554	0.353348	0		0.209818	0.575882	NA		0.439794	0.574361	NA			-0.209818	0.575882	NA		0.229975	0.57267	NA			-0.439794	0.574361	NA		-0.229975	0.57267	NA
9330151L19Rik		8.50557	7.81855	1.67412		0.0695125	0.834598	1		1.16266	0.835958	0.369147			-0.0695125	0.834598	1		1.09315	0.835929	0.492054			-1.16266	0.835958	0.369147		-1.09315	0.835929	0.492054
9330159F19Rik		3.42822	1.30685	0		0.306048	0.626331	NA		0.583929	0.625624	NA			-0.306048	0.626331	NA		0.277881	0.624622	NA			-0.583929	0.625624	NA		-0.277881	0.624622	NA
9330159M07Rik		4.31233	3.71579	11.5827		0.0990507	0.836787	1		-0.793845	0.835897	0.577641			-0.0990507	0.836787	1		-0.892896	0.835898	0.597504			0.793845	0.835897	0.577641		0.892896	0.835898	0.597504
9330160F10Rik		7.45509	5.56389	15.3592		0.221107	0.831417	1		-0.610738	0.830149	0.685398			-0.221107	0.831417	1		-0.831845	0.830361	0.627249			0.610738	0.830149	0.685398		0.831845	0.830361	0.627249
9330161L09Rik		1.90993	1.58158	3.57051		0.0471797	0.67314	NA		-0.201224	0.674528	NA			-0.0471797	0.67314	NA		-0.248404	0.674727	NA			0.201224	0.674528	NA		0.248404	0.674727	NA
9330162012Rik		0.772554	0	13.6565		0.113211	0.687719	NA		-0.952167	0.690749	NA			-0.113211	0.687719	NA		-1.06538	0.690686	NA			0.952167	0.690749	NA		1.06538	0.690686	NA
9330175E14Rik		3.15133	10.8837	24.9184		-0.857673	0.83182	1		-1.59493	0.831068	0.17891			0.857673	0.83182	1		-0.737261	0.82953	0.67384			1.59493	0.831068	0.17891		0.737261	0.82953	0.67384
9330179D12Rik		0	0.748744	0.632367		-0.361969	0.5811	NA		-0.31874	0.582278	NA			0.361969	0.5811	NA		0.0432287	0.588965	NA			0.31874	0.582278	NA		-0.0432287	0.588965	NA
9330182L06Rik		9.63542	11.296	3.60736		-0.12561	0.838288	1		0.652986	0.838301	0.665333			0.12561	0.838288	1		0.778596	0.838297	0.65706			-0.652986	0.838301	0.665333		-0.778596	0.838297	0.65706
9430008C03Rik		27.7088	23.4949	10.0491		0.120057	0.837065	1		0.658405	0.836992	0.661686			-0.120057	0.837065	1		0.538348	0.836988	0.775371			-0.658405	0.836992	0.661686		-0.538348	0.836988	0.775371
9430015G10Rik		30.1692	25.9177	40.2583		0.189762	0.592171	1		-0.358952	0.587872	0.746508			-0.189762	0.592171	1		-0.548714	0.588569	0.655677			0.358952	0.587872	0.746508		0.548714	0.588569	0.655677
9430016H08Rik		78.2756	61.9758	85.5685		0.308498	0.439178	1		-0.120269	0.436203	0.896093			-0.308498	0.439178	1		-0.428767	0.437438	0.634208			0.120269	0.436203	0.896093		0.428767	0.437438	0.634208
9430020K01Rik		274.618	205.752	414.201		0.258961	0.805877	1		-0.386004	0.80579	0.805834			-0.258961	0.805877	1		-0.644965	0.805812	0.709355			0.386004	0.80579	0.805834		0.644965	0.805812	0.709355
9430025C20Rik		23.3323	9.21203	11.5166		0.757663	0.832736	1		0.585561	0.832472	0.702297			-0.757663	0.832736	1		-0.172102	0.83296	0.937646			-0.585561	0.832472	0.702297		0.172102	0.83296	0.937646
9430034N14Rik		111.018	93.8073	54.9112		0.224956	0.433598	1		0.937797	0.43658	0.121007			-0.224956	0.433598	1		0.712841	0.437106	0.357526			-0.937797	0.43658	0.121007		-0.712841	0.437106	0.357526
9430037G07Rik		0.286485	0	3.7883		0.0921994	0.624275	NA		-0.67909	0.629893	NA			-0.0921994	0.624275	NA		-0.77129	0.629941	NA			0.67909	0.629893	NA		0.77129	0.629941	NA
9430037O13Rik		0.286485	0	1.00447		0.179187	0.574562	NA		-0.318348	0.583365	NA			-0.179187	0.574562	NA		-0.497535	0.582094	NA			0.318348	0.583365	NA		0.497535	0.582094	NA
9430038I01Rik		42.1761	48.3857	66.247		-0.166127	0.618327	1		-0.550477	0.616663	0.606979			0.166127	0.618327	1		-0.384351	0.615586	0.783424			0.550477	0.616663	0.606979		0.384351	0.615586	0.783424
9430053O09Rik		12.6012	9.06355	9.52135		0.237301	0.838124	1		0.201026	0.838149	0.912631			-0.237301	0.838124	1		-0.0362747	0.83813	0.985817			-0.201026	0.838149	0.912631		0.0362747	0.83813	0.985817
9430060I03Rik		37.7124	12.314	6.54218		1.05357	0.81173	1		1.57733	0.812621	0.173169			-1.05357	0.81173	1		0.523759	0.814067	0.775278			-1.57733	0.812621	0.173169		-0.523759	0.814067	0.775278
9430087J23Rik		0	0.353348	4.0179		-0.0891831	0.606871	NA		-0.700305	0.610689	NA			0.0891831	0.606871	NA		-0.611122	0.611972	NA			0.700305	0.610689	NA		0.611122	0.611972	NA
9430092D12Rik		3.33915	3.67375	0.595084		-0.0675941	0.797114	NA		0.667349	0.794209	NA			0.0675941	0.797114	NA		0.734943	0.794907	NA			-0.667349	0.794209	NA		-0.734943	0.794907	NA
9530003O04Rik		1.43242	3.3204	0		-0.288031	0.641041	NA		0.317685	0.638687	NA			0.288031	0.641041	NA		0.605716	0.640605	NA			-0.317685	0.638687	NA		-0.605716	0.640605	NA
9530026P05Rik		1.63201	0	4.76615		0.494118	0.73918	NA		-0.538886	0.746282	NA			-0.494118	0.73918	NA		-1.033	0.743242	NA			0.538886	0.746282	NA		1.033	0.743242	NA
9530027J09Rik		0.572969	1.02917	2.83436		-0.0939472	0.643594	NA		-0.405999	0.645864	NA			0.0939472	0.643594	NA		-0.312052	0.64704	NA			0.405999	0.645864	NA		0.312052	0.64704	NA
9530034E10Rik		3.34772	2.9641	0.66965		0.0955456	0.820884	NA		0.798182	0.818186	NA			-0.0955456	0.820884	NA		0.702636	0.818199	NA			-0.798182	0.818186	NA		-0.702636	0.818199	NA
9530068E07Rik		821.532	723.493	752.326		0.179333	0.264481	1		0.123027	0.264268	0.811182			-0.179333	0.264481	1		-0.0563057	0.264359	0.93568			-0.123027	0.264268	0.811182		0.0563057	0.264359	0.93568
9530077C05Rik		1.52365	2.40051	0		-0.181916	0.673229	NA		0.443369	0.669732	NA			0.181916	0.673229	NA		0.625285	0.671626	NA			-0.443369	0.669732	NA		-0.625285	0.671626	NA
9530082P21Rik		53.0645	74.1521	95.1996		-0.446006	0.43217	1		-0.784248	0.429912	0.205655			0.446006	0.43217	1		-0.338242	0.426269	0.713234			0.784248	0.429912	0.205655		0.338242	0.426269	0.713234
9630010A21Rik		13.7783	3.54191	1.54601		1.00045	0.836143	1		1.40994	0.83582	0.251179			-1.00045	0.836143	1		0.409492	0.835071	0.842443			-1.40994	0.83582	0.251179		-0.409492	0.835071	0.842443
9630033F20Rik		14.7589	23.2281	36.5314		-0.487738	0.69511	1		-1.01461	0.692378	0.33758			0.487738	0.69511	1		-0.526874	0.688705	0.726352			1.01461	0.692378	0.33758		0.526874	0.688705	0.726352
9830107B12Rik		0	1.43025	3.45089		-0.304514	0.636298	NA		-0.599887	0.638259	NA			0.304514	0.636298	NA		-0.295374	0.640632	NA			0.599887	0.638259	NA		0.295374	0.640632	NA
9830144P21Rik		13.5239	5.21328	4.85698		0.874376	0.814028	1		0.941011	0.813699	0.476151			-0.874376	0.814028	1		0.0666353	0.816331	0.977334			-0.941011	0.813699	0.476151		-0.0666353	0.816331	0.977334
9830147E19Rik		19.1817	16.4731	11.5428		0.11611	0.83604	1		0.389884	0.836088	0.810838			-0.11611	0.83604	1		0.273774	0.836096	0.896422			-0.389884	0.836088	0.810838		-0.273774	0.836096	0.896422
9930004E17Rik		0.286485	1.11052	0		-0.35435	0.584941	NA		0.17379	0.579975	NA			0.35435	0.584941	NA		0.52814	0.585955	NA			-0.17379	0.579975	NA		-0.52814	0.585955	NA
9930012K11Rik		24.8505	11.1219	6.00354		0.6147	0.838239	1		0.995614	0.838217	0.461443			-0.6147	0.838239	1		0.380914	0.83818	0.852716			-0.995614	0.838217	0.461443		-0.380914	0.83818	0.852716
9930014A18Rik		5.74588	9.25144	8.79068		-0.378034	0.832781	1		-0.345189	0.832648	0.835294			0.378034	0.832781	1		0.0328452	0.831961	0.987186			0.345189	0.832648	0.835294		-0.0328452	0.831961	0.987186
9930021J03Rik		97.9681	123.727	65.6398		-0.316532	0.410051	1		0.541488	0.413366	0.40406			0.316532	0.410051	1		0.85802	0.411646	0.207395			-0.541488	0.413366	0.40406		-0.85802	0.411646	0.207395
9930022D16Rik		18.7859	4.73927	3.59484		1.33089	0.803531	1		1.55457	0.80403	0.175216			-1.33089	0.803531	1		0.223682	0.808977	0.914179			-1.55457	0.80403	0.175216		-0.223682	0.808977	0.914179
9930104L06Rik		45.6343	45.0739	3.73548		0.0128719	0.665529	1		2.70767	0.688331	0.00107435			-0.0128719	0.665529	1		2.6948	0.688056	0.00371716			-2.70767	0.688331	0.00107435		-2.6948	0.688056	0.00371716
9930111J21Rik1		103.344	134.418	42.099		-0.352451	0.470875	1		1.17415	0.476994	0.06572			0.352451	0.470875	1		1.5266	0.475609	0.0269296			-1.17415	0.476994	0.06572		-1.5266	0.475609	0.0269296
9930111J21Rik2		165.288	264.274	93.4153		-0.576193	0.608638	NA		0.688796	0.609946	NA			0.576193	0.608638	NA		1.26499	0.609283	NA			-0.688796	0.609946	NA		-1.26499	0.609283	NA
A130010J15Rik		44.8444	42.5362	20.5361		0.0627065	0.699896	1		0.862391	0.702153	0.443176			-0.0627065	0.699896	1		0.799684	0.702062	0.565306			-0.862391	0.702153	0.443176		-0.799684	0.702062	0.565306
A130014A01Rik		6.52803	3.07359	0.297542		0.459102	0.796755	NA		1.13083	0.79428	0.355923			-0.459102	0.796755	NA		0.671731	0.79303	NA			-1.13083	0.79428	0.355923		-0.671731	0.79303	NA
A130048G24Rik		15.3824	5.07871	14.3939		0.710105	0.837233	1		0.0473636	0.837475	0.982706			-0.710105	0.837233	1		-0.662742	0.83728	0.714162			-0.0473636	0.837475	0.982706		0.662742	0.83728	0.714162
A130050O07Rik		8.93372	8.90072	2.57669		0.00435835	0.836854	1		0.759871	0.836451	0.598547			-0.00435835	0.836854	1		0.755512	0.836502	0.667758			-0.759871	0.836451	0.598547		-0.755512	0.836502	0.667758
A130051J06Rik		9.62258	12.0445	3.49076		-0.207837	0.821183	1		0.814165	0.823535	0.55855			0.207837	0.821183	1		1.022	0.822874	0.521235			-0.814165	0.823535	0.55855		-1.022	0.822874	0.521235
A130057D12Rik		4.19861	1.81996	0		0.497675	0.780556	NA		1.18205	0.776101	NA			-0.497675	0.780556	NA		0.684371	0.773725	NA			-1.18205	0.776101	NA		-0.684371	0.773725	NA
A130071D04Rik		517.342	218.414	196.331		1.06556	0.593426	0.878884		1.19572	0.593409	0.15275			-1.06556	0.593426	0.878884		0.130156	0.594049	0.934081			-1.19572	0.593409	0.15275		-0.130156	0.594049	0.934081
A230005M16Rik		4.41428	1.41339	2.38034		0.455815	0.754652	NA		0.280332	0.756047	NA			-0.455815	0.754652	NA		-0.175483	0.754509	NA			-0.280332	0.756047	NA		0.175483	0.754509	NA
A230006K03Rik		0.380913	0.476751	4.15005		-0.0521741	0.750089	NA		-0.987451	0.757862	NA			0.0521741	0.750089	NA		-0.935276	0.759497	NA			0.987451	0.757862	NA		0.935276	0.759497	NA
A230020J21Rik		0.286485	0.476751	0		-0.138417	0.56112	NA		0.242725	0.55639	NA			0.138417	0.56112	NA		0.381142	0.561081	NA			-0.242725	0.55639	NA		-0.381142	0.561081	NA
A230028O05Rik		0.380913	0.238375	0		0.0846881	0.545741	NA		0.331891	0.543073	NA			-0.0846881	0.545741	NA		0.247202	0.543559	NA			-0.331891	0.543073	NA		-0.247202	0.543559	NA
A230046K03Rik		406.286	438.741	209.791		-0.108391	0.288329	1		0.921153	0.290345	0.0121329			0.108391	0.288329	1		1.02954	0.289983	0.0111788			-0.921153	0.290345	0.0121329		-1.02954	0.289983	0.0111788
A230050P20Rik		20.2236	40.5366	43.7684		-0.873639	0.550349	1		-0.968204	0.548944	0.225312			0.873639	0.550349	1		-0.0945653	0.540074	0.949602			0.968204	0.548944	0.225312		0.0945653	0.540074	0.949602
A230052G05Rik		1.3348	2.9641	0		-0.398285	0.746498	NA		0.563305	0.739226	NA			0.398285	0.746498	NA		0.96159	0.743152	NA			-0.563305	0.739226	NA		-0.96159	0.743152	NA
A230056P14Rik		7.57418	11.248	0.773007		-0.311595	0.838007	1		1.19416	0.837253	0.35465			0.311595	0.838007	1		1.50576	0.837411	0.295414			-1.19416	0.837253	0.35465		-1.50576	0.837411	0.295414
A230060F14Rik		1.42922	2.40894	4.4129		-0.335146	0.837949	NA		-0.797647	0.838101	NA			0.335146	0.837949	NA		-0.4625	0.838257	NA			0.797647	0.838101	NA		0.4625	0.838257	NA
A230072C01Rik		2.87774	3.5672	3.60736		-0.0906747	0.760294	NA		-0.0934628	0.760749	0.958799			0.0906747	0.760294	NA		-0.00278809	0.761385	NA			0.0934628	0.760749	0.958799		0.00278809	0.761385	NA
A230072E10Rik		0	0	1.97167		0	0.582517	NA		-0.7056	0.59153	NA			0	0.582517	NA		-0.70868	0.592934	NA			0.7056	0.59153	NA		0.70868	0.592934	NA
A230083G16Rik		0.386277	0.476751	0.515338		-0.0538532	0.586082	NA		-0.0655087	0.587898	NA			0.0538532	0.586082	NA		-0.0116555	0.589916	NA			0.0655087	0.587898	NA		0.0116555	0.589916	NA
A230087F16Rik		1.90457	0.238375	0.334825		0.448068	0.601347	NA		0.420384	0.602891	NA			-0.448068	0.601347	NA		-0.0276841	0.599923	NA			-0.420384	0.602891	NA		0.0276841	0.599923	NA
A230103J11Rik		0.761826	0	3.01342		0.194121	0.606395	NA		-0.401697	0.610624	NA			-0.194121	0.606395	NA		-0.595818	0.609945	NA			0.401697	0.610624	NA		0.595818	0.609945	NA
A2m		3.92388	17.8155	31.1779		-0.724123	0.827302	NA		-1.11934	0.827529	NA			0.724123	0.827302	NA		-0.395214	0.828081	NA			1.11934	0.827529	NA		0.395214	0.828081	NA
A330009N23Rik		9.72985	4.74496	1.03068		0.589497	0.838056	NA		1.47166	0.838195	0.227898			-0.589497	0.838056	NA		0.882161	0.838255	0.604058			-1.47166	0.838195	0.227898		-0.882161	0.838255	0.604058
A330017A19Rik		2.86918	3.197	0.515338		-0.075975	0.803967	NA		0.683981	0.800532	NA			0.075975	0.803967	NA		0.759956	0.801361	NA			-0.683981	0.800532	NA		-0.759956	0.801361	NA
A330023F24Rik		24.2078	8.90389	6.89141		1.00224	0.774982	1		1.25291	0.775591	0.277186			-1.00224	0.774982	1		0.250671	0.779303	0.898987			-1.25291	0.775591	0.277186		-0.250671	0.779303	0.898987
A330032B11Rik		1.24573	0	0		0.656193	0.574085	NA		0.661209	0.576522	NA			-0.656193	0.574085	NA		0	0.56766	NA			-0.661209	0.576522	NA		0	0.56766	NA
A330035P11Rik		1.91849	5.36187	0		-0.686249	0.81329	NA		0.832058	0.805234	NA			0.686249	0.81329	NA		1.51831	0.808899	NA			-0.832058	0.805234	NA		-1.51831	0.808899	NA
A330040F15Rik		0.286485	0.395396	0		-0.0525196	0.550427	NA		0.269949	0.546291	NA			0.0525196	0.550427	NA		0.322469	0.549742	NA			-0.269949	0.546291	NA		-0.322469	0.549742	NA
A330069E16Rik		11.1537	3.04271	2.6786		0.807293	0.823334	1		0.873416	0.823504	0.523776			-0.807293	0.823334	1		0.066123	0.822277	0.97746			-0.873416	0.823504	0.523776		-0.066123	0.822277	0.97746
A3galt2		1.14594	0.353348	0.297542		0.285466	0.594582	NA		0.308301	0.595876	NA			-0.285466	0.594582	NA		0.0228355	0.593913	NA			-0.308301	0.595876	NA		-0.0228355	0.593913	NA
A430005L14Rik		129.99	115.053	217.868		0.173382	0.342537	1		-0.708354	0.338869	0.134339			-0.173382	0.342537	1		-0.881736	0.33924	0.0934978			0.708354	0.338869	0.134339		0.881736	0.33924	0.0934978
A430018G15Rik		4.90355	4.98608	5.01647		-0.0164263	0.82291	NA		-0.0142457	0.822376	0.99397			0.0164263	0.82291	NA		0.00218058	0.821897	0.999057			0.0142457	0.822376	0.99397		-0.00218058	0.821897	0.999057
A430027C01Rik		3.14813	5.68729	9.27463		-0.317053	0.826825	1		-0.636557	0.827387	0.66999			0.317053	0.826825	1		-0.319504	0.828062	0.875082			0.636557	0.827387	0.66999		0.319504	0.828062	0.875082
A430033K04Rik		16.8352	10.9174	8.13915		0.383821	0.818189	1		0.644855	0.818434	0.66076			-0.383821	0.818189	1		0.261034	0.81897	0.899803			-0.644855	0.818434	0.66076		-0.261034	0.81897	0.899803
A430035B10Rik		12.4027	7.70063	9.04172		0.388393	0.831585	1		0.260258	0.831245	0.879883			-0.388393	0.831585	1		-0.128135	0.831604	0.957474			-0.260258	0.831245	0.879883		0.128135	0.831604	0.957474
A430046D13Rik		11.4402	7.95871	5.69202		0.231482	0.826541	1		0.421383	0.826497	0.792741			-0.231482	0.826541	1		0.189902	0.826363	0.930427			-0.421383	0.826497	0.792741		-0.189902	0.826363	0.930427
A430057M04Rik		6.52163	10.5582	5.11465		-0.473515	0.791284	1		0.223298	0.794388	0.894097			0.473515	0.791284	1		0.696813	0.791155	0.676596			-0.223298	0.794388	0.894097		-0.696813	0.791155	0.676596
A430078G23Rik		0	2.13695	0		-0.720878	0.593229	NA		0	0.587512	NA			0.720878	0.593229	NA		0.7277	0.596246	NA			0	0.587512	NA		-0.7277	0.596246	NA
A430078I02Rik		28.0383	25.2163	1.40537		0.112999	0.771294	1		2.57033	0.785617	0.00920017			-0.112999	0.771294	1		2.45734	0.785659	0.0322158			-2.57033	0.785617	0.00920017		-2.45734	0.785659	0.0322158
A430093F15Rik		0.380913	3.78872	12.4294		-0.684096	0.81247	1		-1.47707	0.81421	0.209162			0.684096	0.81247	1		-0.792979	0.816811	0.638456			1.47707	0.81421	0.209162		0.792979	0.816811	0.638456
A430105I19Rik		6.56671	4.49816	20.643		0.182706	0.826163	1		-0.748491	0.827052	0.600624			-0.182706	0.826163	1		-0.931196	0.826954	0.571219			0.748491	0.827052	0.600624		0.931196	0.826954	0.571219
A430105J06Rik		2.00219	1.42456	1.80368		0.119956	0.715095	NA		0.0351118	0.716363	NA			-0.119956	0.715095	NA		-0.0848442	0.716229	NA			-0.0351118	0.716363	NA		0.0848442	0.716229	NA
A430106G13Rik		0.386277	7.02786	0		-0.989363	0.698719	NA		0.116828	0.694022	NA			0.989363	0.698719	NA		1.10619	0.699596	NA			-0.116828	0.694022	NA		-1.10619	0.699596	NA
A430110C17Rik		30.6318	6.70508	1.8971		1.56109	0.791075	0.727773		2.55666	0.797485	0.0111334			-1.56109	0.791075	0.727773		0.995574	0.80253	0.521811			-2.55666	0.797485	0.0111334		-0.995574	0.80253	0.521811
A430110L20Rik		21.3772	7.48775	0		0.950311	0.833581	1		2.69714	0.836259	0.0105093			-0.950311	0.833581	1		1.74683	0.836846	0.206839			-2.69714	0.836259	0.0105093		-1.74683	0.836846	0.206839
A4galt		18.6131	17.751	37.341		0.0496586	0.795427	1		-0.671347	0.794039	0.632185			-0.0496585	0.795427	1		-0.721005	0.793939	0.665886			0.671347	0.794039	0.632185		0.721005	0.793939	0.665886
A530017D24Rik		8.77596	5.85822	4.7909		0.320709	0.836431	1		0.475192	0.836438	0.766061			-0.320709	0.836431	1		0.154483	0.836618	0.945156			-0.475192	0.836438	0.766061		-0.154483	0.836618	0.945156
A530032D15Rik		0.386277	5.54144	23.228		-1.71145	0.805534	0.582278		-3.24059	0.798268	0.000675224			1.71145	0.805534	0.582278		-1.52914	0.771234	0.235915			3.24059	0.798268	0.000675224		1.52914	0.771234	0.235915
A530040E14Rik		0	15.0313	48.7991		-3.21182	0.747013	0.000966657		-4.66403	0.740556	1.32e-08			3.21182	0.747013	0.000966657		-1.45221	0.649219	0.168809			4.66403	0.740556	1.32e-08		1.45221	0.649219	0.168809
A530064D06Rik		0	12.1316	71.2832		-2.71514	0.773577	0.0176104		-4.76564	0.767085	2.16e-08			2.71514	0.773577	0.0176104		-2.0505	0.715424	0.0562451			4.76564	0.767085	2.16e-08		2.0505	0.715424	0.0562451
A530072M11Rik		2.69857	2.40051	0.592494		0.0641369	0.796686	NA		0.632128	0.793914	NA			-0.0641369	0.796686	NA		0.567991	0.794111	NA			-0.632128	0.793914	NA		-0.567991	0.794111	NA
A530076I17Rik		0	0.353348	1.44266		-0.162472	0.586754	NA		-0.547672	0.59205	NA			0.162472	0.586754	NA		-0.3852	0.595468	NA			0.547672	0.59205	NA		0.3852	0.595468	NA
A530083I20Rik		7.3521	1.50592	1.96318		1.09888	0.836838	NA		0.957281	0.837256	0.482531			-1.09888	0.836838	NA		-0.141599	0.836084	NA			-0.957281	0.837256	0.482531		0.141599	0.836084	NA
A530084C06Rik		0.761826	6.76104	4.51625		-1.18294	0.832503	NA		-0.893477	0.832309	0.517689			1.18294	0.832503	NA		0.289461	0.834947	NA			0.893477	0.832309	0.517689		-0.289461	0.834947	NA
A530099J19Rik		0	0.706697	10.9473		-0.193475	0.746797	NA		-1.41304	0.751896	0.190051			0.193475	0.746797	NA		-1.21956	0.753749	NA			1.41304	0.751896	0.190051		1.21956	0.753749	NA
A630001G21Rik		77.898	60.557	55.4743		0.324641	0.491036	1		0.445281	0.490904	0.599414			-0.324641	0.491036	1		0.12064	0.492008	0.924169			-0.445281	0.490904	0.599414		-0.12064	0.492008	0.924169
A630033H20Rik		103.313	58.2377	41.9778		0.620783	0.732905	1		0.965624	0.733209	0.401304			-0.620783	0.732905	1		0.344841	0.733847	0.847964			-0.965624	0.733209	0.401304		-0.344841	0.733847	0.847964
A630052C17Rik		1.14594	11.4976	7.36615		-0.977285	0.805086	1		-0.697538	0.804893	0.620972			0.977285	0.805086	1		0.279747	0.807114	0.890781			0.697538	0.804893	0.620972		-0.279747	0.807114	0.890781
A630072M18Rik		2.38847	0.395396	0.595084		0.587705	0.69758	NA		0.50616	0.69983	NA			-0.587705	0.69758	NA		-0.0815447	0.695334	NA			-0.50616	0.69983	NA		0.0815447	0.695334	NA
A630077J23Rik		2.20178	1.81722	0		0.107084	0.793039	NA		1.02875	0.784505	NA			-0.107084	0.793039	NA		0.921664	0.784451	NA			-1.02875	0.784505	NA		-0.921664	0.784451	NA
A630081D01Rik		2.66959	3.78577	26.617		-0.204992	0.832746	1		-1.9132	0.830293	0.0898621			0.204992	0.832746	1		-1.70821	0.829499	0.215369			1.9132	0.830293	0.0898621		1.70821	0.829499	0.215369
A730011C13Rik		4.80912	5.5778	5.41105		-0.0832076	0.818178	1		-0.069622	0.818405	0.9723			0.0832076	0.818178	1		0.0135856	0.818745	0.994668			0.069622	0.818405	0.9723		-0.0135856	0.818745	0.994668
A730017L22Rik		15.9854	8.93455	3.94219		0.45377	0.8383	1		0.974632	0.838297	0.47386			-0.45377	0.8383	1		0.520862	0.838294	0.785381			-0.974632	0.838297	0.47386		-0.520862	0.838294	0.785381
A730020E08Rik		3.42822	0.238375	0		0.630475	0.607578	NA		0.709059	0.608081	NA			-0.630475	0.607578	NA		0.0785841	0.604615	NA			-0.709059	0.608081	NA		-0.0785841	0.604615	NA
A730020M07Rik		0	1.49749	0		-0.670883	0.579861	NA		0	0.57275	NA			0.670883	0.579861	NA		0.679219	0.583831	NA			0	0.57275	NA		-0.679219	0.583831	NA
A730061H03Rik		0	0.591724	0.257669		-0.407886	0.560438	NA		-0.198889	0.559238	NA			0.407886	0.560438	NA		0.208996	0.569342	NA			0.198889	0.559238	NA		-0.208996	0.569342	NA
A730071L15Rik		3.631	0.98712	0.257669		0.81615	0.811352	NA		1.22775	0.80869	NA			-0.81615	0.811352	NA		0.411604	0.803673	NA			-1.22775	0.80869	NA		-0.411604	0.803673	NA
A730081D07Rik		11.099	1.7836	0		1.42387	0.836901	NA		2.32657	0.834555	0.0319569			-1.42387	0.836901	NA		0.9027	0.832522	NA			-2.32657	0.834555	0.0319569		-0.9027	0.832522	NA
A830005F24Rik		0.859454	1.49749	7.10445		-0.140906	0.772731	NA		-0.927802	0.776173	0.457641			0.140906	0.772731	NA		-0.786896	0.777468	NA			0.927802	0.776173	0.457641		0.786896	0.777468	NA
A830008E24Rik		41.4292	28.2087	5.50561		0.430143	0.721571	1		2.1214	0.731222	0.0243169			-0.430143	0.721571	1		1.69126	0.732256	0.15171			-2.1214	0.731222	0.0243169		-1.69126	0.732256	0.15171
A830009L08Rik		0.572969	0.706697	0		-0.0466094	0.583441	NA		0.324369	0.580211	NA			0.0466094	0.583441	NA		0.370978	0.582222	NA			-0.324369	0.580211	NA		-0.370978	0.582222	NA
A830010M20Rik		12.4391	11.4109	12.73		0.0775029	0.79784	1		-0.0261439	0.797073	0.989301			-0.0775029	0.79784	1		-0.103647	0.797007	0.962652			0.0261439	0.797073	0.989301		0.103647	0.797007	0.962652
A830039N20Rik		0.572969	3.2559	0		-0.484416	0.609866	NA		0.156467	0.607096	NA			0.484416	0.609866	NA		0.640883	0.610453	NA			-0.156467	0.607096	NA		-0.640883	0.610453	NA
A830052D11Rik		6.90471	5.60868	1.80368		0.134394	0.826318	NA		0.724154	0.825419	0.615175			-0.134394	0.826318	NA		0.58976	0.825355	0.748144			-0.724154	0.825419	0.615175		-0.58976	0.825355	0.748144
A830080D01Rik		60.4287	56.5969	95.5332		0.0847435	0.451131	1		-0.614455	0.446918	0.376407			-0.0847435	0.451131	1		-0.699198	0.446833	0.383213			0.614455	0.446918	0.376407		0.699198	0.446833	0.383213
A930002H24Rik		1.05904	2.33033	0		-0.282804	0.654879	NA		0.347803	0.6511	NA			0.282804	0.654879	NA		0.630607	0.65395	NA			-0.347803	0.6511	NA		-0.630607	0.65395	NA
A930003A15Rik		0	0.353348	4.0179		-0.0891831	0.606871	NA		-0.700305	0.610689	NA			0.0891831	0.606871	NA		-0.611122	0.611972	NA			0.700305	0.610689	NA		0.611122	0.611972	NA
A930004D18Rik		3.05267	1.45544	1.77748		0.329516	0.76984	NA		0.249231	0.77109	NA			-0.329516	0.76984	NA		-0.0802845	0.769807	NA			-0.249231	0.77109	NA		0.0802845	0.769807	NA
A930004J17Rik		24.9448	21.3436	17.0244		0.200009	0.617662	1		0.465605	0.618742	0.676993			-0.200009	0.617662	1		0.265596	0.619578	0.860353			-0.465605	0.618742	0.676993		-0.265596	0.619578	0.860353
A930005H10Rik		15.8845	11.3044	21.9781		0.379966	0.663493	1		-0.376692	0.655602	0.763465			-0.379966	0.663493	1		-0.756659	0.658614	0.562049			0.376692	0.655602	0.763465		0.756659	0.658614	0.562049
A930005N03Rik		6.09461	2.77072	7.34284		0.368831	0.806952	1		-0.11413	0.808211	0.952168			-0.368831	0.806952	1		-0.482961	0.807598	0.796982			0.11413	0.808211	0.952168		0.482961	0.807598	0.796982
A930006K02Rik		6.58171	3.00067	3.88648		0.582764	0.837855	NA		0.403884	0.837654	0.804361			-0.582764	0.837855	NA		-0.178881	0.83794	0.93568			-0.403884	0.837654	0.804361		0.178881	0.83794	0.93568
A930006L05Rik		0.672761	0.830099	1.80368		-0.0492429	0.670121	NA		-0.297829	0.672958	NA			0.0492429	0.670121	NA		-0.248586	0.674233	NA			0.297829	0.672958	NA		0.248586	0.674233	NA
A930007I19Rik		61.2815	51.8353	33.5035		0.219375	0.477673	1		0.797844	0.480953	0.260864			-0.219375	0.477673	1		0.578469	0.481708	0.5388			-0.797844	0.480953	0.260864		-0.578469	0.481708	0.5388
A930011G23Rik		23.0596	11.6182	4.37892		0.72929	0.764341	1		1.65775	0.769836	0.119736			-0.72929	0.764341	1		0.92846	0.772525	0.538487			-1.65775	0.769836	0.119736		-0.92846	0.772525	0.538487
A930012L18Rik		0.380913	0.395396	0.257669		-0.00279684	0.573239	NA		0.0640387	0.574377	NA			0.00279684	0.573239	NA		0.0668356	0.576116	NA			-0.0640387	0.574377	NA		-0.0668356	0.576116	NA
A930012O16Rik		1.53222	1.14414	3.01342		0.0885203	0.711808	NA		-0.249362	0.714243	NA			-0.0885203	0.711808	NA		-0.337883	0.714295	NA			0.249362	0.714243	NA		0.337883	0.714295	NA
A930016O22Rik		0.380913	0	0.334825		0.306893	0.546722	NA		0.0311846	0.555696	NA			-0.306893	0.546722	NA		-0.275709	0.551011	NA			-0.0311846	0.555696	NA		0.275709	0.551011	NA
A930018M24Rik		0.286485	2.29397	8.62872		-0.446109	0.774926	NA		-1.17561	0.777642	NA			0.446109	0.774926	NA		-0.729502	0.780357	NA			1.17561	0.777642	NA		0.729502	0.780357	NA
A930024E05Rik		8.35106	5.41235	19.7518		0.353028	0.819128	1		-0.791676	0.816218	0.567521			-0.353028	0.819128	1		-1.1447	0.817017	0.4524			0.791676	0.816218	0.567521		1.1447	0.817017	0.4524
A930024N18Rik		0	0.591724	0		-0.529389	0.533912	NA		0	0.524434	NA			0.529389	0.533912	NA		0.540374	0.54046	NA			0	0.524434	NA		-0.540374	0.54046	NA
A930029G22Rik		30.4783	19.0919	5.82303		0.484007	0.775752	1		1.58316	0.779725	0.148626			-0.484007	0.775752	1		1.09915	0.780723	0.449112			-1.58316	0.779725	0.148626		-1.09915	0.780723	0.449112
A930032L01Rik		0	1.3489	0.334825		-0.543683	0.588837	NA		-0.158892	0.586298	NA			0.543683	0.588837	NA		0.384792	0.594072	NA			0.158892	0.586298	NA		-0.384792	0.594072	NA
A930033H14Rik		10.5872	13.2725	0		-0.190366	0.838234	1		1.77051	0.837311	0.128673			0.190366	0.838234	1		1.96088	0.837392	0.14329			-1.77051	0.837311	0.128673		-1.96088	0.837392	0.14329
A930038B10Rik		0.380913	0.953502	0		-0.270634	0.584428	NA		0.214502	0.57989	NA			0.270634	0.584428	NA		0.485136	0.584834	NA			-0.214502	0.57989	NA		-0.485136	0.584834	NA
AA386476		10.6065	2.01355	2.57669		1.02955	0.827945	NA		0.915229	0.828529	0.501759			-1.02955	0.827945	NA		-0.114325	0.826836	0.961184			-0.915229	0.828529	0.501759		0.114325	0.826836	0.961184
AA413626		0.386277	0.830099	0		-0.223668	0.580402	NA		0.230974	0.575885	NA			0.223668	0.580402	NA		0.454642	0.580572	NA			-0.230974	0.575885	NA		-0.454642	0.580572	NA
AA414768		6.12246	12.1989	2.18946		-0.665014	0.812018	1		0.832774	0.818059	0.544477			0.665014	0.812018	1		1.49779	0.815357	0.281534			-0.832774	0.818059	0.544477		-1.49779	0.815357	0.281534
AA415398		6.35423	1.80879	8.1668		0.608355	0.818537	1		-0.166714	0.820329	0.928606			-0.608355	0.818537	1		-0.775069	0.819197	0.650371			0.166714	0.820329	0.928606		0.775069	0.819197	0.650371
AA467197		2.19105	108.526	460.826		-4.05782	0.658193	8.56e-08		-5.8616	0.656516	5.86e-17			4.05782	0.658193	8.5634e-08		-1.80377	0.617548	0.0500217			5.8616	0.656516	5.86e-17		1.80377	0.617548	0.0500217
AA474331		21.0231	37.042	28.4181		-0.65369	0.662267	1		-0.348723	0.662949	0.785713			0.65369	0.662267	1		0.304967	0.658932	0.850566			0.348723	0.662949	0.785713		-0.304967	0.658932	0.850566
AA474408		42.6535	27.5559	9.81472		0.446007	0.772364	1		1.4394	0.774824	0.195644			-0.446007	0.772364	1		0.993398	0.775488	0.50351			-1.4394	0.774824	0.195644		-0.993398	0.775488	0.50351
AA543186		2.28548	3.84194	0		-0.26057	0.7321	NA		0.589471	0.7279	NA			0.26057	0.7321	NA		0.85004	0.729779	NA			-0.589471	0.7279	NA		-0.85004	0.729779	NA
AA914427		3.27154	2.76777	3.86805		0.065414	0.744746	NA		-0.0698196	0.745622	0.969502			-0.065414	0.744746	NA		-0.135234	0.745728	NA			0.0698196	0.745622	0.969502		0.135234	0.745728	NA
AA986860		1.14594	2.52392	0		-0.307572	0.679911	NA		0.396669	0.675496	NA			0.307572	0.679911	NA		0.704241	0.678521	NA			-0.396669	0.675496	NA		-0.704241	0.678521	NA
Aaas		72.127	84.3457	85.9545		-0.194273	0.526602	1		-0.223237	0.526053	0.831497			0.194273	0.526602	1		-0.028964	0.52499	0.983325			0.223237	0.526053	0.831497		0.028964	0.52499	0.983325
Aacs		36.4771	87.6668	112.473		-0.916683	0.735536	1		-1.1895	0.735163	0.275943			0.916683	0.735536	1		-0.272818	0.733664	0.880412			1.1895	0.735163	0.275943		0.272818	0.733664	0.880412
Aaed1		37.7274	37.1293	36.7654		0.0160504	0.614682	1		0.0311941	0.614056	0.984617			-0.0160504	0.614682	1		0.0151437	0.613643	0.992148			-0.0311941	0.614056	0.984617		-0.0151437	0.613643	0.992148
Aagab		430.759	450.56	262.307		-0.0617409	0.353426	1		0.680191	0.354334	0.178811			0.0617409	0.353426	1		0.741932	0.35413	0.204795			-0.680191	0.354334	0.178811		-0.741932	0.35413	0.204795
Aak1		15.8727	29.5435	30.9509		-0.620782	0.766689	1		-0.667629	0.766285	0.618059			0.620782	0.766689	1		-0.0468474	0.76422	0.982518			0.667629	0.766285	0.618059		0.0468474	0.76422	0.982518
Aamdc		55.0122	66.7176	63.1165		-0.257708	0.454838	1		-0.183406	0.454449	0.840718			0.257708	0.454838	1		0.0743016	0.452194	0.953727			0.183406	0.454449	0.840718		-0.0743016	0.452194	0.953727
Aamp		926.99	861.293	721.582		0.102026	0.309604	1		0.347999	0.309681	0.492133			-0.102026	0.309604	1		0.245974	0.309687	0.712787			-0.347999	0.309681	0.492133		-0.245974	0.309687	0.712787
Aar2		238.462	196.213	178.962		0.272113	0.299479	1		0.398985	0.299411	0.395073			-0.272113	0.299479	1		0.126871	0.299991	0.862864			-0.398985	0.299411	0.395073		-0.126871	0.299991	0.862864
Aars		837.703	831.261	569.188		0.0125019	0.255613	1		0.544547	0.25606	0.125858			-0.0125019	0.255613	1		0.532045	0.255974	0.209204			-0.544547	0.25606	0.125858		-0.532045	0.255974	0.209204
Aars2		92.3928	46.8882	27.3872		0.733375	0.740734	1		1.28312	0.741514	0.235726			-0.733375	0.740734	1		0.549742	0.742382	0.736619			-1.28312	0.741514	0.235726		-0.549742	0.742382	0.736619
Aarsd1		12.7374	16.7812	22.1428		-0.305225	0.68805	1		-0.616362	0.685193	0.603147			0.305225	0.68805	1		-0.311138	0.681782	0.852344			0.616362	0.685193	0.603147		0.311138	0.681782	0.852344
Aasdh		32.0661	24.8268	2.57669		0.260712	0.798752	1		2.11936	0.804346	0.0452497			-0.260712	0.798752	1		1.85864	0.804611	0.151664			-2.11936	0.804346	0.0452497		-1.85864	0.804611	0.151664
Aasdhppt		101.36	110.288	122.856		-0.11393	0.440155	1		-0.261271	0.439205	0.754648			0.11393	0.440155	1		-0.147341	0.438397	0.893898			0.261271	0.439205	0.754648		0.147341	0.438397	0.893898
Aatf		93.2095	118.7	131.464		-0.331401	0.430918	1		-0.46332	0.430047	0.515686			0.331401	0.430918	1		-0.13192	0.428334	0.902645			0.46332	0.430047	0.515686		0.13192	0.428334	0.902645
Aatk		62.9535	91.672	33.0451		-0.421931	0.718879	1		0.687324	0.720478	0.575673			0.421931	0.718879	1		1.10925	0.719751	0.39345			-0.687324	0.720478	0.575673		-1.10925	0.719751	0.39345
AB124611		28.8599	195.064	380.997		-2.23125	0.627365	0.015473		-3.05366	0.62669	2.26e-05			2.23125	0.627365	0.015473		-0.822409	0.62114	0.483939			3.05366	0.62669	2.26e-05		0.822409	0.62114	0.483939
Abat		4.69644	14.4844	16.568		-0.681341	0.836078	1		-0.784941	0.836156	0.583327			0.681341	0.836078	1		-0.1036	0.836507	0.965289			0.784941	0.836156	0.583327		0.1036	0.836507	0.965289
Abca1		1364.96	1445.85	995.602		-0.0813534	0.272069	1		0.442098	0.272301	0.273877			0.0813534	0.272069	1		0.523451	0.272199	0.254214			-0.442098	0.272301	0.273877		-0.523451	0.272199	0.254214
Abca13		11.4852	3.53348	0.66965		0.592768	0.757239	NA		0.966338	0.756577	0.418734			-0.592768	0.757239	NA		0.37357	0.755439	0.840443			-0.966338	0.756577	0.418734		-0.37357	0.755439	0.840443
Abca14		0	1.66863	3.01342		-0.312506	0.611771	NA		-0.492355	0.613105	NA			0.312506	0.611771	NA		-0.179848	0.615254	NA			0.492355	0.613105	NA		0.179848	0.615254	NA
Abca16		0	3.33726	1.28834		-0.549184	0.612387	NA		-0.253929	0.611767	NA			0.549184	0.612387	NA		0.295255	0.614989	NA			0.253929	0.611767	NA		-0.295255	0.614989	NA
Abca17		2.60415	0	2.38034		0.444014	0.625288	NA		0.0277633	0.627942	NA			-0.444014	0.625288	NA		-0.41625	0.626186	NA			-0.0277633	0.627942	NA		0.41625	0.626186	NA
Abca2		185.789	107.581	94.4908		0.708666	0.50208	1		0.877808	0.50214	0.230311			-0.708666	0.50208	1		0.169141	0.503535	0.893955			-0.877808	0.50214	0.230311		-0.169141	0.503535	0.893955
Abca3		297.583	291.384	123.662		0.0283113	0.46641	1		1.15575	0.468145	0.0647935			-0.0283113	0.46641	1		1.12743	0.468061	0.128734			-1.15575	0.468145	0.0647935		-1.12743	0.468061	0.128734
Abca4		0	9.89376	13.1411		-0.557802	0.698807	NA		-0.683413	0.699127	NA			0.557802	0.698807	NA		-0.125611	0.700182	NA			0.683413	0.699127	NA		0.125611	0.700182	NA
Abca5		1.8187	18.6372	15.5869		-1.46536	0.837988	0.926525		-1.31378	0.837989	0.295235			1.46536	0.837988	0.926525		0.151575	0.837509	0.94714			1.31378	0.837989	0.295235		-0.151575	0.837509	0.94714
Abca6		1.71891	3.77186	0		-0.269572	0.643617	NA		0.333296	0.641551	NA			0.269572	0.643617	NA		0.602868	0.643155	NA			-0.333296	0.641551	NA		-0.602868	0.643155	NA
Abca7		178.191	123.813	99.9106		0.491426	0.441455	1		0.775967	0.441907	0.227845			-0.491426	0.441455	1		0.284541	0.442992	0.775428			-0.775967	0.441907	0.227845		-0.284541	0.442992	0.775428
Abca8a		1.14274	9.14795	0.515338		-0.943159	0.753204	NA		0.141686	0.74983	0.933401			0.943159	0.753204	NA		1.08485	0.753715	NA			-0.141686	0.74983	0.933401		-1.08485	0.753715	NA
Abca9		1781.41	1344.21	278.443		0.385804	0.367769	1		2.53787	0.369486	3.46e-10			-0.385804	0.367769	1		2.15206	0.36959	1.54e-06			-2.53787	0.369486	3.46e-10		-2.15206	0.36959	1.54e-06
Abcb10		97.9025	93.8724	92.7937		0.05362	0.546549	1		0.0665282	0.546201	0.959309			-0.05362	0.546549	1		0.0129082	0.546086	0.99245			-0.0665282	0.546201	0.959309		-0.0129082	0.546086	0.99245
Abcb1a		149.814	149.017	407.886		0.00750216	0.629255	1		-1.20683	0.628293	0.178477			-0.00750216	0.629255	1		-1.21433	0.628195	0.251614			1.20683	0.628293	0.178477		1.21433	0.628195	0.251614
Abcb1b		76.1873	65.7648	53.1701		0.155802	0.745195	1		0.378806	0.745285	0.793412			-0.155802	0.745195	1		0.223005	0.745356	0.90674			-0.378806	0.745285	0.793412		-0.223005	0.745356	0.90674
Abcb4		124.152	93.4404	7.04831		0.371509	0.490831	1		3.61946	0.52737	3.58e-10			-0.371509	0.490831	1		3.24795	0.528181	2.68e-07			-3.61946	0.52737	3.58e-10		-3.24795	0.528181	2.68e-07
Abcb6		12.7481	14.0581	1.48771		-0.0907228	0.810503	1		1.68528	0.817453	0.141434			0.0907228	0.810503	1		1.776	0.816994	0.183374			-1.68528	0.817453	0.141434		-1.776	0.816994	0.183374
Abcb7		225.219	202.924	113.845		0.146423	0.320506	1		0.949598	0.323094	0.0221682			-0.146423	0.320506	1		0.803176	0.323247	0.113177			-0.949598	0.323094	0.0221682		-0.803176	0.323247	0.113177
Abcb8		116.111	112.347	142.382		0.0495151	0.420558	1		-0.271104	0.419055	0.728938			-0.0495151	0.420558	1		-0.320619	0.418876	0.726201			0.271104	0.419055	0.728938		0.320619	0.418876	0.726201
Abcb9		12.4102	35.4108	29.1632		-1.05	0.768912	1		-0.848565	0.769017	0.50232			1.05	0.768912	1		0.201437	0.76566	0.918722			0.848565	0.769017	0.50232		-0.201437	0.76566	0.918722
Abcc1		249.985	264.497	217.797		-0.0776629	0.42092	1		0.185531	0.421113	0.823243			0.0776629	0.42092	1		0.263194	0.420818	0.78294			-0.185531	0.421113	0.823243		-0.263194	0.420818	0.78294
Abcc10		21.4533	29.4541	0.515338		-0.362916	0.750664	1		2.88783	0.779396	0.00236592			0.362916	0.750664	1		3.25074	0.778001	0.00158674			-2.88783	0.779396	0.00236592		-3.25074	0.778001	0.00158674
Abcc3		1462.24	1176.58	589.931		0.302714	0.30632	1		1.26377	0.306945	0.000539487			-0.302714	0.30632	1		0.961058	0.307056	0.032068			-1.26377	0.306945	0.000539487		-0.961058	0.307056	0.032068
Abcc4		63.3954	75.9411	174.871		-0.237226	0.458039	1		-1.34921	0.454028	0.0203884			0.237226	0.458039	1		-1.11199	0.452224	0.1184			1.34921	0.454028	0.0203884		1.11199	0.452224	0.1184
Abcc5		260.047	212.643	112.795		0.269099	0.414406	1		1.1264	0.416283	0.0385862			-0.269099	0.414406	1		0.857299	0.416618	0.215871			-1.1264	0.416283	0.0385862		-0.857299	0.416618	0.215871
Abcc6		1.62128	5.47411	13.0858		-0.666316	0.837261	1		-1.34676	0.837549	0.279821			0.666316	0.837261	1		-0.680442	0.838009	0.706253			1.34676	0.837549	0.279821		0.680442	0.838009	0.706253
Abcc9		30.0908	36.2432	72.9894		-0.187768	0.755342	1		-0.921872	0.754121	0.445652			0.187768	0.755342	1		-0.734104	0.753542	0.636355			0.921872	0.754121	0.445652		0.734104	0.753542	0.636355
Abcd1		522.489	496.179	206.34		0.0706845	0.299508	1		1.29395	0.30174	0.000282443			-0.0706845	0.299508	1		1.22327	0.301706	0.002389			-1.29395	0.30174	0.000282443		-1.22327	0.301706	0.002389
Abcd2		510.804	466.4	189.31		0.124465	0.397003	1		1.34439	0.398609	0.00683242			-0.124465	0.397003	1		1.21992	0.398639	0.0368879			-1.34439	0.398609	0.00683242		-1.21992	0.398639	0.0368879
Abcd3		379.204	275.721	166.578		0.429787	0.421461	1		1.10507	0.422437	0.0471538			-0.429787	0.421461	1		0.675281	0.422895	0.371306			-1.10507	0.422437	0.0471538		-0.675281	0.422895	0.371306
Abcd4		52.6525	43.992	38.3838		0.220638	0.570564	1		0.394069	0.570705	0.708708			-0.220638	0.570564	1		0.173431	0.571317	0.905088			-0.394069	0.570705	0.708708		-0.173431	0.571317	0.905088
Abce1		259.39	260.48	367.378		-0.00229214	0.368643	1		-0.473724	0.367641	0.413711			0.00229214	0.368643	1		-0.471432	0.36744	0.502984			0.473724	0.367641	0.413711		0.471432	0.36744	0.502984
Abcf1		351.986	360.983	345.614		-0.0353718	0.289258	1		0.0261593	0.289091	0.970251			0.0353718	0.289258	1		0.0615311	0.288817	0.93568			-0.0261593	0.289091	0.970251		-0.0615311	0.288817	0.93568
Abcf2		208.71	211.494	242.819		-0.014699	0.387536	1		-0.203399	0.386852	0.785713			0.014699	0.387536	1		-0.1887	0.386591	0.843131			0.203399	0.386852	0.785713		0.1887	0.386591	0.843131
Abcf3		240.409	240.729	222.706		-0.00282242	0.400628	1		0.102727	0.400549	0.904832			0.00282242	0.400628	1		0.105549	0.400355	0.918556			-0.102727	0.400549	0.904832		-0.105549	0.400355	0.918556
Abcg1		520.402	536.348	394.72		-0.0410738	0.241432	1		0.389549	0.241958	0.27937			0.0410738	0.241432	1		0.430623	0.241717	0.301138			-0.389549	0.241958	0.27937		-0.430623	0.241717	0.301138
Abcg2		246.785	216.102	275.246		0.172055	0.516499	1		-0.140604	0.515977	0.897269			-0.172055	0.516499	1		-0.312659	0.516077	0.793438			0.140604	0.515977	0.897269		0.312659	0.516077	0.793438
Abcg3		49.7204	95.2284	59.1516		-0.728627	0.701414	1		-0.195857	0.701971	0.894868			0.728627	0.701414	1		0.53277	0.700567	0.727885			0.195857	0.701971	0.894868		-0.53277	0.700567	0.727885
Abhd1		1.05904	0.353348	0		0.301357	0.58499	NA		0.501095	0.58414	NA			-0.301357	0.58499	NA		0.199738	0.58149	NA			-0.501095	0.58414	NA		-0.199738	0.58149	NA
Abhd10		65.5198	70.3357	72.3382		-0.0931913	0.519316	1		-0.123804	0.518637	0.912922			0.0931913	0.519316	1		-0.0306125	0.517815	0.982576			0.123804	0.518637	0.912922		0.0306125	0.517815	0.982576
Abhd11		66.3856	64.093	80.7899		0.0547278	0.410764	1		-0.259344	0.408071	0.73442			-0.0547278	0.410764	1		-0.314072	0.40777	0.72408			0.259344	0.408071	0.73442		0.314072	0.40777	0.72408
Abhd11os		3.06443	4.14207	6.30741		-0.193258	0.837994	NA		-0.498649	0.838117	0.754648			0.193258	0.837994	NA		-0.305391	0.838219	0.883711			0.498649	0.838117	0.754648		0.305391	0.838219	0.883711
Abhd12		4150.7	3004.26	1249.98		0.457329	0.232572	0.735337		1.69704	0.233084	2.25e-11			-0.457329	0.232572	0.735337		1.23971	0.233185	1.68e-05			-1.69704	0.233084	2.25e-11		-1.23971	0.233185	1.68e-05
Abhd13		108.439	75.3636	88.2276		0.49031	0.431071	1		0.274075	0.42936	0.732956			-0.49031	0.431071	1		-0.216235	0.431199	0.837873			-0.274075	0.42936	0.732956		0.216235	0.431199	0.837873
Abhd14a		62.7031	44.2773	63.0761		0.448151	0.547598	1		-0.00432212	0.544861	0.99725			-0.448151	0.547598	1		-0.452474	0.546604	0.699128			0.00432212	0.544861	0.99725		0.452474	0.546604	0.699128
Abhd14b		20.374	28.1192	36.3161		-0.384332	0.66326	1		-0.680742	0.661315	0.539367			0.384332	0.66326	1		-0.29641	0.658395	0.853636			0.680742	0.661315	0.539367		0.29641	0.658395	0.853636
Abhd15		321.485	262.987	63.8638		0.267623	0.454677	1		2.13053	0.459414	6.53e-05			-0.267623	0.454677	1		1.8629	0.459647	0.00239659			-2.13053	0.459414	6.53e-05		-1.8629	0.459647	0.00239659
Abhd16a		345.896	416.38	434.504		-0.256697	0.31112	1		-0.31662	0.310814	0.544175			0.256697	0.31112	1		-0.0599232	0.310181	0.941387			0.31662	0.310814	0.544175		0.0599232	0.310181	0.941387
Abhd17a		307.687	328.737	394.001		-0.0898004	0.339407	1		-0.341746	0.338785	0.54936			0.0898004	0.339407	1		-0.251946	0.338434	0.734389			0.341746	0.338785	0.54936		0.251946	0.338434	0.734389
Abhd17b		51.9057	67.6481	62.6198		-0.321283	0.594019	1		-0.229128	0.593852	0.847481			0.321283	0.594019	1		0.0921552	0.592357	0.957024			0.229128	0.593852	0.847481		-0.0921552	0.592357	0.957024
Abhd17c		153.285	109.204	139.062		0.42361	0.562302	1		0.121602	0.561483	0.922073			-0.42361	0.562302	1		-0.302008	0.562105	0.822222			-0.121602	0.561483	0.922073		0.302008	0.562105	0.822222
Abhd2		145.769	105.641	185.671		0.421284	0.487967	1		-0.320096	0.485974	0.723279			-0.421284	0.487967	1		-0.74138	0.48685	0.401252			0.320096	0.485974	0.723279		0.74138	0.48685	0.401252
Abhd3		29.9482	28.5117	15.6002		0.0526359	0.707357	1		0.721469	0.709767	0.545312			-0.0526359	0.707357	1		0.668833	0.709598	0.650731			-0.721469	0.709767	0.545312		-0.668833	0.709598	0.650731
Abhd4		397.851	421.7	289.457		-0.081842	0.305588	1		0.442534	0.306277	0.346748			0.081842	0.305588	1		0.524376	0.305975	0.325744			-0.442534	0.306277	0.346748		-0.524376	0.305975	0.325744
Abhd5		70.7365	61.5834	55.0066		0.174564	0.569682	1		0.314572	0.569655	0.774169			-0.174564	0.569682	1		0.140009	0.569939	0.923951			-0.314572	0.569655	0.774169		-0.140009	0.569939	0.923951
Abhd6		179.194	159.835	103.973		0.160688	0.299229	1		0.761736	0.301536	0.0573483			-0.160688	0.299229	1		0.601047	0.301802	0.233382			-0.761736	0.301536	0.0573483		-0.601047	0.301802	0.233382
Abhd8		104.817	109.231	83.5851		-0.0532514	0.518005	1		0.289413	0.518558	0.771866			0.0532514	0.518005	1		0.342664	0.518143	0.768479			-0.289413	0.518558	0.771866		-0.342664	0.518143	0.768479
Abi1		518.4	520.777	448.891		-0.00656665	0.318355	1		0.199138	0.318427	0.739403			0.00656665	0.318355	1		0.205705	0.318298	0.774171			-0.199138	0.318427	0.739403		-0.205705	0.318298	0.774171
Abi2		310.936	243.612	139.682		0.340204	0.315515	1		1.11172	0.31758	0.00462432			-0.340204	0.315515	1		0.771514	0.318171	0.1253			-1.11172	0.31758	0.00462432		-0.771514	0.318171	0.1253
Abi3		1252.41	1043.46	489.808		0.254685	0.29407	1		1.31012	0.29493	0.000149644			-0.254685	0.29407	1		1.05544	0.295033	0.0102912			-1.31012	0.29493	0.000149644		-1.05544	0.295033	0.0102912
Abi3bp		2.96464	2.82679	3.27109		0.0226508	0.737376	NA		-0.0324586	0.738044	0.985966			-0.0226508	0.737376	NA		-0.0551093	0.738311	NA			0.0324586	0.738044	0.985966		0.0551093	0.738311	NA
Abl1		722.811	702.428	150.129		0.0380549	0.376895	1		2.14001	0.379924	5.5e-07			-0.0380549	0.376895	1		2.10196	0.379882	6.23e-06			-2.14001	0.379924	5.5e-07		-2.10196	0.379882	6.23e-06
Abl2		120.189	90.1593	118.199		0.373583	0.48707	1		0.0178834	0.48556	0.987889			-0.373583	0.48707	1		-0.355699	0.486458	0.740032			-0.0178834	0.48556	0.987889		0.355699	0.486458	0.740032
Ablim1		318.272	244.135	520.453		0.340096	0.523546	1		-0.634068	0.52268	0.449159			-0.340096	0.523546	1		-0.974164	0.522931	0.275218			0.634068	0.52268	0.449159		0.974164	0.522931	0.275218
Ablim2		4.96796	1.30685	0		0.625525	0.736534	NA		1.04803	0.734474	NA			-0.625525	0.736534	NA		0.422507	0.731493	NA			-1.04803	0.734474	NA		-0.422507	0.731493	NA
Abr		492.893	567.109	540.788		-0.191632	0.387823	1		-0.127048	0.387753	0.873831			0.191632	0.387823	1		0.0645838	0.387483	0.953047			0.127048	0.387753	0.873831		-0.0645838	0.387483	0.953047
Abracl		109.52	181.416	437.743		-0.689502	0.361197	0.78128		-1.8997	0.358602	3.07e-06			0.689502	0.361197	0.78128		-1.2102	0.355501	0.016881			1.8997	0.358602	3.07e-06		1.2102	0.355501	0.016881
Abt1		71.592	80.498	99.5927		-0.154294	0.476907	1		-0.437686	0.475338	0.591818			0.154294	0.476907	1		-0.283392	0.474182	0.797028			0.437686	0.475338	0.591818		0.283392	0.474182	0.797028
Abtb1		168.609	178.854	57.7205		-0.0797318	0.468716	1		1.40275	0.473119	0.0207265			0.0797318	0.468716	1		1.48248	0.472748	0.0317323			-1.40275	0.473119	0.0207265		-1.48248	0.472748	0.0317323
Abtb2		0.572969	54.7437	131.892		-4.21048	0.66803	3.73e-08		-5.33669	0.665377	9.73e-14			4.21048	0.66803	3.73075e-08		-1.12622	0.57479	0.241983			5.33669	0.665377	9.73e-14		1.12622	0.57479	0.241983
AC026231.1		0	0	0.927319		0	0.548754	NA		-0.599325	0.562047	NA			0	0.548754	NA		-0.603707	0.564409	NA			0.599325	0.562047	NA		0.603707	0.564409	NA
AC117623.1		0.286485	0	0.334825		0.273129	0.539688	NA		-0.0182715	0.549494	NA			-0.273129	0.539688	NA		-0.2914	0.545341	NA			0.0182715	0.549494	NA		0.2914	0.545341	NA
AC133103.1		1.54511	1.6602	7.52191		-0.0279449	0.778493	NA		-0.76672	0.78132	0.562621			0.0279449	0.778493	NA		-0.738775	0.781877	NA			0.76672	0.78132	0.562621		0.738775	0.781877	NA
AC158786.1		0.959246	1.19188	0		-0.0738564	0.600415	NA		0.341931	0.597951	NA			0.0738564	0.600415	NA		0.415788	0.599458	NA			-0.341931	0.597951	NA		-0.415788	0.599458	NA
AC168977.1		0.572969	4.34956	19.7188		-0.969663	0.837852	1		-2.27683	0.837101	0.0374635			0.969663	0.837852	1		-1.30717	0.835805	0.383353			2.27683	0.837101	0.0374635		1.30717	0.835805	0.383353
Acaa1a		397.634	418.101	391.717		-0.0734436	0.227708	1		0.0197058	0.227587	0.971562			0.0734436	0.227708	1		0.0931494	0.227172	0.866788			-0.0197058	0.227587	0.971562		-0.0931494	0.227172	0.866788
Acaa2		107.631	132.35	151.938		-0.280777	0.379359	1		-0.474293	0.378212	0.430579			0.280777	0.379359	1		-0.193517	0.376577	0.832412			0.474293	0.378212	0.430579		0.193517	0.376577	0.832412
Acaca		47.5462	43.8064	53.6964		0.0931538	0.681803	1		-0.141368	0.680851	0.92664			-0.0931538	0.681803	1		-0.234522	0.680844	0.891208			0.141368	0.680851	0.92664		0.234522	0.680844	0.891208
Acacb		1.43242	14.4116	42.899		-1.52413	0.8235	NA		-2.58293	0.822245	NA			1.52413	0.8235	NA		-1.0588	0.817642	NA			2.58293	0.822245	NA		1.0588	0.817642	NA
Acad10		19.2976	8.5868	4.25081		0.652285	0.837903	1		1.10575	0.83798	0.400476			-0.652285	0.837903	1		0.453464	0.838084	0.820548			-1.10575	0.83798	0.400476		-0.453464	0.838084	0.820548
Acad11		55.233	76.7688	20.0023		-0.411564	0.581138	1		1.23996	0.589037	0.13075			0.411564	0.581138	1		1.65153	0.587234	0.0626728			-1.23996	0.589037	0.13075		-1.65153	0.587234	0.0626728
Acad12		42.3412	71.3134	29.589		-0.599586	0.683195	1		0.403651	0.685437	0.757695			0.599586	0.683195	1		1.00324	0.683723	0.423922			-0.403651	0.685437	0.757695		-1.00324	0.683723	0.423922
Acad8		72.7111	88.145	51.8668		-0.25011	0.493494	1		0.437171	0.495901	0.612347			0.25011	0.493494	1		0.687281	0.494466	0.4569			-0.437171	0.495901	0.612347		-0.687281	0.494466	0.4569
Acad9		102.293	80.9053	74.377		0.272667	0.660879	1		0.371516	0.660794	0.769841			-0.272667	0.660879	1		0.0988492	0.661088	0.95855			-0.371516	0.660794	0.769841		-0.0988492	0.661088	0.95855
Acadl		186.027	151.99	231.797		0.275557	0.362908	1		-0.301691	0.360934	0.637428			-0.275557	0.362908	1		-0.577248	0.36152	0.371306			0.301691	0.360934	0.637428		0.577248	0.36152	0.371306
Acadm		131.596	150.243	179.366		-0.184804	0.368909	1		-0.423967	0.367739	0.47766			0.184804	0.368909	1		-0.239163	0.366665	0.771969			0.423967	0.367739	0.47766		0.239163	0.366665	0.771969
Acads		248.157	225.304	125.244		0.128739	0.446628	1		0.910773	0.447994	0.147932			-0.128739	0.446628	1		0.782034	0.448051	0.313951			-0.910773	0.447994	0.147932		-0.782034	0.448051	0.313951
Acadsb		153.369	174.143	126.234		-0.173544	0.391044	1		0.263274	0.391926	0.717823			0.173544	0.391044	1		0.436819	0.391112	0.576117			-0.263274	0.391926	0.717823		-0.436819	0.391112	0.576117
Acadvl		201.477	249.812	183.008		-0.295187	0.329308	1		0.131884	0.330066	0.842682			0.295187	0.329308	1		0.427071	0.328964	0.495601			-0.131884	0.330066	0.842682		-0.427071	0.328964	0.495601
Acap1		5.33278	25.1602	55.9597		-1.13141	0.826824	1		-1.87352	0.826354	0.0963326			1.13141	0.826824	1		-0.742113	0.824984	0.66917			1.87352	0.826354	0.0963326		0.742113	0.824984	0.66917
Acap2		588.276	514.657	181.203		0.182136	0.376706	1		1.60476	0.378732	0.000343957			-0.182136	0.376706	1		1.42263	0.378816	0.00598541			-1.60476	0.378732	0.000343957		-1.42263	0.378816	0.00598541
Acap3		103.908	101.217	68.7024		0.034451	0.531666	1		0.53064	0.532732	0.5551			-0.034451	0.531666	1		0.496189	0.532563	0.655857			-0.53064	0.532732	0.5551		-0.496189	0.532563	0.655857
Acat1		211.413	204.883	180.197		0.0465454	0.378427	1		0.220995	0.378493	0.759864			-0.0465454	0.378427	1		0.17445	0.378371	0.851088			-0.220995	0.378493	0.759864		-0.17445	0.378371	0.851088
Acat2		33.9031	35.9014	45.7324		-0.0634506	0.657853	1		-0.345997	0.65635	0.785536			0.0634506	0.657853	1		-0.282546	0.655666	0.860037			0.345997	0.65635	0.785536		0.282546	0.655666	0.860037
Acat3		0.286485	0.353348	1.99787		-0.0217097	0.670142	NA		-0.580581	0.677069	NA			0.0217097	0.670142	NA		-0.558872	0.678647	NA			0.580581	0.677069	NA		0.558872	0.678647	NA
Acbd3		341.811	280.623	216.112		0.269759	0.35665	1		0.629484	0.357093	0.225492			-0.269759	0.35665	1		0.359726	0.357412	0.62541			-0.629484	0.357093	0.225492		-0.359726	0.357412	0.62541
Acbd4		21.803	16.6968	50.9983		0.315781	0.659371	1		-1.00182	0.651921	0.308242			-0.315781	0.659371	1		-1.31761	0.653565	0.227036			1.00182	0.651921	0.308242		1.31761	0.653565	0.227036
Acbd5		152.963	179.295	175.598		-0.217343	0.382639	1		-0.189274	0.382323	0.798852			0.217343	0.382639	1		0.0280697	0.381359	0.979774			0.189274	0.382323	0.798852		-0.0280697	0.381359	0.979774
Acbd6		130.859	112.356	160.645		0.20758	0.32693	1		-0.282561	0.324137	0.617858			-0.20758	0.32693	1		-0.490141	0.324714	0.406672			0.282561	0.324137	0.617858		0.490141	0.324714	0.406672
Accs		119.164	140.276	82.3754		-0.199326	0.615374	1		0.444941	0.616179	0.692144			0.199326	0.615374	1		0.644268	0.615735	0.60616			-0.444941	0.616179	0.692144		-0.644268	0.615735	0.60616
Acd		74.8578	97.243	99.1065		-0.340017	0.469317	1		-0.363962	0.468732	0.666578			0.340017	0.469317	1		-0.0239447	0.466883	0.983325			0.363962	0.468732	0.666578		0.0239447	0.466883	0.983325
Ace		7.55489	22.9703	56.8967		-1.16422	0.710128	1		-2.21463	0.706283	0.0133652			1.16422	0.710128	1		-1.0504	0.696687	0.407563			2.21463	0.706283	0.0133652		1.0504	0.696687	0.407563
Ace2		2.29188	16.0071	0		-1.44811	0.833041	0.932966		0.823814	0.828758	0.556329			1.44811	0.833041	0.932966		2.27192	0.831202	0.0731406			-0.823814	0.828758	0.556329		-2.27192	0.831202	0.0731406
Acer2		74.855	70.2132	158.263		0.0626563	0.782024	1		-0.745688	0.781565	0.575648			-0.0626563	0.782024	1		-0.808344	0.781544	0.611256			0.745688	0.781565	0.575648		0.808344	0.781544	0.611256
Acer3		586.694	507.498	266.441		0.205006	0.281144	1		1.10528	0.282604	0.00116263			-0.205006	0.281144	1		0.900274	0.28276	0.0287894			-1.10528	0.282604	0.00116263		-0.900274	0.28276	0.0287894
Ache		60.5444	59.8556	24.1009		0.00992009	0.822573	1		0.76738	0.822851	0.586097			-0.00992009	0.822573	1		0.75746	0.822819	0.660496			-0.76738	0.822851	0.586097		-0.75746	0.822819	0.660496
Acin1		204.043	205.146	172.233		-0.00781796	0.437519	1		0.227599	0.437693	0.787729			0.00781796	0.437519	1		0.235417	0.437486	0.821937			-0.227599	0.437693	0.787729		-0.235417	0.437486	0.821937
Ackr1		9.30598	1.30685	28.1409		0.923058	0.836608	1		-0.873113	0.837377	0.532906			-0.923058	0.836608	1		-1.79617	0.836924	0.190841			0.873113	0.837377	0.532906		1.79617	0.836924	0.190841
Ackr3		50.8931	62.3709	60.3667		-0.254956	0.584987	1		-0.213764	0.584632	0.856243			0.254956	0.584987	1		0.0411917	0.583253	0.980515			0.213764	0.584632	0.856243		-0.0411917	0.583253	0.980515
Ackr4		1.42922	1.97698	0		-0.0982766	0.60938	NA		0.347899	0.607512	NA			0.0982766	0.60938	NA		0.446176	0.608682	NA			-0.347899	0.607512	NA		-0.446176	0.608682	NA
Acly		982.467	857.631	909.102		0.192849	0.215323	1		0.109755	0.215067	0.7926			-0.192849	0.215323	1		-0.0830946	0.21518	0.875039			-0.109755	0.215067	0.7926		0.0830946	0.21518	0.875039
Aco1		265.005	219.545	251.302		0.260783	0.357582	1		0.0736108	0.356845	0.927245			-0.260783	0.357582	1		-0.187172	0.35723	0.828232			-0.0736108	0.356845	0.927245		0.187172	0.35723	0.828232
Aco2		439.863	528.634	701.202		-0.256288	0.27684	1		-0.653547	0.276184	0.0800065			0.256288	0.27684	1		-0.397259	0.275607	0.433468			0.653547	0.276184	0.0800065		0.397259	0.275607	0.433468
Acot1		6.57635	11.6885	30.6874		-0.353132	0.838224	1		-1.09792	0.838259	0.40406			0.353132	0.838224	1		-0.744786	0.838287	0.67386			1.09792	0.838259	0.40406		0.744786	0.838287	0.67386
Acot10		0.286485	1.26754	2.45231		-0.406342	0.761027	NA		-0.751981	0.764758	NA			0.406342	0.761027	NA		-0.345639	0.770185	NA			0.751981	0.764758	NA		0.345639	0.770185	NA
Acot11		2.89063	25.8021	29.6083		-1.42087	0.836729	0.969732		-1.547	0.836664	0.198331			1.42087	0.836729	0.969732		-0.126131	0.835969	0.958265			1.547	0.836664	0.198331		0.126131	0.835969	0.958265
Acot13		123.341	82.5343	118.471		0.55505	0.331754	0.990858		0.0579411	0.328004	0.937828			-0.55505	0.331754	0.990858		-0.497109	0.330842	0.408767			-0.0579411	0.328004	0.937828		0.497109	0.330842	0.408767
Acot2		24.2151	26.7003	24.5279		-0.126478	0.575481	1		-0.00731586	0.575273	0.995311			0.126478	0.575481	1		0.119162	0.573241	0.937562			0.00731586	0.575273	0.995311		-0.119162	0.573241	0.937562
Acot5		0.380913	0.706697	1.03068		-0.106413	0.597985	NA		-0.209047	0.600021	NA			0.106413	0.597985	NA		-0.102634	0.601989	NA			0.209047	0.600021	NA		0.102634	0.601989	NA
Acot6		8.56137	3.91212	6.87846		0.534638	0.838188	1		0.161531	0.838269	0.932118			-0.534638	0.838188	1		-0.373107	0.838199	0.855411			-0.161531	0.838269	0.932118		0.373107	0.838199	0.855411
Acot7		23.7484	92.2015	281.526		-1.7089	0.525065	0.0399257		-3.16219	0.522083	5.38e-08			1.7089	0.525065	0.0399257		-1.45329	0.510861	0.0585789			3.16219	0.522083	5.38e-08		1.45329	0.510861	0.0585789
Acot8		43.6009	45.416	73.3594		-0.0541284	0.506796	1		-0.677477	0.50288	0.388782			0.0541284	0.506796	1		-0.623349	0.501826	0.521233			0.677477	0.50288	0.388782		0.623349	0.501826	0.521233
Acot9		94.4419	153.223	308.159		-0.644787	0.414732	1		-1.59032	0.412561	0.0014109			0.644787	0.414732	1		-0.945532	0.409805	0.152144			1.59032	0.412561	0.0014109		0.945532	0.409805	0.152144
Acox1		218.142	257.019	259.563		-0.226014	0.303355	1		-0.241603	0.302947	0.655896			0.226014	0.303355	1		-0.0155894	0.301988	0.983325			0.241603	0.302947	0.655896		0.0155894	0.301988	0.983325
Acox3		774.172	739.963	273.074		0.0618289	0.369964	1		1.4261	0.371316	0.00148652			-0.0618289	0.369964	1		1.36427	0.371293	0.00769829			-1.4261	0.371316	0.00148652		-1.36427	0.371293	0.00769829
Acoxl		0	0	3.16918		0	0.597455	NA		-0.758248	0.60392	NA			0	0.597455	NA		-0.760508	0.604872	NA			0.758248	0.60392	NA		0.760508	0.604872	NA
Acp1		112.465	138.588	187.405		-0.283693	0.381356	1		-0.694815	0.379705	0.203887			0.283693	0.381356	1		-0.411122	0.378149	0.588655			0.694815	0.379705	0.203887		0.411122	0.378149	0.588655
Acp2		1296.37	1329.29	1003.89		-0.0351615	0.308887	1		0.355417	0.309019	0.479247			0.0351615	0.308887	1		0.390578	0.308951	0.510485			-0.355417	0.309019	0.479247		-0.390578	0.308951	0.510485
Acp5		2.00539	374.87	1412.86		-5.92114	0.561775	4.5e-23		-7.68	0.560994	1.06e-39			5.92114	0.561775	4.50461e-23		-1.75886	0.489053	0.00965245			7.68	0.560994	1.06e-39		1.75886	0.489053	0.00965245
Acp6		99.8415	100.925	120.422		-0.0148944	0.395011	1		-0.253022	0.393448	0.730948			0.0148944	0.395011	1		-0.238127	0.392908	0.793438			0.253022	0.393448	0.730948		0.238127	0.392908	0.793438
Acpp		0	3.65689	5.82303		-0.71095	0.75661	NA		-0.969774	0.757944	0.418117			0.71095	0.75661	NA		-0.258824	0.762011	NA			0.969774	0.757944	0.418117		0.258824	0.762011	NA
Acpt		0.380913	0.790791	0		-0.195178	0.5772	NA		0.239796	0.572689	NA			0.195178	0.5772	NA		0.434974	0.577227	NA			-0.239796	0.572689	NA		-0.434974	0.577227	NA
Acrbp		4.79623	8.35147	0.515338		-0.410909	0.830219	NA		0.946813	0.827554	0.48219			0.410909	0.830219	NA		1.35772	0.828409	0.354799			-0.946813	0.827554	0.48219		-1.35772	0.828409	0.354799
Acsbg1		1.53222	9.76486	37.6852		-1.00791	0.837469	1		-2.16741	0.837109	0.0501477			1.00791	0.837469	1		-1.15949	0.836415	0.45835			2.16741	0.837109	0.0501477		1.15949	0.836415	0.45835
Acsf2		30.195	34.3978	15.403		-0.155268	0.689793	1		0.740617	0.693387	0.519819			0.155268	0.689793	1		0.895886	0.692384	0.497646			-0.740617	0.693387	0.519819		-0.895886	0.692384	0.497646
Acsf3		49.2973	29.5833	25.1931		0.614427	0.599166	1		0.827746	0.599619	0.374333			-0.614427	0.599166	1		0.213319	0.602442	0.887694			-0.827746	0.599619	0.374333		-0.213319	0.602442	0.887694
Acsl1		251.608	260.704	217.408		-0.0486649	0.418866	1		0.196707	0.419032	0.81012			0.0486649	0.418866	1		0.245372	0.418783	0.801441			-0.196707	0.419032	0.81012		-0.245372	0.418783	0.801441
Acsl3		65.2033	58.3501	87.7259		0.135371	0.570174	1		-0.374296	0.568147	0.723279			-0.135371	0.570174	1		-0.509667	0.568297	0.67035			0.374296	0.568147	0.723279		0.509667	0.568297	0.67035
Acsl4		421.424	434.567	268.381		-0.0410917	0.30813	1		0.629988	0.309101	0.146873			0.0410917	0.30813	1		0.671079	0.308881	0.183374			-0.629988	0.309101	0.146873		-0.671079	0.308881	0.183374
Acsl5		414.771	413.468	494.916		0.00529047	0.257255	1		-0.249041	0.256547	0.567207			-0.00529047	0.257255	1		-0.254331	0.256358	0.62997			0.249041	0.256547	0.567207		0.254331	0.256358	0.62997
Acsl6		7.25344	2.00512	30.5535		0.565827	0.832226	1		-1.05038	0.833363	0.427257			-0.565827	0.832226	1		-1.61621	0.832915	0.248818			1.05038	0.833363	0.427257		1.61621	0.832915	0.248818
Acsm3		0.380913	0.872147	0		-0.236593	0.581228	NA		0.225942	0.57668	NA			0.236593	0.581228	NA		0.462535	0.581475	NA			-0.225942	0.57668	NA		-0.462535	0.581475	NA
Acss1		435.859	438.202	112.823		-0.00704321	0.559876	1		1.6901	0.561476	0.0184972			0.00704321	0.559876	1		1.69715	0.561415	0.0399137			-1.6901	0.561476	0.0184972		-1.69715	0.561415	0.0399137
Acss2		8.78339	24.8019	43.9604		-0.898764	0.802776	1		-1.45919	0.801929	0.207005			0.898764	0.802776	1		-0.560426	0.799762	0.752422			1.45919	0.801929	0.207005		0.560426	0.799762	0.752422
Acss3		0	0.748744	0		-0.559974	0.544994	NA		0	0.535806	NA			0.559974	0.544994	NA		0.570586	0.551007	NA			0	0.535806	NA		-0.570586	0.551007	NA
Acta1		0.772554	1.82565	5.30883		-0.326077	0.800808	NA		-0.945505	0.803792	NA			0.326077	0.800808	NA		-0.619428	0.806265	NA			0.945505	0.803792	NA		0.619428	0.806265	NA
Acta2		122.322	340.129	228.806		-0.789765	0.835136	1		-0.463029	0.835141	0.773339			0.789765	0.835136	1		0.326736	0.835109	0.872921			0.463029	0.835141	0.773339		-0.326736	0.835109	0.872921
Actb		12667.9	12047.3	12843.3		0.0715923	0.191529	1		-0.0195379	0.191507	0.967776			-0.0715923	0.191529	1		-0.0911301	0.191505	0.846222			0.0195379	0.191507	0.967776		0.0911301	0.191505	0.846222
Actg-ps1		0.386277	0.748744	0.515338		-0.136446	0.591573	NA		-0.0582147	0.592245	NA			0.136446	0.591573	NA		0.0782315	0.594951	NA			0.0582147	0.592245	NA		-0.0782315	0.594951	NA
Actg1		2767.7	3095.52	3779.81		-0.159092	0.183709	1		-0.444055	0.183561	0.0715793			0.159092	0.183709	1		-0.284963	0.18345	0.388422			0.444055	0.183561	0.0715793		0.284963	0.18345	0.388422
Actg2		0.772554	1.76674	0		-0.249163	0.602957	NA		0.259534	0.60004	NA			0.249163	0.602957	NA		0.508698	0.602803	NA			-0.259534	0.60004	NA		-0.508698	0.602803	NA
Actl6a		155.001	135.3	171.136		0.1886	0.405706	1		-0.130613	0.404388	0.87557			-0.1886	0.405706	1		-0.319214	0.404685	0.71541			0.130613	0.404388	0.87557		0.319214	0.404685	0.71541
Actn1		74.1993	91.1603	142.691		-0.274924	0.453631	1		-0.87104	0.451264	0.176213			0.274924	0.453631	1		-0.596116	0.449531	0.483243			0.87104	0.451264	0.176213		0.596116	0.449531	0.483243
Actn2		0.286485	0	2.57669		0.105065	0.598588	NA		-0.553134	0.604485	NA			-0.105065	0.598588	NA		-0.658198	0.604424	NA			0.553134	0.604485	NA		0.658198	0.604424	NA
Actn3		0.386277	1.06005	2.83436		-0.131774	0.610852	NA		-0.410237	0.612753	NA			0.131774	0.610852	NA		-0.278463	0.614027	NA			0.410237	0.612753	NA		0.278463	0.614027	NA
Actn4		975.478	1014.33	963.469		-0.0537216	0.294051	1		0.0177486	0.293999	0.981335			0.0537216	0.294051	1		0.0714702	0.29389	0.925169			-0.0177486	0.293999	0.981335		-0.0714702	0.29389	0.925169
Actr10		270.986	260.941	298.333		0.0551196	0.299641	1		-0.134493	0.298845	0.818664			-0.0551196	0.299641	1		-0.189612	0.298735	0.779198			0.134493	0.298845	0.818664		0.189612	0.298735	0.779198
Actr1a		641.108	612.3	544.352		0.0654299	0.266651	1		0.229653	0.266672	0.623784			-0.0654299	0.266651	1		0.164223	0.266633	0.787708			-0.229653	0.266672	0.623784		-0.164223	0.266633	0.787708
Actr1b		369.075	387.41	360.574		-0.0654044	0.355692	1		0.0322409	0.355622	0.970251			0.0654044	0.355692	1		0.0976453	0.355381	0.914701			-0.0322409	0.355622	0.970251		-0.0976453	0.355381	0.914701
Actr2		1768.18	1904.91	1896.9		-0.105126	0.213578	1		-0.0992394	0.213504	0.811601			0.105126	0.213578	1		0.00588712	0.213387	0.991062			0.0992394	0.213504	0.811601		-0.00588712	0.213387	0.991062
Actr3		1195.13	1554.49	2374.88		-0.371718	0.219688	0.977224		-0.973364	0.219309	0.000152149			0.371718	0.219688	0.977224		-0.601647	0.218952	0.0711506			0.973364	0.219309	0.000152149		0.601647	0.218952	0.0711506
Actr3b		0	9.9946	29.8619		-1.63239	0.837905	0.751471		-2.61814	0.837629	0.0136853			1.63239	0.837905	0.751471		-0.985751	0.836458	0.548618			2.61814	0.837629	0.0136853		0.985751	0.836458	0.548618
Actr5		61.5284	27.9314	67.5987		0.972829	0.574558	0.976504		-0.119714	0.568368	0.92495			-0.972829	0.574558	0.976504		-1.09254	0.57326	0.258964			0.119714	0.568368	0.92495		1.09254	0.57326	0.258964
Actr6		76.9818	45.599	69.1061		0.639287	0.581957	1		0.133116	0.579575	0.916288			-0.639287	0.581957	1		-0.506171	0.581628	0.68081			-0.133116	0.579575	0.916288		0.506171	0.581628	0.68081
Actr8		128.859	142.82	84.3307		-0.14705	0.357496	1		0.577064	0.360203	0.282061			0.14705	0.357496	1		0.724115	0.359195	0.227036			-0.577064	0.360203	0.282061		-0.724115	0.359195	0.227036
Actrt3		0.572969	0	0.595084		0.334435	0.575367	NA		-0.0026015	0.582482	NA			-0.334435	0.575367	NA		-0.337037	0.578737	NA			0.0026015	0.582482	NA		0.337037	0.578737	NA
Acvr1		128.349	78.9903	48.1568		0.603223	0.576865	1		1.22205	0.578417	0.128993			-0.603223	0.576865	1		0.618825	0.579607	0.597623			-1.22205	0.578417	0.128993		-0.618825	0.579607	0.597623
Acvr1b		42.2415	24.8098	10.924		0.569611	0.75133	1		1.38423	0.753827	0.202101			-0.569611	0.75133	1		0.81462	0.755013	0.592773			-1.38423	0.753827	0.202101		-0.81462	0.755013	0.592773
Acvr2a		72.1415	47.0346	45.8336		0.530291	0.570586	1		0.562577	0.570063	0.559715			-0.530291	0.570586	1		0.0322862	0.571842	0.983325			-0.562577	0.570063	0.559715		-0.0322862	0.571842	0.983325
Acvr2b		42.6577	23.2396	26.0978		0.75185	0.579752	1		0.613789	0.577436	0.522366			-0.75185	0.579752	1		-0.138061	0.582174	0.928012			-0.613789	0.577436	0.522366		0.138061	0.582174	0.928012
Acvrl1		248.203	313.082	410.545		-0.30643	0.455225	1		-0.667936	0.454716	0.336197			0.30643	0.455225	1		-0.361506	0.454168	0.711767			0.667936	0.454716	0.336197		0.361506	0.454168	0.711767
Acy1		88.6178	58.7668	51.4312		0.542552	0.508527	1		0.70913	0.50863	0.368097			-0.542552	0.508527	1		0.166579	0.510557	0.896741			-0.70913	0.50863	0.368097		-0.166579	0.510557	0.896741
Acy3		3.04731	6.78917	4.35417		-0.441814	0.815511	NA		-0.184346	0.815299	0.917743			0.441814	0.815511	NA		0.257469	0.816499	0.900437			0.184346	0.815299	0.917743		-0.257469	0.816499	0.900437
Acyp1		19.4093	19.0162	41.2879		0.017976	0.589426	1		-0.943501	0.581122	0.273877			-0.017976	0.589426	1		-0.961477	0.580217	0.347573			0.943501	0.581122	0.273877		0.961477	0.580217	0.347573
Acyp2		6.10957	4.65244	14.6311		0.251782	0.794628	1		-0.85797	0.788055	0.509734			-0.251782	0.794628	1		-1.10975	0.789189	0.449505			0.85797	0.788055	0.509734		1.10975	0.789189	0.449505
Ada		13.5861	16.3489	18.8325		-0.172719	0.754572	1		-0.329701	0.753366	0.824525			0.172719	0.754572	1		-0.156983	0.752058	0.937213			0.329701	0.753366	0.824525		0.156983	0.752058	0.937213
Adal		17.5164	30.1913	5.82303		-0.515785	0.810264	1		0.918958	0.812748	0.488756			0.515785	0.810264	1		1.43474	0.811839	0.306538			-0.918958	0.812748	0.488756		-1.43474	0.811839	0.306538
Adam10		1220.86	1108	853.564		0.137259	0.257019	1		0.50412	0.257197	0.167659			-0.137259	0.257019	1		0.36686	0.257229	0.441639			-0.50412	0.257197	0.167659		-0.36686	0.257229	0.441639
Adam11		0	1.41339	2.83436		-0.288099	0.610052	NA		-0.509852	0.611708	NA			0.288099	0.610052	NA		-0.221753	0.613946	NA			0.509852	0.611708	NA		0.221753	0.613946	NA
Adam12		0	1.06005	2.83436		-0.243296	0.608024	NA		-0.547099	0.610255	NA			0.243296	0.608024	NA		-0.303803	0.612459	NA			0.547099	0.610255	NA		0.303803	0.612459	NA
Adam15		1370.27	922.195	408.612		0.534142	0.418511	1		1.62775	0.419134	0.0012797			-0.534142	0.418511	1		1.09361	0.419311	0.092086			-1.62775	0.419134	0.0012797		-1.09361	0.419311	0.092086
Adam17		967.033	1002.38	710.271		-0.0493576	0.361485	1		0.42285	0.36168	0.470698			0.0493576	0.361485	1		0.472208	0.361599	0.492863			-0.42285	0.36168	0.470698		-0.472208	0.361599	0.492863
Adam19		2.28548	19.7652	94.4787		-1.60459	0.803973	0.709635		-3.20882	0.802097	0.000840029			1.60459	0.803973	0.709635		-1.60422	0.796077	0.227352			3.20882	0.802097	0.000840029		1.60422	0.796077	0.227352
Adam22		25.638	21.5712	18.6165		0.168284	0.780237	1		0.311592	0.780227	0.842682			-0.168284	0.780237	1		0.143308	0.780396	0.945639			-0.311592	0.780227	0.842682		-0.143308	0.780396	0.945639
Adam3		16.2354	11.5455	3.78643		0.314674	0.812801	1		1.25264	0.815383	0.30841			-0.314674	0.812801	1		0.937971	0.815878	0.561562			-1.25264	0.815383	0.30841		-0.937971	0.815878	0.561562
Adam30		5.79415	0.395396	2.298		0.904638	0.760077	NA		0.471837	0.763064	NA			-0.904638	0.760077	NA		-0.432801	0.759183	NA			-0.471837	0.763064	NA		0.432801	0.759183	NA
Adam33		2.67712	12.9423	0		-0.998671	0.802497	NA		0.634444	0.798017	0.657122			0.998671	0.802497	NA		1.63312	0.800844	0.221233			-0.634444	0.798017	0.657122		-1.63312	0.800844	0.221233
Adam4		0	1.81722	0		-0.699917	0.587784	NA		0	0.581451	NA			0.699917	0.587784	NA		0.707411	0.591202	NA			0	0.581451	NA		-0.707411	0.591202	NA
Adam8		29.0369	147.764	177.029		-1.70807	0.724712	0.382501		-1.91086	0.724492	0.0450145			1.70807	0.724712	0.382501		-0.202786	0.721959	0.912721			1.91086	0.724492	0.0450145		0.202786	0.721959	0.912721
Adam9		240.135	279.539	439.571		-0.200691	0.434613	1		-0.807865	0.433773	0.19415			0.200691	0.434613	1		-0.607174	0.433303	0.452338			0.807865	0.433773	0.19415		0.607174	0.433303	0.452338
Adamdec1		0	160.169	490.511		-5.45584	0.682617	3.67e-13		-6.86633	0.681647	1.58e-21			5.45584	0.682617	3.66849e-13		-1.4105	0.61111	0.152005			6.86633	0.681647	1.58e-21		1.4105	0.61111	0.152005
Adamts1		3977.06	1893.27	405.077		0.995301	0.438378	0.450413		3.04788	0.439219	2.17e-10			-0.995301	0.438378	0.450413		2.05258	0.439361	0.000253589			-3.04788	0.439219	2.17e-10		-2.05258	0.439361	0.000253589
Adamts10		20.7042	22.9705	23.0996		-0.0984588	0.782131	1		-0.100779	0.781815	0.956606			0.0984588	0.782131	1		-0.00231978	0.781352	0.999057			0.100779	0.781815	0.956606		0.00231978	0.781352	0.999057
Adamts12		0	3.51651	5.15338		-0.47983	0.680223	NA		-0.642412	0.681125	NA			0.47983	0.680223	NA		-0.162582	0.683408	NA			0.642412	0.681125	NA		0.162582	0.683408	NA
Adamts14		5.44321	25.4694	11.4917		-0.789701	0.808196	1		-0.317723	0.807973	0.844828			0.789701	0.808196	1		0.471978	0.808725	0.802502			0.317723	0.807973	0.844828		-0.471978	0.808725	0.802502
Adamts15		0	2.37237	5.23053		-0.377247	0.670206	NA		-0.691069	0.671722	NA			0.377247	0.670206	NA		-0.313822	0.673869	NA			0.691069	0.671722	NA		0.313822	0.673869	NA
Adamts16		78.6233	74.4205	0		0.0667055	0.670898	1		4.85427	0.731146	1.53e-09			-0.0667055	0.670898	1		4.78757	0.731097	2.53e-08			-4.85427	0.731146	1.53e-09		-4.78757	0.731097	2.53e-08
Adamts17		1.53438	2.29397	0		-0.222107	0.744957	NA		0.641511	0.7379	NA			0.222107	0.744957	NA		0.863617	0.740622	NA			-0.641511	0.7379	NA		-0.863617	0.740622	NA
Adamts2		3.09022	2.60527	0		0.0587722	0.654975	NA		0.52324	0.653463	NA			-0.0587722	0.654975	NA		0.464467	0.653624	NA			-0.52324	0.653463	NA		-0.464467	0.653624	NA
Adamts20		0	3.09888	9.27608		-0.304928	0.656476	NA		-0.698747	0.657539	NA			0.304928	0.656476	NA		-0.39382	0.658622	NA			0.698747	0.657539	NA		0.39382	0.658622	NA
Adamts4		13.1783	9.19274	39.7786		0.194214	0.832879	1		-0.75676	0.833227	0.598547			-0.194214	0.832879	1		-0.950973	0.833184	0.564886			0.75676	0.833227	0.598547		0.950973	0.833184	0.564886
Adamts5		0.859454	1.76674	4.63804		-0.1083	0.62521	NA		-0.386589	0.6264	NA			0.1083	0.62521	NA		-0.278289	0.627107	NA			0.386589	0.6264	NA		0.278289	0.627107	NA
Adamts6		16.2183	9.99491	7.47354		0.317513	0.832962	1		0.494649	0.832944	0.755018			-0.317513	0.832962	1		0.177135	0.83282	0.935682			-0.494649	0.832944	0.755018		-0.177135	0.83282	0.935682
Adamts8		2.10518	9.34112	28.8589		-0.610774	0.824701	1		-1.3924	0.825294	0.251144			0.610774	0.824701	1		-0.781623	0.82608	0.650371			1.3924	0.825294	0.251144		0.781623	0.82608	0.650371
Adamts9		9.26193	13.9323	3.65832		-0.255363	0.816236	1		0.446878	0.815593	0.775968			0.255363	0.816236	1		0.702241	0.815971	0.685201			-0.446878	0.815593	0.775968		-0.702241	0.815971	0.685201
Adamtsl1		2.97753	4.25978	11.4903		-0.214904	0.838177	1		-0.976973	0.838249	0.472274			0.214904	0.838177	1		-0.762069	0.838286	0.665808			0.976973	0.838249	0.472274		0.762069	0.838286	0.665808
Adamtsl2		45.7941	25.1887	31.8867		0.643828	0.725636	1		0.393399	0.724456	0.77833			-0.643828	0.725636	1		-0.250429	0.726004	0.89108			-0.393399	0.724456	0.77833		0.250429	0.726004	0.89108
Adamtsl4		15.6206	34.325	22.0227		-0.709696	0.812488	1		-0.301728	0.812756	0.853711			0.709696	0.812488	1		0.407968	0.81174	0.837246			0.301728	0.812756	0.853711		-0.407968	0.81174	0.837246
Adamtsl5		1.63201	6.04064	14.4617		-0.878546	0.833336	1		-1.65347	0.832075	0.160337			0.878546	0.833336	1		-0.774923	0.829486	0.65481			1.65347	0.832075	0.160337		0.774923	0.829486	0.65481
Adap1		27.0402	73.5466	161.55		-1.12426	0.669888	0.985617		-2.05363	0.66845	0.0156738			1.12426	0.669888	0.985617		-0.929374	0.664808	0.453667			2.05363	0.66845	0.0156738		0.929374	0.664808	0.453667
Adap2		733.792	652.492	232.059		0.161977	0.31513	1		1.59848	0.317204	1.05e-05			-0.161977	0.31513	1		1.4365	0.317269	0.000430786			-1.59848	0.317204	1.05e-05		-1.4365	0.317269	0.000430786
Adap2os		35.1736	46.6308	12.3302		-0.362855	0.571581	1		1.28714	0.584852	0.10941			0.362855	0.571581	1		1.64999	0.582164	0.0598586			-1.28714	0.584852	0.10941		-1.64999	0.582164	0.0598586
Adar		217.536	374.135	316.033		-0.745166	0.361788	0.64397		-0.515103	0.361909	0.356028			0.745166	0.361788	0.64397		0.230063	0.360257	0.777399			0.515103	0.361909	0.356028		-0.230063	0.360257	0.777399
Adarb1		58.424	26.7225	16.8098		0.799467	0.774823	1		1.23759	0.775461	0.284301			-0.799467	0.774823	1		0.438122	0.776566	0.811943			-1.23759	0.775461	0.284301		-0.438122	0.776566	0.811943
Adat1		15.7429	5.72639	0		1.00924	0.818615	1		2.91105	0.829076	0.00448277			-1.00924	0.818615	1		1.90181	0.831118	0.156082			-2.91105	0.829076	0.00448277		-1.90181	0.831118	0.156082
Adat2		9.48844	9.43375	23.0553		0.0107334	0.640338	1		-1.07983	0.626298	0.237922			-0.0107334	0.640338	1		-1.09056	0.624679	0.31379			1.07983	0.626298	0.237922		1.09056	0.624679	0.31379
Adat3		10.5281	23.5197	11.7956		-0.838137	0.741539	1		-0.106934	0.744307	0.951505			0.838137	0.741539	1		0.731203	0.739255	0.630655			0.106934	0.744307	0.951505		-0.731203	0.739255	0.630655
Adck1		148.379	146.698	62.075		0.0134407	0.399812	1		1.1709	0.40442	0.0246699			-0.0134407	0.399812	1		1.15746	0.404154	0.0565797			-1.1709	0.40442	0.0246699		-1.15746	0.404154	0.0565797
Adck2		242.2	154.384	103.686		0.612703	0.387484	1		1.15193	0.388885	0.0208306			-0.612703	0.387484	1		0.539224	0.390231	0.460585			-1.15193	0.388885	0.0208306		-0.539224	0.390231	0.460585
Adck3		72.4773	66.432	44.5525		0.102345	0.589947	1		0.596785	0.591191	0.549245			-0.102345	0.589947	1		0.49444	0.591212	0.695806			-0.596785	0.591191	0.549245		-0.49444	0.591212	0.695806
Adck4		63.067	74.4461	50.8331		-0.214453	0.494452	1		0.277419	0.496132	0.771432			0.214453	0.494452	1		0.491872	0.494639	0.628988			-0.277419	0.496132	0.771432		-0.491872	0.494639	0.628988
Adck5		68.8879	42.2367	43.1472		0.489994	0.772912	1		0.472726	0.772712	0.746099			-0.489994	0.772912	1		-0.017268	0.773154	0.992964			-0.472726	0.772712	0.746099		0.017268	0.773154	0.992964
Adcy1		3.5505	0	0		0.773762	0.605401	NA		0.776686	0.606599	NA			-0.773762	0.605401	NA		0	0.60178	NA			-0.776686	0.606599	NA		0	0.60178	NA
Adcy3		36.8827	61.4125	28.0974		-0.528757	0.759939	1		0.272818	0.760941	0.859768			0.528757	0.759939	1		0.801575	0.759995	0.602753			-0.272818	0.760941	0.859768		-0.801575	0.759995	0.602753
Adcy4		26.8053	24.3215	67.9444		0.0978051	0.784499	1		-0.924806	0.783067	0.46474			-0.0978051	0.784499	1		-1.02261	0.783072	0.492863			0.924806	0.783067	0.46474		1.02261	0.783072	0.492863
Adcy5		1.63201	11.7026	20.5879		-1.42259	0.8239	0.942432		-1.96381	0.822821	0.0767913			1.42259	0.8239	0.942432		-0.541224	0.817501	0.768237			1.96381	0.822821	0.0767913		0.541224	0.817501	0.768237
Adcy6		18.7075	16.3858	28.8192		0.149757	0.71298	1		-0.483855	0.709388	0.712299			-0.149757	0.71298	1		-0.633612	0.709697	0.672032			0.483855	0.709388	0.712299		0.633612	0.709697	0.672032
Adcy7		399.389	457.506	249.877		-0.187764	0.310147	1		0.651848	0.311436	0.1337			0.187764	0.310147	1		0.839613	0.310983	0.0775908			-0.651848	0.311436	0.1337		-0.839613	0.310983	0.0775908
Adcy8		16.4726	22.6426	6.84347		-0.213538	0.826443	1		0.469192	0.826136	0.766061			0.213538	0.826443	1		0.68273	0.8263	0.699952			-0.469192	0.826136	0.766061		-0.68273	0.8263	0.699952
Adcy9		32.6114	24.546	37.6845		0.323728	0.675666	1		-0.172862	0.672994	0.904717			-0.323728	0.675666	1		-0.49659	0.674077	0.737505			0.172862	0.672994	0.904717		0.49659	0.674077	0.737505
Adcyap1r1		0	6.64627	6.36167		-1.03419	0.786418	NA		-1.00317	0.786696	NA			1.03419	0.786418	NA		0.0310145	0.790957	NA			1.00317	0.786696	NA		-0.0310145	0.790957	NA
Add1		753.788	649.906	523.507		0.205079	0.326148	1		0.504779	0.3263	0.303698			-0.205079	0.326148	1		0.2997	0.326401	0.661595			-0.504779	0.3263	0.303698		-0.2997	0.326401	0.661595
Add3		311.559	259.778	293.336		0.245894	0.403558	1		0.0800391	0.403068	0.930236			-0.245894	0.403558	1		-0.165855	0.403317	0.86667			-0.0800391	0.403068	0.930236		0.165855	0.403317	0.86667
Adgb		4.96467	2.71181	8.77701		0.324533	0.82553	1		-0.369721	0.826835	0.819325			-0.324533	0.82553	1		-0.694253	0.826404	0.694255			0.369721	0.826835	0.819325		0.694253	0.826404	0.694255
Adgra2		11.3565	31.9938	31.7695		-0.976281	0.785195	1		-0.974106	0.78496	0.436484			0.976281	0.785195	1		0.00217583	0.782254	0.999057			0.974106	0.78496	0.436484		-0.00217583	0.782254	0.999057
Adgra3		35.4245	73.4351	115.068		-0.909218	0.557531	1		-1.47739	0.555641	0.0428393			0.909218	0.557531	1		-0.568169	0.550749	0.612469			1.47739	0.555641	0.0428393		0.568169	0.550749	0.612469
Adgrb1		0.572969	0.353348	0.515338		0.104635	0.587636	NA		0.0266149	0.590229	NA			-0.104635	0.587636	NA		-0.0780204	0.590173	NA			-0.0266149	0.590229	NA		0.0780204	0.590173	NA
Adgrb2		0	3.65963	16.5315		-1.06024	0.83436	1		-2.29653	0.835392	0.0350238			1.06024	0.83436	1		-1.2363	0.837447	0.420354			2.29653	0.835392	0.0350238		1.2363	0.837447	0.420354
Adgrb3		0	2.51549	0		-0.735716	0.59695	NA		0	0.591695	NA			0.735716	0.59695	NA		0.742028	0.599682	NA			0	0.591695	NA		-0.742028	0.599682	NA
Adgre1		2437.65	2750.22	2322.59		-0.16719	0.328473	1		0.0667725	0.328492	0.928606			0.16719	0.328473	1		0.233963	0.328428	0.748936			-0.0667725	0.328492	0.928606		-0.233963	0.328428	0.748936
Adgre4		1.54511	17.0866	13.06		-1.8773	0.820016	0.437924		-1.62095	0.82022	0.163457			1.8773	0.820016	0.437924		0.25635	0.812642	0.900437			1.62095	0.82022	0.163457		-0.25635	0.812642	0.900437
Adgre5		37.4989	111.724	369.134		-1.36959	0.547321	0.285432		-2.90516	0.545055	2.6e-06			1.36959	0.547321	0.285432		-1.53558	0.539227	0.0582713			2.90516	0.545055	2.6e-06		1.53558	0.539227	0.0582713
Adgrf3		0	0.748744	0		-0.559974	0.544994	NA		0	0.535806	NA			0.559974	0.544994	NA		0.570586	0.551007	NA			0	0.535806	NA		-0.570586	0.551007	NA
Adgrf5		306.326	197.267	412.008		0.510685	0.65917	1		-0.348923	0.658674	0.784313			-0.510685	0.65917	1		-0.859608	0.658921	0.492863			0.348923	0.658674	0.784313		0.859608	0.658921	0.492863
Adgrg1		4117.3	3432.22	778.748		0.253959	0.29908	1		2.32212	0.2999	8.15e-13			-0.253959	0.29908	1		2.06816	0.299931	4.39e-09			-2.32212	0.2999	8.15e-13		-2.06816	0.299931	4.39e-09
Adgrg3		0.386277	9.67761	0		-1.88832	0.815659	NA		0.270668	0.80485	0.869667			1.88832	0.815659	NA		2.15899	0.81537	NA			-0.270668	0.80485	0.869667		-2.15899	0.81537	NA
Adgrg5		4.22326	44.6038	124.282		-2.0495	0.776751	0.206373		-3.15061	0.775599	0.000668783			2.0495	0.776751	0.206373		-1.10111	0.768773	0.437858			3.15061	0.775599	0.000668783		1.10111	0.768773	0.437858
Adgrg6		0.572969	18.105	115.036		-2.17462	0.796685	0.163443		-4.15596	0.793937	4.19e-06			2.17462	0.796685	0.163443		-1.98134	0.780217	0.103913			4.15596	0.793937	4.19e-06		1.98134	0.780217	0.103913
Adgrl1		13.5163	11.8568	3.53063		0.106483	0.838016	1		0.925648	0.838147	0.50182			-0.106483	0.838016	1		0.819165	0.838148	0.63541			-0.925648	0.838147	0.50182		-0.819165	0.838148	0.63541
Adgrl2		105.729	91.2286	119.168		0.184647	0.511796	1		-0.158444	0.510474	0.880895			-0.184647	0.511796	1		-0.343091	0.510748	0.76381			0.158444	0.510474	0.880895		0.343091	0.510748	0.76381
Adgrl3		0	10.7237	45.5449		-1.73743	0.834545	0.625086		-3.10276	0.833635	0.00223997			1.73743	0.834545	0.625086		-1.36533	0.830043	0.352619			3.10276	0.833635	0.00223997		1.36533	0.830043	0.352619
Adgrl4		417.369	197.431	491.003		0.727336	0.777515	1		-0.165223	0.777347	0.924355			-0.727336	0.777515	1		-0.892559	0.777463	0.562373			0.165223	0.777347	0.924355		0.892559	0.777463	0.562373
Adgrv1		0	1.06847	9.4013		-0.349837	0.770576	NA		-1.49457	0.775691	0.177187			0.349837	0.770576	NA		-1.14473	0.778822	NA			1.49457	0.775691	0.177187		1.14473	0.778822	NA
Adh1		9.66337	7.20438	66.2852		0.216224	0.816914	1		-1.79417	0.814244	0.10885			-0.216224	0.816914	1		-2.0104	0.814518	0.116511			1.79417	0.814244	0.10885		2.0104	0.814518	0.116511
Adh5		317.408	288.288	333.904		0.135175	0.262652	1		-0.0714609	0.261769	0.897169			-0.135175	0.262652	1		-0.206636	0.261877	0.71541			0.0714609	0.261769	0.897169		0.206636	0.261877	0.71541
Adhfe1		2.10199	13.3148	28.7716		-1.29945	0.826628	1		-2.02863	0.825676	0.0663401			1.29945	0.826628	1		-0.729177	0.822262	0.674551			2.02863	0.825676	0.0663401		0.729177	0.822262	0.674551
Adi1		196.215	184.945	140.008		0.0816607	0.373737	1		0.459285	0.374426	0.443976			-0.0816607	0.373737	1		0.377624	0.374387	0.62483			-0.459285	0.374426	0.443976		-0.377624	0.374387	0.62483
Adipor1		1614.26	1585.83	1535.51		0.0243258	0.28	1		0.0696106	0.279953	0.908653			-0.0243258	0.28	1		0.0452848	0.279919	0.954555			-0.0696106	0.279953	0.908653		-0.0452848	0.279919	0.954555
Adipor2		156.424	138.554	232.016		0.164294	0.343762	1		-0.543623	0.341108	0.28514			-0.164294	0.343762	1		-0.707917	0.34138	0.210511			0.543623	0.341108	0.28514		0.707917	0.34138	0.210511
Adk		91.8754	61.6027	124.588		0.525875	0.489256	1		-0.396895	0.485411	0.646455			-0.525875	0.489256	1		-0.92277	0.487305	0.263349			0.396895	0.485411	0.646455		0.92277	0.487305	0.263349
Adm		9.16751	11.6827	24.3461		-0.136208	0.834085	1		-0.641617	0.834313	0.670137			0.136208	0.834085	1		-0.505409	0.834422	0.793438			0.641617	0.834313	0.670137		0.505409	0.834422	0.793438
Adm2		0	1.06847	1.00447		-0.381621	0.595565	NA		-0.353681	0.596538	NA			0.381621	0.595565	NA		0.0279407	0.60147	NA			0.353681	0.596538	NA		-0.0279407	0.60147	NA
Adnp		0	0.945072	0.297542		-0.484436	0.577385	NA		-0.177116	0.575184	NA			0.484436	0.577385	NA		0.307321	0.584147	NA			0.177116	0.575184	NA		-0.307321	0.584147	NA
Adnp2		125.594	109.596	32.3993		0.166469	0.605534	1		1.63916	0.609529	0.0401276			-0.166469	0.605534	1		1.47269	0.609657	0.127273			-1.63916	0.609529	0.0401276		-1.47269	0.609657	0.127273
Ado		120.965	141.015	166.802		-0.208633	0.383848	1		-0.437021	0.382698	0.483378			0.208633	0.383848	1		-0.228388	0.381514	0.796824			0.437021	0.382698	0.483378		0.228388	0.381514	0.796824
Adora1		45.3044	80.582	64.3827		-0.655194	0.672107	1		-0.394979	0.672312	0.758077			0.655194	0.672107	1		0.260215	0.670577	0.874235			0.394979	0.672312	0.758077		-0.260215	0.670577	0.874235
Adora2a		1.43242	21.3941	43.7346		-2.23653	0.777906	0.11433		-3.03102	0.775767	0.00117956			2.23653	0.777906	0.11433		-0.794484	0.757577	0.605387			3.03102	0.775767	0.00117956		0.794484	0.757577	0.605387
Adora2b		0	11.6547	25.8527		-1.53702	0.837278	0.841658		-2.2166	0.837432	0.0441057			1.53702	0.837278	0.841658		-0.679577	0.838172	0.706523			2.2166	0.837432	0.0441057		0.679577	0.838172	0.706523
Adora3		238.202	181.202	48.8397		0.379957	0.311924	1		2.19351	0.323093	5.78e-10			-0.379957	0.311924	1		1.81356	0.323992	4.59e-06			-2.19351	0.323093	5.78e-10		-1.81356	0.323992	4.59e-06
Adpgk		71.3459	76.2778	111.505		-0.0808471	0.51007	1		-0.575757	0.508069	0.487606			0.0808471	0.51007	1		-0.49491	0.50734	0.635867			0.575757	0.508069	0.487606		0.49491	0.50734	0.635867
Adprh		511.858	600.222	428.648		-0.222857	0.270914	1		0.249551	0.271391	0.592381			0.222857	0.270914	1		0.472408	0.270925	0.314281			-0.249551	0.271391	0.592381		-0.472408	0.270925	0.314281
Adprhl2		216.894	131.149	134.258		0.697974	0.343824	0.673274		0.660448	0.343074	0.177615			-0.697974	0.343824	0.673274		-0.0375256	0.345209	0.969379			-0.660448	0.343074	0.177615		0.0375256	0.345209	0.969379
Adprm		51.5293	55.3216	84.2654		-0.0903628	0.638328	1		-0.588126	0.636818	0.590948			0.0903628	0.638328	1		-0.497763	0.636241	0.718753			0.588126	0.636818	0.590948		0.497763	0.636241	0.718753
Adra1b		0	1.7836	0.257669		-0.609423	0.594463	NA		-0.113564	0.591234	NA			0.609423	0.594463	NA		0.495859	0.598608	NA			0.113564	0.591234	NA		-0.495859	0.598608	NA
Adra2a		8.39082	3.32883	3.3497		0.424482	0.773322	NA		0.424192	0.773683	0.775791			-0.424482	0.773322	NA		-0.000289582	0.772926	0.99986			-0.424192	0.773683	0.775791		0.000289582	0.772926	0.99986
Adra2c		3.06876	0	0		0.759739	0.602035	NA		0.762979	0.603389	NA			-0.759739	0.602035	NA		0	0.597998	NA			-0.762979	0.603389	NA		0	0.597998	NA
Adrb1		41.4292	26.7648	8.18825		0.546529	0.554123	1		2.00755	0.573138	0.00460064			-0.546529	0.554123	1		1.46102	0.576478	0.105057			-2.00755	0.573138	0.00460064		-1.46102	0.576478	0.105057
Adrb2		781.489	627.791	141.81		0.298242	0.386721	1		2.3178	0.389729	1e-07			-0.298242	0.386721	1		2.01956	0.389878	2.88e-05			-2.3178	0.389729	1e-07		-2.01956	0.389878	2.88e-05
Adrbk1		415.973	457.52	458.698		-0.133304	0.315961	1		-0.136084	0.315759	0.827765			0.133304	0.315961	1		-0.00277996	0.31541	0.997371			0.136084	0.315759	0.827765		0.00277996	0.31541	0.997371
Adrbk2		74.4771	125.781	83.0254		-0.646538	0.595965	1		-0.133394	0.596664	0.918827			0.646538	0.595965	1		0.513144	0.59503	0.684599			0.133394	0.596664	0.918827		-0.513144	0.59503	0.684599
Adrm1		267.977	251.027	239.952		0.092703	0.263302	1		0.1565	0.263043	0.754648			-0.092703	0.263302	1		0.0637968	0.26303	0.925414			-0.1565	0.263043	0.754648		-0.0637968	0.26303	0.925414
Adsl		165.014	178.979	309.408		-0.102897	0.458293	1		-0.832682	0.456961	0.206354			0.102897	0.458293	1		-0.729784	0.456531	0.370544			0.832682	0.456961	0.206354		0.729784	0.456531	0.370544
Adss		114.22	124.098	183.181		-0.113674	0.425942	1		-0.63248	0.42417	0.326976			0.113674	0.425942	1		-0.518806	0.423418	0.528967			0.63248	0.42417	0.326976		0.518806	0.423418	0.528967
Adssl1		111.136	98.6058	132.16		0.158159	0.507434	1		-0.222418	0.506104	0.823633			-0.158159	0.507434	1		-0.380577	0.506288	0.730792			0.222418	0.506104	0.823633		0.380577	0.506288	0.730792
Adtrp		7.38862	10.1994	5.6533		-0.246002	0.838287	1		0.183118	0.838301	0.921056			0.246002	0.838287	1		0.42912	0.838284	0.833292			-0.183118	0.838301	0.921056		-0.42912	0.838284	0.833292
Aebp1		13.6216	45.2958	62.2511		-0.844313	0.836471	1		-1.11125	0.836422	0.396473			0.844313	0.836471	1		-0.266935	0.836244	0.899803			1.11125	0.836422	0.396473		0.266935	0.836244	0.899803
Aebp2		117.396	105.233	191.781		0.146609	0.454785	1		-0.651157	0.452376	0.349038			-0.146609	0.454785	1		-0.797767	0.452549	0.307578			0.651157	0.452376	0.349038		0.797767	0.452549	0.307578
Aen		31.1851	57.2731	51.0639		-0.713964	0.635437	1		-0.574624	0.635412	0.600926			0.713964	0.635437	1		0.13934	0.632122	0.933474			0.574624	0.635412	0.600926		-0.13934	0.632122	0.933474
Aes		247.255	219.768	443.591		0.162901	0.363829	1		-0.799321	0.361982	0.107926			-0.162901	0.363829	1		-0.962223	0.36214	0.0840107			0.799321	0.361982	0.107926		0.962223	0.36214	0.0840107
AF251705		1094.77	1090.16	829.003		0.00511692	0.331554	1		0.384151	0.331693	0.475287			-0.00511692	0.331554	1		0.379034	0.331642	0.564144			-0.384151	0.331693	0.475287		-0.379034	0.331642	0.564144
AF529169		0.572969	12.1677	0.595084		-1.73705	0.820141	NA		0.0126863	0.815182	0.994502			1.73705	0.820141	NA		1.74973	0.821407	0.195201			-0.0126863	0.815182	0.994502		-1.74973	0.821407	0.195201
Afap1		104.509	101.336	96.1246		0.0431638	0.448929	1		0.107629	0.448628	0.912631			-0.0431638	0.448929	1		0.0644653	0.448426	0.959658			-0.107629	0.448628	0.912631		-0.0644653	0.448426	0.959658
Afap1l1		171.461	149.257	142.274		0.171758	0.585436	1		0.231165	0.585313	0.844315			-0.171758	0.585436	1		0.0594068	0.58542	0.971946			-0.231165	0.585313	0.844315		-0.0594068	0.58542	0.971946
Afap1l2		15.6184	33.2421	88.9162		-0.818255	0.696771	1		-1.95839	0.693829	0.0294691			0.818255	0.696771	1		-1.14013	0.689403	0.34882			1.95839	0.693829	0.0294691		1.14013	0.689403	0.34882
Aff1		274.471	258.27	290.539		0.082524	0.420141	1		-0.0759951	0.419688	0.936568			-0.082524	0.420141	1		-0.158519	0.419667	0.878666			0.0759951	0.419688	0.936568		0.158519	0.419667	0.878666
Aff3		0	1.54523	5.46055		-0.442128	0.735929	NA		-1.05012	0.739441	NA			0.442128	0.735929	NA		-0.607995	0.743333	NA			1.05012	0.739441	NA		0.607995	0.743333	NA
Aff4		380.603	273.127	298.779		0.468334	0.272082	0.951479		0.34071	0.27137	0.429736			-0.468334	0.272082	0.951479		-0.127623	0.272304	0.848295			-0.34071	0.27137	0.429736		0.127623	0.272304	0.848295
Afg3l1		289.837	285.144	267		0.0249515	0.331451	1		0.114677	0.33133	0.86558			-0.0249515	0.331451	1		0.0897255	0.331177	0.916048			-0.114677	0.33133	0.86558		-0.0897255	0.331177	0.916048
Afg3l2		174.363	153.331	147.381		0.17134	0.436018	1		0.224949	0.435782	0.789894			-0.17134	0.436018	1		0.0536088	0.435974	0.965765			-0.224949	0.435782	0.789894		-0.0536088	0.435974	0.965765
Afmid		5.64712	7.87177	5.64107		-0.285635	0.823995	1		0.0115065	0.824407	0.995012			0.285635	0.823995	1		0.297142	0.823282	0.884989			-0.0115065	0.824407	0.995012		-0.297142	0.823282	0.884989
Afp		24.1539	30.8051	22.8441		-0.248512	0.740939	1		0.0672244	0.741429	0.970251			0.248512	0.740939	1		0.315736	0.740362	0.861492			-0.0672244	0.741429	0.970251		-0.315736	0.740362	0.861492
Aftph		413.387	539.231	238.062		-0.367928	0.343375	1		0.759688	0.34489	0.108943			0.367928	0.343375	1		1.12762	0.344301	0.0234104			-0.759688	0.34489	0.108943		-1.12762	0.344301	0.0234104
Aga		302.571	262.044	248.939		0.202925	0.284856	1		0.274119	0.284649	0.571297			-0.202925	0.284856	1		0.0711944	0.284938	0.922263			-0.274119	0.284649	0.571297		-0.0711944	0.284938	0.922263
Agap1		64.8009	39.5529	71.4764		0.593254	0.608795	1		-0.120685	0.605846	0.929891			-0.593254	0.608795	1		-0.713939	0.60776	0.550539			0.120685	0.605846	0.929891		0.713939	0.60776	0.550539
Agap2		5.689	4.53746	5.63186		0.146925	0.837588	1		-0.000959146	0.837725	0.999598			-0.146925	0.837588	1		-0.147884	0.8377	0.948675			0.000959146	0.837725	0.999598		0.147884	0.8377	0.948675
Agap3		76.5598	38.1563	72.859		0.873007	0.536856	1		0.0653915	0.532288	0.958799			-0.873007	0.536856	1		-0.807616	0.536219	0.407801			-0.0653915	0.532288	0.958799		0.807616	0.536219	0.407801
Agbl2		0	4.74222	4.01935		-0.913847	0.762935	NA		-0.820924	0.763123	NA			0.913847	0.762935	NA		0.0929232	0.768325	NA			0.820924	0.763123	NA		-0.0929232	0.768325	NA
Agbl3		37.0363	17.6087	10.3744		0.867378	0.651146	1		1.48584	0.655732	0.0965719			-0.867378	0.651146	1		0.618459	0.660571	0.653826			-1.48584	0.655732	0.0965719		-0.618459	0.660571	0.653826
Agbl5		41.0536	18.2618	13.1076		0.95461	0.660563	1		1.32181	0.662367	0.15811			-0.95461	0.660563	1		0.367196	0.66719	0.816812			-1.32181	0.662367	0.15811		-0.367196	0.66719	0.816812
Ager		1.42922	0.238375	0		0.444827	0.589559	NA		0.581196	0.589625	NA			-0.444827	0.589559	NA		0.136369	0.585525	NA			-0.581196	0.589625	NA		-0.136369	0.585525	NA
Agfg1		134.589	130.98	191.305		0.0323934	0.392751	1		-0.478588	0.390859	0.444848			-0.0323934	0.392751	1		-0.510981	0.390625	0.491889			0.478588	0.390859	0.444848		0.510981	0.390625	0.491889
Agfg2		85.6659	74.8423	91.4116		0.178039	0.502315	1		-0.0804848	0.500885	0.943909			-0.178039	0.502315	1		-0.258524	0.501208	0.831855			0.0804848	0.500885	0.943909		0.258524	0.501208	0.831855
Aggf1		148.957	98.5919	139.135		0.547896	0.455734	1		0.0886837	0.453914	0.931181			-0.547896	0.455734	1		-0.459212	0.455341	0.62483			-0.0886837	0.453914	0.931181		0.459212	0.455341	0.62483
Agk		75.3173	70.1449	34.7442		0.092132	0.40765	1		1.03563	0.414376	0.060902			-0.092132	0.40765	1		0.943497	0.414341	0.15794			-1.03563	0.414376	0.060902		-0.943497	0.414341	0.15794
Agl		71.4457	72.6404	73.0207		-0.0166668	0.52574	1		-0.0249647	0.525176	0.985222			0.0166668	0.52574	1		-0.00829787	0.524727	0.994768			0.0249647	0.525176	0.985222		0.00829787	0.524727	0.994768
Agmo		488.276	317.235	114.762		0.586053	0.39671	1		1.96079	0.399562	1.94e-05			-0.586053	0.39671	1		1.37473	0.400174	0.0154157			-1.96079	0.399562	1.94e-05		-1.37473	0.400174	0.0154157
Ago1		141.266	137.404	56.4146		0.0354972	0.501313	1		1.1859	0.504612	0.0824779			-0.0354972	0.501313	1		1.15041	0.504473	0.157156			-1.1859	0.504612	0.0824779		-1.15041	0.504473	0.157156
Ago2		200.263	206.83	270.973		-0.0408056	0.381065	1		-0.409907	0.380027	0.515142			0.0408056	0.381065	1		-0.369102	0.379685	0.637876			0.409907	0.380027	0.515142		0.369102	0.379685	0.637876
Ago3		134.668	101.593	76.7056		0.354624	0.550352	1		0.7104	0.5509	0.413306			-0.354624	0.550352	1		0.355776	0.551481	0.774829			-0.7104	0.5509	0.413306		-0.355776	0.551481	0.774829
Ago4		41.751	18.2339	0		1.00268	0.667487	1		4.5273	0.745742	5e-08			-1.00268	0.667487	1		3.52463	0.749419	0.000223322			-4.5273	0.745742	5e-08		-3.52463	0.749419	0.000223322
Agpat1		169.755	177.065	202.92		-0.058193	0.302317	1		-0.247154	0.301165	0.645501			0.058193	0.302317	1		-0.188961	0.300532	0.781475			0.247154	0.301165	0.645501		0.188961	0.300532	0.781475
Agpat2		135.47	120.508	111.43		0.157198	0.343854	1		0.266462	0.343684	0.667408			-0.157198	0.343854	1		0.109264	0.343963	0.900151			-0.266462	0.343684	0.667408		-0.109264	0.343963	0.900151
Agpat3		412.315	399.569	311.642		0.0424588	0.402864	1		0.379059	0.403094	0.582292			-0.0424588	0.402864	1		0.336601	0.403033	0.696551			-0.379059	0.403094	0.582292		-0.336601	0.403033	0.696551
Agpat4		35.1748	57.1239	83.485		-0.619044	0.538898	1		-1.10863	0.5365	0.140202			0.619044	0.538898	1		-0.489586	0.53216	0.66068			1.10863	0.5365	0.140202		0.489586	0.53216	0.66068
Agpat5		112.421	96.9519	143.506		0.194104	0.491779	1		-0.316505	0.490065	0.729562			-0.194104	0.491779	1		-0.51061	0.490373	0.608948			0.316505	0.490065	0.729562		0.51061	0.490373	0.608948
Agpat6		440.128	412.824	467.639		0.0923066	0.256093	1		-0.0860058	0.255499	0.869649			-0.0923066	0.256093	1		-0.178312	0.255492	0.753725			0.0860058	0.255499	0.869649		0.178312	0.255492	0.753725
Agpat9		0	5.39275	28.7676		-1.91791	0.813334	0.381903		-3.74004	0.806246	6.5e-05			1.91791	0.813334	0.381903		-1.82214	0.776678	0.142827			3.74004	0.806246	6.5e-05		1.82214	0.776678	0.142827
Agps		420.086	279.871	254.464		0.545159	0.42226	1		0.674456	0.422232	0.283752			-0.545159	0.42226	1		0.129297	0.422809	0.904044			-0.674456	0.422232	0.283752		-0.129297	0.422809	0.904044
Agrn		105.012	66.7622	192.545		0.545717	0.612415	1		-0.744115	0.610051	0.44619			-0.545717	0.612415	1		-1.28983	0.611057	0.201098			0.744115	0.610051	0.44619		1.28983	0.611057	0.201098
Agt		0.286485	1.89857	3.94219		-0.429681	0.742128	NA		-0.785257	0.744582	NA			0.429681	0.742128	NA		-0.355575	0.748252	NA			0.785257	0.744582	NA		0.355575	0.748252	NA
Agtpbp1		58.437	63.6279	54.0298		-0.11005	0.565626	1		0.0963545	0.56585	0.94013			0.11005	0.565626	1		0.206405	0.565031	0.88321			-0.0963545	0.56585	0.94013		-0.206405	0.565031	0.88321
Agtr1b		1.93138	1.907	0		-0.005096	0.611678	NA		0.399309	0.61024	NA			0.005096	0.611678	NA		0.404405	0.610776	NA			-0.399309	0.61024	NA		-0.404405	0.610776	NA
Agtrap		154.897	194.19	238.716		-0.315899	0.356188	1		-0.596616	0.355146	0.253731			0.315899	0.356188	1		-0.280716	0.3538	0.713234			0.596616	0.355146	0.253731		0.280716	0.3538	0.713234
Ahctf1		146.972	150.719	160.824		-0.0298481	0.628442	1		-0.107818	0.628203	0.93957			0.0298481	0.628442	1		-0.0779704	0.628054	0.965289			0.107818	0.628203	0.93957		0.0779704	0.628054	0.965289
Ahcy		60.3111	42.4516	80.6606		0.407919	0.67637	1		-0.331328	0.67445	0.800913			-0.407919	0.67637	1		-0.739247	0.675265	0.585726			0.331328	0.67445	0.800913		0.739247	0.675265	0.585726
Ahcyl1		263.328	180.339	230.799		0.514592	0.386264	1		0.180406	0.385175	0.810153			-0.514592	0.386264	1		-0.334186	0.386142	0.683056			-0.180406	0.385175	0.810153		0.334186	0.386142	0.683056
Ahcyl2		115.123	151.476	219.73		-0.366393	0.440638	1		-0.865439	0.439289	0.165024			0.366393	0.440638	1		-0.499046	0.437877	0.565123			0.865439	0.439289	0.165024		0.499046	0.437877	0.565123
Ahdc1		34.8367	36.4089	18.5258		-0.060849	0.605452	1		0.766532	0.610156	0.429609			0.060849	0.605452	1		0.827381	0.609259	0.468909			-0.766532	0.610156	0.429609		-0.827381	0.609259	0.468909
Ahi1		20.5605	21.7027	23.2062		-0.0518205	0.70579	1		-0.131729	0.704751	0.934393			0.0518205	0.70579	1		-0.0799082	0.703973	0.968053			0.131729	0.704751	0.934393		0.0799082	0.703973	0.968053
Ahnak		188.614	285.702	1124.43		-0.532539	0.516206	1		-2.30881	0.515162	0.000126903			0.532539	0.516206	1		-1.77627	0.51439	0.0147123			2.30881	0.515162	0.000126903		1.77627	0.51439	0.0147123
Ahnak2		7.61826	20.7328	44.8316		-0.748966	0.829405	1		-1.43428	0.828971	0.235726			0.748966	0.829405	1		-0.685314	0.828184	0.699186			1.43428	0.828971	0.235726		0.685314	0.828184	0.699186
Ahr		0.380913	34.6087	109.808		-3.21125	0.765206	0.00147445		-4.53277	0.763086	1.04e-07			3.21125	0.765206	0.00147445		-1.32152	0.733079	0.294483			4.53277	0.763086	1.04e-07		1.32152	0.733079	0.294483
Ahrr		0	1.65177	0		-0.686626	0.584213	NA		0	0.577514	NA			0.686626	0.584213	NA		0.694519	0.587885	NA			0	0.577514	NA		-0.694519	0.587885	NA
Ahsa1		199.421	219.495	230.653		-0.129856	0.328977	1		-0.197861	0.328421	0.751181			0.129856	0.328977	1		-0.0680045	0.327739	0.937628			0.197861	0.328421	0.751181		0.0680045	0.327739	0.937628
Ahsa2		35.0318	45.2955	81.0255		-0.24819	0.772028	1		-0.842923	0.771307	0.507743			0.24819	0.772028	1		-0.594733	0.770826	0.723508			0.842923	0.771307	0.507743		0.594733	0.770826	0.723508
AI314180		409.471	283.768	335.296		0.51401	0.295954	0.932968		0.280161	0.295129	0.577923			-0.51401	0.295954	0.932968		-0.23385	0.296023	0.71505			-0.280161	0.295129	0.577923		0.23385	0.296023	0.71505
AI413582		216.933	194.748	293.401		0.144708	0.365909	1		-0.416569	0.364408	0.482569			-0.144708	0.365909	1		-0.561277	0.364537	0.39391			0.416569	0.364408	0.482569		0.561277	0.364537	0.39391
AI427809		8.08603	12.4933	46.9456		-0.437803	0.742501	1		-1.88813	0.736658	0.0531052			0.437803	0.742501	1		-1.45033	0.732716	0.236708			1.88813	0.736658	0.0531052		1.45033	0.732716	0.236708
AI429214		7.20079	10.2249	3.60736		-0.197351	0.798318	1		0.303417	0.797765	0.850294			0.197351	0.798318	1		0.500768	0.798214	0.782108			-0.303417	0.797765	0.850294		-0.500768	0.798214	0.782108
AI464131		0.959246	16.1696	8.50163		-1.94897	0.833018	0.394726		-1.36342	0.833505	0.269122			1.94897	0.833018	0.394726		0.585545	0.829216	0.750123			1.36342	0.833505	0.269122		-0.585545	0.829216	0.750123
AI467606		268.938	240.543	179.625		0.147233	0.467992	1		0.530402	0.468367	0.487955			-0.147233	0.467992	1		0.383169	0.468443	0.703839			-0.530402	0.468367	0.487955		-0.383169	0.468443	0.703839
AI480526		0.953882	0.633771	0		0.12314	0.590981	NA		0.422536	0.58905	NA			-0.12314	0.590981	NA		0.299396	0.588781	NA			-0.422536	0.58905	NA		-0.299396	0.588781	NA
AI504432		30.1271	30.4467	57.5823		-0.0060016	0.750129	1		-0.676356	0.748693	0.601537			0.0060016	0.750129	1		-0.670354	0.748451	0.670705			0.676356	0.748693	0.601537		0.670354	0.748451	0.670705
AI597479		36.5331	58.0071	56.5983		-0.591079	0.51444	1		-0.566161	0.513842	0.50322			0.591079	0.51444	1		0.0249179	0.509291	0.984236			0.566161	0.513842	0.50322		-0.0249179	0.509291	0.984236
AI606181		22.9158	27.6368	9.86857		-0.181417	0.804515	1		0.742163	0.80593	0.591818			0.181417	0.804515	1		0.92358	0.80551	0.563341			-0.742163	0.80593	0.591818		-0.92358	0.80551	0.563341
AI607873		14.0293	215.829	500.111		-3.51442	0.478989	4.64e-11		-4.64189	0.477576	4.59e-20			3.51442	0.478989	4.64114e-11		-1.12747	0.449885	0.109546			4.64189	0.477576	4.59e-20		1.12747	0.449885	0.109546
AI661453		2.60415	3.51651	0.515338		-0.134873	0.734245	NA		0.432683	0.732106	NA			0.134873	0.734245	NA		0.567556	0.733204	NA			-0.432683	0.732106	NA		-0.567556	0.733204	NA
AI662270		36.0072	87.8107	382.598		-1.08396	0.582662	0.828615		-2.93207	0.580056	9.8e-06			1.08396	0.582662	0.828615		-1.84812	0.575635	0.0268973			2.93207	0.580056	9.8e-06		1.84812	0.575635	0.0268973
AI837181		89.5076	108.963	86.8446		-0.272728	0.398124	1		0.0398381	0.398875	0.968221			0.272728	0.398124	1		0.312566	0.39708	0.716146			-0.0398381	0.398875	0.968221		-0.312566	0.39708	0.716146
AI846148		40.3519	33.5314	46.5879		0.237382	0.489714	1		-0.195836	0.485195	0.840718			-0.237382	0.489714	1		-0.433218	0.486454	0.673114			0.195836	0.485195	0.840718		0.433218	0.486454	0.673114
AI847159		0	0	4.94522		0	0.606795	NA		-0.793172	0.611447	NA			0	0.606795	NA		-0.794827	0.61211	NA			0.793172	0.611447	NA		0.794827	0.61211	NA
AI854703		0.772554	1.76674	4.1227		-0.124686	0.616902	NA		-0.365087	0.618035	NA			0.124686	0.616902	NA		-0.240401	0.618827	NA			0.365087	0.618035	NA		0.240401	0.618827	NA
AI987944		122.831	81.3731	35.1566		0.279661	0.829919	1		0.74328	0.829885	0.605035			-0.279661	0.829919	1		0.463619	0.829868	0.814357			-0.74328	0.829885	0.605035		-0.463619	0.829868	0.814357
Aida		68.7773	118.138	120.666		-0.680446	0.550948	1		-0.707084	0.550593	0.415853			0.680446	0.550948	1		-0.0266387	0.54837	0.984316			0.707084	0.550593	0.415853		0.0266387	0.54837	0.984316
Aif1		1818.57	1937.05	1871.94		-0.089118	0.246382	1		-0.0406013	0.246338	0.941952			0.089118	0.246382	1		0.0485167	0.246249	0.940216			0.0406013	0.246338	0.941952		-0.0485167	0.246249	0.940216
Aif1l		34.6631	61.7256	174.001		-0.295898	0.830077	1		-0.997631	0.830145	0.454688			0.295898	0.830077	1		-0.701733	0.830192	0.690942			0.997631	0.830145	0.454688		0.701733	0.830192	0.690942
Aifm1		76.5608	82.8372	76.9725		-0.102213	0.469041	1		-0.00788058	0.468823	0.994222			0.102213	0.469041	1		0.0943326	0.46792	0.938645			0.00788058	0.468823	0.994222		-0.0943326	0.46792	0.938645
Aifm2		4.97333	50.2225	171.489		-2.53683	0.663804	0.00597904		-4.04025	0.660763	3.88e-08			2.53683	0.663804	0.00597904		-1.50342	0.637166	0.14019			4.04025	0.660763	3.88e-08		1.50342	0.637166	0.14019
Aifm3		6.60204	2.00512	13.9141		0.408896	0.783354	1		-0.408296	0.784925	0.787729			-0.408896	0.783354	1		-0.817193	0.784297	0.608655			0.408296	0.784925	0.787729		0.817193	0.784297	0.608655
Aig1		174.775	232.804	402.695		-0.390383	0.396475	1		-1.13324	0.395149	0.0264224			0.390383	0.396475	1		-0.742858	0.393995	0.266589			1.13324	0.395149	0.0264224		0.742858	0.393995	0.266589
Aim1		14.4177	60.509	136.199		-1.62007	0.659499	0.313196		-2.59732	0.657525	0.00101058			1.62007	0.659499	0.313196		-0.97725	0.649143	0.4079			2.59732	0.657525	0.00101058		0.97725	0.649143	0.4079
Aim1l		0	1.06005	0.773007		-0.40258	0.591974	NA		-0.317717	0.592522	NA			0.40258	0.591974	NA		0.0848628	0.5982	NA			0.317717	0.592522	NA		-0.0848628	0.5982	NA
Aim2		191.049	106.806	146.605		0.782379	0.417426	0.81049		0.359554	0.415572	0.621808			-0.782379	0.417426	0.81049		-0.422826	0.417722	0.62325			-0.359554	0.415572	0.621808		0.422826	0.417722	0.62325
Aimp1		101.425	133.749	196.667		-0.359077	0.485284	1		-0.86449	0.483995	0.218087			0.359077	0.485284	1		-0.505414	0.482682	0.605953			0.86449	0.483995	0.218087		0.505414	0.482682	0.605953
Aimp2		31.8817	47.1208	66.572		-0.50156	0.495717	1		-0.959532	0.492386	0.170717			0.50156	0.495717	1		-0.457973	0.487331	0.652282			0.959532	0.492386	0.170717		0.457973	0.487331	0.652282
Aip		225.776	283.989	315.244		-0.318237	0.337999	1		-0.460799	0.337453	0.380792			0.318237	0.337999	1		-0.142562	0.336457	0.86254			0.460799	0.337453	0.380792		0.142562	0.336457	0.86254
Airn		0	2.48461	0		-0.734325	0.596606	NA		0	0.591307	NA			0.734325	0.596606	NA		0.740686	0.599365	NA			0	0.591307	NA		-0.740686	0.599365	NA
Ajuba		35.1692	57.9059	20.306		-0.526604	0.750611	1		0.554169	0.752495	0.685055			0.526604	0.750611	1		1.08077	0.751379	0.434699			-0.554169	0.752495	0.685055		-1.08077	0.751379	0.434699
AK010878		45.7479	37.6902	40.4384		0.253813	0.467097	1		0.162295	0.465091	0.864395			-0.253813	0.467097	1		-0.0915171	0.46645	0.940232			-0.162295	0.465091	0.864395		0.0915171	0.46645	0.940232
Ak1		410.373	279.659	99.3599		0.531483	0.338102	1		1.95435	0.342403	3.74e-07			-0.531483	0.338102	1		1.42286	0.343188	0.00174527			-1.95435	0.342403	3.74e-07		-1.42286	0.343188	0.00174527
AK157302		0.286485	0.98712	1.10783		-0.305419	0.69785	NA		-0.358714	0.699948	NA			0.305419	0.69785	NA		-0.0532949	0.705298	NA			0.358714	0.699948	NA		0.0532949	0.705298	NA
Ak2		222.684	345.227	577.597		-0.597532	0.360541	1		-1.30543	0.359535	0.00305871			0.597532	0.360541	1		-0.707896	0.358145	0.237518			1.30543	0.359535	0.00305871		0.707896	0.358145	0.237518
Ak3		160.786	194.816	280.59		-0.259112	0.38027	1		-0.760242	0.378937	0.155225			0.259112	0.38027	1		-0.50113	0.377909	0.483243			0.760242	0.378937	0.155225		0.50113	0.377909	0.483243
Ak4		0.761826	0.706697	19.1396		0.0321103	0.835814	1		-2.29626	0.837587	0.0356577			-0.0321103	0.835814	1		-2.32837	0.837694	0.0670338			2.29626	0.837587	0.0356577		2.32837	0.837694	0.0670338
Ak5		1.54511	0.395396	0		0.378855	0.594636	NA		0.557382	0.594217	NA			-0.378855	0.594636	NA		0.178527	0.591295	NA			-0.557382	0.594217	NA		-0.178527	0.591295	NA
Ak6		76.2397	69.2635	86.1831		0.130347	0.536361	1		-0.152895	0.534945	0.891468			-0.130347	0.536361	1		-0.283243	0.535074	0.825289			0.152895	0.534945	0.891468		0.283243	0.535074	0.825289
Ak7		6.09998	8.8082	1.80368		-0.230957	0.814626	1		0.550451	0.813365	0.714964			0.230957	0.814626	1		0.781408	0.813946	0.643664			-0.550451	0.813365	0.714964		-0.781408	0.813946	0.643664
Ak8		0	14.4899	13.8603		-2.03577	0.838047	0.329895		-1.99867	0.838032	0.0770009			2.03577	0.838047	0.329895		0.0371052	0.837343	0.985596			1.99867	0.838032	0.0770009		-0.0371052	0.837343	0.985596
Ak9		2.31766	0	0.773007		0.547637	0.605197	NA		0.319495	0.60799	NA			-0.547637	0.605197	NA		-0.228142	0.604705	NA			-0.319495	0.60799	NA		0.228142	0.604705	NA
Akap1		82.1909	54.4743	41.2765		0.539963	0.49182	1		0.900845	0.493166	0.204736			-0.539963	0.49182	1		0.360882	0.49537	0.740781			-0.900845	0.493166	0.204736		-0.360882	0.49537	0.740781
Akap10		87.0523	141.294	109.808		-0.641109	0.455055	1		-0.305691	0.455589	0.718145			0.641109	0.455055	1		0.335418	0.453022	0.736619			0.305691	0.455589	0.718145		-0.335418	0.453022	0.736619
Akap11		197.749	147.105	132.282		0.394342	0.425184	1		0.538578	0.425174	0.424379			-0.394342	0.425184	1		0.144236	0.425931	0.892899			-0.538578	0.425174	0.424379		-0.144236	0.425931	0.892899
Akap12		58.247	69.8641	106.712		-0.219786	0.573275	1		-0.751931	0.571533	0.40189			0.219786	0.573275	1		-0.532146	0.570397	0.655485			0.751931	0.571533	0.40189		0.532146	0.570397	0.655485
Akap13		1234.75	1251.91	759.778		-0.0194714	0.266672	1		0.682527	0.267104	0.0540669			0.0194714	0.266672	1		0.701998	0.267028	0.0885389			-0.682527	0.267104	0.0540669		-0.701998	0.267028	0.0885389
Akap14		1.81014	0.476751	0		0.365709	0.599962	NA		0.560939	0.599451	NA			-0.365709	0.599962	NA		0.19523	0.597078	NA			-0.560939	0.599451	NA		-0.19523	0.597078	NA
Akap17b		12.2706	13.6456	8.01249		-0.0648199	0.831077	1		0.257655	0.83097	0.881029			0.0648199	0.831077	1		0.322475	0.831068	0.874235			-0.257655	0.83097	0.881029		-0.322475	0.831068	0.874235
Akap2		6.11174	3.35675	2.67011		0.563157	0.814742	NA		0.746669	0.815058	0.594309			-0.563157	0.814742	NA		0.183512	0.817863	NA			-0.746669	0.815058	0.594309		-0.183512	0.817863	NA
Akap3		4.09562	0.238375	5.3572		0.537583	0.715372	NA		-0.122174	0.718207	NA			-0.537583	0.715372	NA		-0.659757	0.716465	NA			0.122174	0.718207	NA		0.659757	0.716465	NA
Akap5		18.7173	16.7366	1.93179		0.100489	0.804654	1		1.86848	0.811215	0.0899562			-0.100489	0.804654	1		1.76799	0.811224	0.181672			-1.86848	0.811215	0.0899562		-1.76799	0.811224	0.181672
Akap6		2.57836	12.322	15.4572		-0.870916	0.835154	1		-1.04633	0.835292	0.431357			0.870916	0.835154	1		-0.175413	0.835944	0.936894			1.04633	0.835292	0.431357		0.175413	0.835944	0.936894
Akap7		30.7648	39.7654	50.9777		-0.276487	0.72589	1		-0.551075	0.725037	0.673497			0.276487	0.72589	1		-0.274588	0.724048	0.877851			0.551075	0.725037	0.673497		0.274588	0.724048	0.877851
Akap8		297.032	319.845	186.736		-0.095645	0.507132	1		0.600811	0.50777	0.463702			0.095645	0.507132	1		0.696456	0.507575	0.463745			-0.600811	0.50777	0.463702		-0.696456	0.507575	0.463745
Akap8l		177.654	173.604	58.7954		0.0289816	0.468421	1		1.45104	0.472633	0.0157509			-0.0289816	0.468421	1		1.42206	0.472494	0.0409536			-1.45104	0.472633	0.0157509		-1.42206	0.472494	0.0409536
Akap9		439.093	459.208	342.05		-0.0619146	0.349721	1		0.342999	0.350065	0.563011			0.0619146	0.349721	1		0.404914	0.349862	0.558207			-0.342999	0.350065	0.563011		-0.404914	0.349862	0.558207
Akip1		113.021	101.155	108.403		0.146462	0.480354	1		0.0541698	0.479627	0.963101			-0.146462	0.480354	1		-0.0922921	0.479791	0.941655			-0.0541698	0.479627	0.963101		0.0922921	0.479791	0.941655
Akirin1		306.033	290.205	295.468		0.0715623	0.37322	1		0.0479676	0.372935	0.956619			-0.0715623	0.37322	1		-0.0235947	0.372893	0.982291			-0.0479676	0.372935	0.956619		0.0235947	0.372893	0.982291
Akirin2		172.249	136.109	167.377		0.299092	0.530398	1		0.0365311	0.529694	0.978202			-0.299092	0.530398	1		-0.262561	0.530069	0.840089			-0.0365311	0.529694	0.978202		0.262561	0.530069	0.840089
Akna		535.88	541.777	212.975		-0.0150084	0.488549	1		1.20357	0.489523	0.0661579			0.0150084	0.488549	1		1.21858	0.489453	0.112057			-1.20357	0.489523	0.0661579		-1.21858	0.489453	0.112057
Aknaos		0	0.748744	0.66965		-0.356792	0.581935	NA		-0.327214	0.583254	NA			0.356792	0.581935	NA		0.0295782	0.589761	NA			0.327214	0.583254	NA		-0.0295782	0.589761	NA
Akr1a1		1801.99	2318.98	3020.69		-0.356917	0.22167	1		-0.731838	0.221481	0.00836957			0.356917	0.22167	1		-0.374921	0.221253	0.33286			0.731838	0.221481	0.00836957		0.374921	0.221253	0.33286
Akr1b10		289.3	270.565	128.055		0.089426	0.42087	1		1.09512	0.422723	0.0499728			-0.089426	0.42087	1		1.00569	0.422714	0.135473			-1.09512	0.422723	0.0499728		-1.00569	0.422714	0.135473
Akr1b3		326.846	308.064	424.95		0.0849312	0.317307	1		-0.362959	0.316294	0.480688			-0.0849312	0.317307	1		-0.44789	0.316272	0.445281			0.362959	0.316294	0.480688		0.44789	0.316272	0.445281
Akr1b8		0.572969	14.81	50.1028		-1.22019	0.837074	1		-2.2124	0.837244	0.0445437			1.22019	0.837074	1		-0.992211	0.837705	0.54606			2.2124	0.837244	0.0445437		0.992211	0.837705	0.54606
Akr1c12		0	1.54523	4.68755		-0.294338	0.652279	NA		-0.684385	0.654339	NA			0.294338	0.652279	NA		-0.390047	0.656393	NA			0.684385	0.654339	NA		0.390047	0.656393	NA
Akr1c13		2.99042	15.7128	45.8209		-1.54145	0.7619	0.678614		-2.72213	0.757946	0.00348633			1.54145	0.7619	0.678614		-1.18068	0.743924	0.374089			2.72213	0.757946	0.00348633		1.18068	0.743924	0.374089
Akr1c14		4.95187	12.1704	0.66965		-0.542967	0.797464	1		0.607681	0.795186	0.671986			0.542967	0.797464	1		1.15065	0.796449	0.432846			-0.607681	0.795186	0.671986		-1.15065	0.796449	0.432846
Akr1e1		71.2056	66.2776	133.706		0.095034	0.396424	1		-0.860122	0.391059	0.109623			-0.095034	0.396424	1		-0.955156	0.391037	0.121906			0.860122	0.391059	0.109623		0.955156	0.391037	0.121906
Akr7a5		121.283	99.5112	146.001		0.269647	0.390371	1		-0.256538	0.387811	0.722273			-0.269647	0.390371	1		-0.526185	0.388588	0.470489			0.256538	0.387811	0.722273		0.526185	0.388588	0.470489
Akt1		289.222	252.572	542.141		0.180479	0.446029	1		-0.838407	0.444838	0.1886			-0.180479	0.446029	1		-1.01889	0.444962	0.155938			0.838407	0.444838	0.1886		1.01889	0.444962	0.155938
Akt1s1		108.453	115.365	85.8505		-0.0879304	0.342456	1		0.319553	0.343893	0.587541			0.0879304	0.342456	1		0.407483	0.342906	0.544538			-0.319553	0.343893	0.587541		-0.407483	0.342906	0.544538
Akt2		222.16	218.981	214.382		0.0205212	0.385089	1		0.0467068	0.384829	0.959448			-0.0205212	0.385089	1		0.0261856	0.384658	0.981306			-0.0467068	0.384829	0.959448		-0.0261856	0.384658	0.981306
Akt2-ps		0.380913	0.945072	0.334825		-0.214312	0.591887	NA		0.0219616	0.590907	NA			0.214312	0.591887	NA		0.236273	0.59446	NA			-0.0219616	0.590907	NA		-0.236273	0.59446	NA
Akt3		26.8568	47.0936	34.1883		-0.659477	0.654672	1		-0.274263	0.655534	0.833411			0.659477	0.654672	1		0.385214	0.652221	0.79919			0.274263	0.655534	0.833411		-0.385214	0.652221	0.79919
Aktip		111.401	79.6775	96.4685		0.434937	0.481666	1		0.188156	0.480252	0.845445			-0.434937	0.481666	1		-0.246781	0.481491	0.832925			-0.188156	0.480252	0.845445		0.246781	0.481491	0.832925
AL844846.1		0	0	0.592494		0	0.521712	NA		-0.525016	0.537123	NA			0	0.521712	NA		-0.530015	0.540176	NA			0.525016	0.537123	NA		0.530015	0.540176	NA
Alad		102.512	102.187	163.417		0.005771	0.442995	1		-0.620589	0.44074	0.362457			-0.00577099	0.442995	1		-0.62636	0.440388	0.44296			0.620589	0.44074	0.362457		0.62636	0.440388	0.44296
Alas1		524.359	655.147	900.642		-0.312173	0.281	1		-0.758463	0.280442	0.0387065			0.312173	0.281	1		-0.44629	0.279903	0.371832			0.758463	0.280442	0.0387065		0.44629	0.279903	0.371832
Alas2		0.386277	1.06005	21.094		-0.0874219	0.735759	NA		-1.26186	0.738248	NA			0.0874219	0.735759	NA		-1.17444	0.738808	NA			1.26186	0.738248	NA		1.17444	0.738808	NA
Alb		1.71891	0.353348	0		0.434453	0.596938	NA		0.589619	0.596802	NA			-0.434453	0.596938	NA		0.155166	0.593527	NA			-0.589619	0.596802	NA		-0.155166	0.593527	NA
Alcam		8.44982	23.5424	83.1086		-1.07398	0.715729	1		-2.52038	0.711608	0.00408593			1.07398	0.715729	1		-1.44641	0.703849	0.216646			2.52038	0.711608	0.00408593		1.44641	0.703849	0.216646
Aldh16a1		167.48	183.694	208.967		-0.124099	0.33728	1		-0.30395	0.33634	0.601333			0.124099	0.33728	1		-0.179851	0.335573	0.822588			0.30395	0.33634	0.601333		0.179851	0.335573	0.822588
Aldh18a1		181.942	217.55	479.906		-0.234818	0.414088	1		-1.30673	0.412454	0.0122869			0.234818	0.414088	1		-1.07191	0.411717	0.0926001			1.30673	0.412454	0.0122869		1.07191	0.411717	0.0926001
Aldh1a1		2.38311	9.88784	16.204		-0.8783	0.83826	1		-1.28875	0.838206	0.307822			0.8783	0.83826	1		-0.41045	0.838044	0.842443			1.28875	0.838206	0.307822		0.41045	0.838044	0.842443
Aldh1a2		7.73508	14.5905	23.0344		-0.33681	0.82666	1		-0.639266	0.826882	0.667834			0.33681	0.82666	1		-0.302456	0.827169	0.883208			0.639266	0.826882	0.667834		0.302456	0.827169	0.883208
Aldh1a3		1.24573	5.63661	2.38034		-0.601233	0.75855	NA		-0.197401	0.757686	0.902578			0.601233	0.75855	NA		0.403832	0.760436	NA			0.197401	0.757686	0.902578		-0.403832	0.760436	NA
Aldh1b1		18.7345	52.581	131.442		-1.11285	0.705342	1		-2.1627	0.703641	0.0156113			1.11285	0.705342	1		-1.04985	0.699677	0.409748			2.1627	0.703641	0.0156113		1.04985	0.699677	0.409748
Aldh1l1		13.6989	32.8952	79.218		-0.689972	0.8222	1		-1.49606	0.821773	0.206854			0.689972	0.8222	1		-0.806088	0.821136	0.633479			1.49606	0.821773	0.206854		0.806088	0.821136	0.633479
Aldh1l2		32.7839	52.1354	80.6581		-0.520736	0.677108	1		-1.03013	0.675775	0.313602			0.520736	0.677108	1		-0.509393	0.673831	0.729351			1.03013	0.675775	0.313602		0.509393	0.673831	0.729351
Aldh2		312.305	300.591	409.667		0.0515011	0.359086	1		-0.37395	0.358239	0.532498			-0.0515011	0.359086	1		-0.425452	0.35816	0.544741			0.37395	0.358239	0.532498		0.425452	0.35816	0.544741
Aldh3a1		0	3.01184	0		-0.755064	0.601645	NA		0	0.597021	NA			0.755064	0.601645	NA		0.760669	0.604005	NA			0	0.597021	NA		-0.760669	0.604005	NA
Aldh3a2		351.881	319.782	181.047		0.133478	0.346136	1		0.915301	0.34756	0.0453971			-0.133478	0.346136	1		0.781824	0.347627	0.165976			-0.915301	0.34756	0.0453971		-0.781824	0.347627	0.165976
Aldh3b1		122.858	196.398	253.725		-0.633119	0.398357	1		-0.983216	0.397358	0.0640951			0.633119	0.398357	1		-0.350098	0.395102	0.674785			0.983216	0.397358	0.0640951		0.350098	0.395102	0.674785
Aldh4a1		74.9021	50.0544	34.4083		0.522738	0.513791	1		0.995594	0.515912	0.176213			-0.522738	0.513791	1		0.472856	0.518034	0.664269			-0.995594	0.515912	0.176213		-0.472856	0.518034	0.664269
Aldh5a1		3.07732	3.42694	18.6654		-0.0445908	0.821263	NA		-1.0936	0.822667	NA			0.0445908	0.821263	NA		-1.04901	0.822922	NA			1.0936	0.822667	NA		1.04901	0.822922	NA
Aldh6a1		117.258	156.521	112.172		-0.390774	0.405988	1		0.0600912	0.406966	0.949927			0.390774	0.405988	1		0.450865	0.405289	0.577847			-0.0600912	0.406966	0.949927		-0.450865	0.405289	0.577847
Aldh7a1		89.3155	65.3384	71.1177		0.40227	0.51499	1		0.29201	0.513958	0.766061			-0.40227	0.51499	1		-0.11026	0.515166	0.935477			-0.29201	0.513958	0.766061		0.11026	0.515166	0.935477
Aldh9a1		194.478	182.615	179.076		0.0881298	0.321313	1		0.113842	0.320914	0.861557			-0.0881298	0.321313	1		0.0257118	0.320885	0.977534			-0.113842	0.320914	0.861557		-0.0257118	0.320885	0.977534
Aldoa		2264.27	3200.84	4321.76		-0.491032	0.21484	0.438884		-0.917006	0.214687	0.000299576			0.491032	0.21484	0.438884		-0.425974	0.214454	0.234817			0.917006	0.214687	0.000299576		0.425974	0.214454	0.234817
Aldoart1		1.05904	2.49304	2.92778		-0.514412	0.834716	NA		-0.634501	0.835212	NA			0.514412	0.834716	NA		-0.120089	0.836798	NA			0.634501	0.835212	NA		0.120089	0.836798	NA
Aldoart2		0.380913	0	0.297542		0.313562	0.544365	NA		0.0518267	0.553275	NA			-0.313562	0.544365	NA		-0.261736	0.548335	NA			-0.0518267	0.553275	NA		0.261736	0.548335	NA
Aldoc		52.5807	87.8132	155.994		-0.520627	0.75316	1		-1.12853	0.752682	0.323852			0.520627	0.75316	1		-0.607903	0.752058	0.706844			1.12853	0.752682	0.323852		0.607903	0.752058	0.706844
Alg1		199.518	170.282	116.682		0.217529	0.346754	1		0.739489	0.348179	0.126587			-0.217529	0.346754	1		0.52196	0.348565	0.410901			-0.739489	0.348179	0.126587		-0.52196	0.348565	0.410901
Alg10b		25.5457	24.7735	35.5862		0.0310132	0.762141	NA		-0.341179	0.761032	NA			-0.0310132	0.762141	NA		-0.372192	0.760864	NA			0.341179	0.761032	NA		0.372192	0.760864	NA
Alg11		297.633	229.803	164.53		0.358866	0.3174	1		0.822612	0.318385	0.050832			-0.358866	0.3174	1		0.463745	0.319052	0.429443			-0.822612	0.318385	0.050832		-0.463745	0.319052	0.429443
Alg12		59.8844	41.4963	30.8393		0.435205	0.633843	1		0.791919	0.634741	0.433625			-0.435205	0.633843	1		0.356714	0.635941	0.813323			-0.791919	0.634741	0.433625		-0.356714	0.635941	0.813323
Alg13		17.2923	16.0886	19.2984		0.0763985	0.746322	1		-0.110581	0.744931	0.949469			-0.0763985	0.746322	1		-0.18698	0.744834	0.922083			0.110581	0.744931	0.949469		0.18698	0.744834	0.922083
Alg14		119.251	149.341	120.247		-0.284303	0.549218	1		-0.0114232	0.549441	0.993216			0.284303	0.549218	1		0.27288	0.548698	0.839598			0.0114232	0.549441	0.993216		-0.27288	0.548698	0.839598
Alg2		136.211	195.354	203.932		-0.487225	0.40417	1		-0.545752	0.403721	0.38666			0.487225	0.40417	1		-0.0585266	0.402043	0.959523			0.545752	0.403721	0.38666		0.0585266	0.402043	0.959523
Alg3		160.196	120.187	144.62		0.395935	0.399323	1		0.141578	0.397989	0.861065			-0.395935	0.399323	1		-0.254357	0.39902	0.777668			-0.141578	0.397989	0.861065		0.254357	0.39902	0.777668
Alg5		240.923	227.077	213.618		0.0864945	0.289867	1		0.168763	0.289668	0.760283			-0.0864945	0.289867	1		0.0822687	0.289636	0.91155			-0.168763	0.289668	0.760283		-0.0822687	0.289636	0.91155
Alg6		58.6063	77.9134	100.922		-0.35239	0.566797	1		-0.675716	0.565595	0.457946			0.35239	0.566797	1		-0.323327	0.564019	0.8075			0.675716	0.565595	0.457946		0.323327	0.564019	0.8075
Alg8		249.027	196.6	132.703		0.317107	0.447192	1		0.840115	0.448025	0.19124			-0.317107	0.447192	1		0.523008	0.448425	0.554378			-0.840115	0.448025	0.19124		-0.523008	0.448425	0.554378
Alg9		167.445	147.761	75.9965		0.166556	0.428275	1		1.06168	0.431014	0.0655732			-0.166556	0.428275	1		0.895127	0.431207	0.210103			-1.06168	0.431014	0.0655732		-0.895127	0.431207	0.210103
Alkbh1		143.308	95.4033	68.8495		0.552964	0.396604	1		0.996767	0.398204	0.0603521			-0.552964	0.396604	1		0.443802	0.400087	0.579321			-0.996767	0.398204	0.0603521		-0.443802	0.400087	0.579321
Alkbh2		18.8395	19.5547	55.1305		-0.0561616	0.525111	1		-1.39587	0.512137	0.0370269			0.0561616	0.525111	1		-1.33971	0.509781	0.0886382			1.39587	0.512137	0.0370269		1.33971	0.509781	0.0886382
Alkbh3		79.4367	91.6042	61.57		-0.190444	0.514208	1		0.326196	0.515564	0.735992			0.190444	0.514208	1		0.51664	0.514544	0.626661			-0.326196	0.515564	0.735992		-0.51664	0.514544	0.626661
Alkbh4		45.9283	46.2547	44.4909		-0.00833306	0.757232	1		0.031322	0.757076	0.986981			0.00833306	0.757232	1		0.039655	0.756917	0.983325			-0.031322	0.757076	0.986981		-0.039655	0.756917	0.983325
Alkbh5		144.711	166.851	285.543		-0.198155	0.337194	1		-0.937904	0.334861	0.0309727			0.198155	0.337194	1		-0.739749	0.333706	0.173447			0.937904	0.334861	0.0309727		0.739749	0.333706	0.173447
Alkbh6		125.983	104.708	85.2018		0.25162	0.410792	1		0.527079	0.411358	0.416964			-0.25162	0.410792	1		0.275459	0.411974	0.765105			-0.527079	0.411358	0.416964		-0.275459	0.411974	0.765105
Alkbh7		46.9733	53.546	63.0434		-0.178164	0.459539	1		-0.393221	0.457378	0.624713			0.178164	0.459539	1		-0.215058	0.455308	0.847534			0.393221	0.457378	0.624713		0.215058	0.455308	0.847534
Alkbh8		70.0661	75.0713	54.3537		-0.0700237	0.766348	1		0.255709	0.76651	0.871168			0.0700237	0.766348	1		0.325732	0.76636	0.861979			-0.255709	0.76651	0.871168		-0.325732	0.76636	0.861979
Alms1		16.8642	8.34294	7.67766		0.509404	0.83795	1		0.560517	0.83797	0.719289			-0.509404	0.83795	1		0.0511125	0.837894	0.982518			-0.560517	0.83797	0.719289		-0.0511125	0.837894	0.982518
Alox12		4.63532	2.04717	7.21328		0.355364	0.801968	NA		-0.260763	0.803806	0.874888			-0.355364	0.801968	NA		-0.616126	0.803072	0.725552			0.260763	0.803806	0.874888		0.616126	0.803072	0.725552
Alox15		0	21.515	79.3381		-2.81511	0.796317	0.0163585		-4.24811	0.794004	2.37e-06			2.81511	0.796317	0.0163585		-1.433	0.771089	0.276769			4.24811	0.794004	2.37e-06		1.433	0.771089	0.276769
Alox5		318.401	174.837	86.0028		0.787851	0.490766	1		1.71137	0.49265	0.00503449			-0.787851	0.490766	1		0.923519	0.493656	0.272146			-1.71137	0.49265	0.00503449		-0.923519	0.493656	0.272146
Alox5ap		1054.63	819.203	544.268		0.35768	0.231181	1		0.936415	0.231761	0.000721951			-0.35768	0.231181	1		0.578735	0.232038	0.111181			-0.936415	0.231761	0.000721951		-0.578735	0.232038	0.111181
Alox8		0.286485	0.706697	1.28834		-0.130079	0.599178	NA		-0.296107	0.601573	NA			0.130079	0.599178	NA		-0.166028	0.603686	NA			0.296107	0.601573	NA		0.166028	0.603686	NA
Aloxe3		8.38009	5.93094	0		0.133558	0.664496	NA		0.588164	0.663871	NA			-0.133558	0.664496	NA		0.454605	0.663802	NA			-0.588164	0.663871	NA		-0.454605	0.663802	NA
Alpk1		13.4423	22.5861	57.2307		-0.508357	0.758958	1		-1.49143	0.75668	0.164779			0.508357	0.758958	1		-0.983076	0.754495	0.493589			1.49143	0.75668	0.164779		0.983076	0.754495	0.493589
Alpk2		0	1.06005	4.89571		-0.181343	0.61353	NA		-0.633562	0.615631	NA			0.181343	0.61353	NA		-0.452219	0.616938	NA			0.633562	0.615631	NA		0.452219	0.616938	NA
Alpl		77.4251	115.741	89.3782		-0.406353	0.768446	1		-0.144842	0.768512	0.933532			0.406353	0.768446	1		0.261511	0.768178	0.892899			0.144842	0.768512	0.933532		-0.261511	0.768178	0.892899
Als2		107.048	83.4713	100.721		0.299645	0.615728	1		0.0735474	0.615018	0.960204			-0.299645	0.615728	1		-0.226098	0.615429	0.882498			-0.0735474	0.615018	0.960204		0.226098	0.615429	0.882498
Als2cl		11.3189	18.2648	10.2544		-0.403844	0.828576	1		0.0789113	0.828916	0.969498			0.403845	0.828576	1		0.482756	0.828378	0.802803			-0.0789113	0.828916	0.969498		-0.482756	0.828378	0.802803
Alx1		0.286485	2.59684	24.9124		-0.562356	0.82866	1		-2.19515	0.830572	0.0445019			0.562356	0.82866	1		-1.63279	0.832131	0.241521			2.19515	0.830572	0.0445019		1.63279	0.832131	0.241521
Alx4		1.14274	1.76674	12.5713		-0.0855137	0.743697	NA		-0.932387	0.745987	NA			0.0855137	0.743697	NA		-0.846874	0.746602	NA			0.932387	0.745987	NA		0.846874	0.746602	NA
Alyref		148.93	94.1339	233.758		0.590469	0.512034	1		-0.582445	0.509454	0.482531			-0.590469	0.512034	1		-1.17291	0.510705	0.154614			0.582445	0.509454	0.482531		1.17291	0.510705	0.154614
Alyref2		21.1518	9.99734	20.9146		0.86308	0.673999	1		0.0129527	0.665234	0.993326			-0.86308	0.673999	1		-0.850127	0.672477	0.510485			-0.0129527	0.665234	0.993326		0.850127	0.672477	0.510485
Amacr		42.398	37.1682	82.4239		0.169295	0.591326	1		-0.821735	0.587071	0.365724			-0.169295	0.591326	1		-0.99103	0.587455	0.336659			0.821735	0.587071	0.365724		0.99103	0.587455	0.336659
Ambra1		241.987	196.388	113.351		0.285174	0.339981	1		1.04672	0.342251	0.0162864			-0.285174	0.339981	1		0.76155	0.342774	0.172566			-1.04672	0.342251	0.0162864		-0.76155	0.342774	0.172566
Amd1		75.591	61.2073	60.6559		0.277193	0.470091	1		0.28557	0.469349	0.747604			-0.277193	0.470091	1		0.00837653	0.470307	0.994633			-0.28557	0.469349	0.747604		-0.00837653	0.470307	0.994633
Amd2		0.380913	0	0.592494		0.255371	0.563979	NA		-0.12761	0.572897	NA			-0.255371	0.563979	NA		-0.382982	0.56998	NA			0.12761	0.572897	NA		0.382982	0.56998	NA
Amdhd2		135.087	173.201	230.773		-0.34011	0.366909	1		-0.73672	0.365535	0.152629			0.34011	0.366909	1		-0.396609	0.363987	0.587542			0.73672	0.365535	0.152629		0.396609	0.363987	0.587542
Amer1		33.1285	35.5337	26.6494		-0.0862577	0.574307	1		0.273796	0.575788	0.807568			0.0862577	0.574307	1		0.360054	0.574536	0.782288			-0.273796	0.575788	0.807568		-0.360054	0.574536	0.782288
Amer2		24.2925	5.40118	0.257669		1.56742	0.793082	0.726826		3.2842	0.810032	0.000687416			-1.56742	0.793082	0.726826		1.71678	0.815438	0.20273			-3.2842	0.810032	0.000687416		-1.71678	0.815438	0.20273
Amfr		638.542	501.546	585.112		0.326493	0.404567	1		0.118121	0.404284	0.888976			-0.326493	0.404567	1		-0.208371	0.404476	0.832087			-0.118121	0.404284	0.888976		0.208371	0.404476	0.832087
Amica1		0	55.7335	138.971		-4.48802	0.708952	3.15e-08		-5.63277	0.706838	1.43e-13			4.48802	0.708952	3.1508e-08		-1.14475	0.620021	0.278756			5.63277	0.706838	1.43e-13		1.14475	0.620021	0.278756
Amigo1		41.1868	22.3952	11.7362		0.619285	0.779667	1		1.22061	0.780891	0.29718			-0.619285	0.779667	1		0.601326	0.781898	0.724826			-1.22061	0.780891	0.29718		-0.601326	0.781898	0.724826
Amigo2		2.29188	4.39161	2.6786		-0.275437	0.762039	NA		-0.049646	0.76178	0.979739			0.275437	0.762039	NA		0.225791	0.763133	NA			0.049646	0.76178	0.979739		-0.225791	0.763133	NA
Amigo3		8.46374	18.6739	0.892626		-0.798883	0.806667	1		1.60208	0.817762	0.167948			0.798883	0.806667	1		2.40096	0.815243	0.0475426			-1.60208	0.817762	0.167948		-2.40096	0.815243	0.0475426
Ammecr1		28.4107	25.5084	71.8045		0.111968	0.690679	1		-1.06597	0.686921	0.301646			-0.111968	0.690679	1		-1.17794	0.686988	0.325621			1.06597	0.686921	0.301646		1.17794	0.686988	0.325621
Ammecr1l		119.621	118.212	111.399		0.0113369	0.441845	1		0.0940421	0.441638	0.924217			-0.0113369	0.441845	1		0.0827051	0.441351	0.943496			-0.0940421	0.441638	0.924217		-0.0827051	0.441351	0.943496
Amn1		35.988	43.9021	71.1294		-0.262013	0.507985	1		-0.882042	0.503958	0.229562			0.262013	0.507985	1		-0.620029	0.501175	0.523212			0.882042	0.503958	0.229562		0.620029	0.501175	0.523212
Amot		25.9021	2.86051	10.7144		0.447643	0.625761	NA		0.265466	0.625961	NA			-0.447643	0.625761	NA		-0.182177	0.625749	NA			-0.265466	0.625961	NA		0.182177	0.625749	NA
Amotl1		140.648	127.689	101.059		0.133148	0.377468	1		0.451213	0.378185	0.458651			-0.133148	0.377468	1		0.318065	0.378327	0.693984			-0.451213	0.378185	0.458651		-0.318065	0.378327	0.693984
Amotl2		41.838	68.4815	92.8563		-0.640182	0.494107	1		-1.04572	0.491954	0.126099			0.640182	0.494107	1		-0.405539	0.487414	0.697814			1.04572	0.491954	0.126099		0.405539	0.487414	0.697814
Ampd2		163.936	124.266	167.826		0.380679	0.353032	1		-0.0307912	0.350991	0.971283			-0.380679	0.353032	1		-0.41147	0.352129	0.553483			0.0307912	0.350991	0.971283		0.41147	0.352129	0.553483
Ampd3		98.4286	64.5808	86.6263		0.552436	0.484724	1		0.163233	0.482488	0.869149			-0.552436	0.484724	1		-0.389203	0.484441	0.708281			-0.163233	0.482488	0.869149		0.389203	0.484441	0.708281
Amph		0	7.02786	24.317		-0.912012	0.817003	1		-1.77235	0.818004	0.116943			0.912012	0.817003	1		-0.860336	0.820009	0.605319			1.77235	0.818004	0.116943		0.860336	0.820009	0.605319
Amt		4.95187	1.65177	5.69202		0.304839	0.708306	NA		-0.0557637	0.709542	0.974691			-0.304839	0.708306	NA		-0.360603	0.70898	NA			0.0557637	0.709542	0.974691		0.360603	0.70898	NA
Amy1		1.93138	1.41339	0		0.0967489	0.60914	NA		0.444825	0.60782	NA			-0.0967489	0.60914	NA		0.348076	0.607822	NA			-0.444825	0.60782	NA		-0.348076	0.607822	NA
Amz1		296.665	358.016	199.606		-0.255915	0.39909	1		0.533943	0.400145	0.394226			0.255915	0.39909	1		0.789858	0.399627	0.237518			-0.533943	0.400145	0.394226		-0.789858	0.399627	0.237518
Amz2		65.9896	79.8229	94.7195		-0.244272	0.496933	1		-0.464538	0.495659	0.584014			0.244272	0.496933	1		-0.220266	0.494147	0.855272			0.464538	0.495659	0.584014		0.220266	0.494147	0.855272
Anapc1		247.927	235.363	293.305		0.0729675	0.354813	1		-0.228716	0.353914	0.729293			-0.0729675	0.354813	1		-0.301684	0.353861	0.687772			0.228716	0.353914	0.729293		0.301684	0.353861	0.687772
Anapc10		98.365	93.55	150.005		0.0654582	0.311793	1		-0.588601	0.307519	0.180103			-0.0654582	0.311793	1		-0.654059	0.307281	0.19551			0.588601	0.307519	0.180103		0.654059	0.307281	0.19551
Anapc11		292.926	209.593	366.318		0.453634	0.398399	1		-0.303544	0.396938	0.671769			-0.453634	0.398399	1		-0.757179	0.397628	0.259362			0.303544	0.396938	0.671769		0.757179	0.397628	0.259362
Anapc13		135.606	140.127	183.123		-0.0466985	0.339712	1		-0.415499	0.33791	0.442444			0.0466985	0.339712	1		-0.368801	0.337281	0.58618			0.415499	0.33791	0.442444		0.368801	0.337281	0.58618
Anapc15		54.2587	29.2351	21.7363		0.804292	0.526105	1		1.18288	0.528465	0.102077			-0.804292	0.526105	1		0.378587	0.533593	0.749547			-1.18288	0.528465	0.102077		-0.378587	0.533593	0.749547
Anapc16		144.737	153.534	168.388		-0.0810719	0.313365	1		-0.209884	0.312303	0.717617			0.0810719	0.313365	1		-0.128812	0.311496	0.865557			0.209884	0.312303	0.717617		0.128812	0.311496	0.865557
Anapc2		619.048	474.78	407.028		0.36878	0.312575	1		0.582515	0.312667	0.194044			-0.36878	0.312575	1		0.213735	0.31301	0.760232			-0.582515	0.312667	0.194044		-0.213735	0.31301	0.760232
Anapc4		127.627	125.179	129.737		0.0330795	0.382808	1		-0.0207753	0.382071	0.983605			-0.0330795	0.382808	1		-0.0538548	0.381816	0.960622			0.0207753	0.382071	0.983605		0.0538548	0.381816	0.960622
Anapc5		602.72	561.368	637.867		0.0952806	0.457374	1		-0.0744042	0.457188	0.942976			-0.0952806	0.457374	1		-0.169685	0.457189	0.880733			0.0744042	0.457188	0.942976		0.169685	0.457189	0.880733
Anapc7		195.448	189.182	93.9074		0.0463323	0.414427	1		0.988625	0.416881	0.0791555			-0.0463323	0.414427	1		0.942292	0.416766	0.16282			-0.988625	0.416881	0.0791555		-0.942292	0.416766	0.16282
Ang		338.948	319.695	244.229		0.0784988	0.395226	1		0.443438	0.39557	0.493582			-0.0784988	0.395226	1		0.364939	0.395545	0.659457			-0.443438	0.39557	0.493582		-0.364939	0.395545	0.659457
Angel1		122.94	66.4489	26.2639		0.818718	0.442327	0.835112		2.03998	0.451484	0.000108982			-0.818718	0.442327	0.835112		1.22126	0.454696	0.0799555			-2.03998	0.451484	0.000108982		-1.22126	0.454696	0.0799555
Angel2		246.497	152.393	198.781		0.648446	0.40463	1		0.290349	0.403387	0.693498			-0.648446	0.40463	1		-0.358097	0.404726	0.675107			-0.290349	0.403387	0.693498		0.358097	0.404726	0.675107
Angpt1		8.80382	2.95019	14.8771		0.519748	0.819588	NA		-0.339168	0.820762	NA			-0.519748	0.819588	NA		-0.858915	0.820167	NA			0.339168	0.820762	NA		0.858915	0.820167	NA
Angpt2		21.2966	11.7472	17.215		0.522574	0.819141	1		0.191802	0.81845	0.913948			-0.522574	0.819141	1		-0.330772	0.819078	0.868925			-0.191802	0.81845	0.913948		0.330772	0.819078	0.868925
Angpt4		0	1.54523	0		-0.682231	0.583012	NA		0	0.576194	NA			0.682231	0.583012	NA		0.69025	0.586767	NA			0	0.576194	NA		-0.69025	0.586767	NA
Angptl1		4.87353	0.830099	1.54601		0.817338	0.78884	NA		0.608225	0.790911	NA			-0.817338	0.78884	NA		-0.209113	0.787159	NA			-0.608225	0.790911	NA		0.209113	0.787159	NA
Angptl2		24.0647	11.4727	74.7421		0.200179	0.748885	1		-0.517398	0.749155	0.708658			-0.200179	0.748885	1		-0.717576	0.749113	0.64439			0.517398	0.749155	0.708658		0.717576	0.749113	0.64439
Angptl3		9.8908	7.97557	14.5359		0.207892	0.767035	1		-0.39755	0.76281	0.78725			-0.207892	0.767035	1		-0.605442	0.763571	0.713275			0.39755	0.76281	0.78725		0.605442	0.763571	0.713275
Angptl4		26.4127	10.8695	19.0735		0.788587	0.813642	1		0.298479	0.812586	0.855446			-0.788587	0.813642	1		-0.490108	0.813714	0.795126			-0.298479	0.812586	0.855446		0.490108	0.813714	0.795126
Angptl6		13.3137	10.1742	9.60946		0.243957	0.802736	1		0.299327	0.802441	0.852868			-0.243957	0.802736	1		0.0553705	0.80291	0.981188			-0.299327	0.802441	0.852868		-0.0553705	0.80291	0.981188
Angptl7		72.0654	56.0666	16.7376		0.246589	0.798811	1		1.32875	0.799786	0.259848			-0.246589	0.798811	1		1.08216	0.799893	0.470881			-1.32875	0.799786	0.259848		-1.08216	0.799893	0.470881
Ank		123.557	133.6	93.347		-0.110211	0.424325	1		0.375977	0.425523	0.611397			0.110211	0.424325	1		0.486188	0.424829	0.563881			-0.375977	0.425523	0.611397		-0.486188	0.424829	0.563881
Ank1		0.386277	0.353348	0		0.0194565	0.554371	NA		0.311486	0.551013	NA			-0.0194565	0.554371	NA		0.292029	0.552804	NA			-0.311486	0.551013	NA		-0.292029	0.552804	NA
Ank2		281.611	150.485	51.3984		0.831146	0.454149	0.846505		2.25483	0.459191	1.91e-05			-0.831146	0.454149	0.846505		1.42368	0.460599	0.0344647			-2.25483	0.459191	1.91e-05		-1.42368	0.460599	0.0344647
Ank3		0	8.87301	23.6269		-1.46885	0.837456	0.92188		-2.29804	0.837623	0.0355264			1.46885	0.837456	0.92188		-0.829199	0.838284	0.630655			2.29804	0.837623	0.0355264		0.829199	0.838284	0.630655
Ankdd1b		3.26402	10.5498	11.3331		-0.779608	0.838272	1		-0.836887	0.838256	0.554721			0.779608	0.838272	1		-0.0572781	0.838153	0.981306			0.836887	0.838256	0.554721		0.0572781	0.838153	0.981306
Ankfy1		865.835	706.751	508.742		0.280849	0.31738	1		0.738247	0.317693	0.0868288			-0.280849	0.31738	1		0.457398	0.317851	0.434538			-0.738247	0.317693	0.0868288		-0.457398	0.317851	0.434538
Ankhd1		241.847	262.774	214.581		-0.113235	0.338155	1		0.166795	0.338467	0.8004			0.113235	0.338155	1		0.280031	0.337962	0.69865			-0.166795	0.338467	0.8004		-0.280031	0.337962	0.69865
Ankib1		87.1544	101.489	105.767		-0.20228	0.452986	1		-0.255546	0.452296	0.767915			0.20228	0.452986	1		-0.0532655	0.451071	0.967307			0.255546	0.452296	0.767915		0.0532655	0.451071	0.967307
Ankle1		6.01618	3.55877	0.334825		0.249404	0.733315	NA		0.749929	0.731965	0.541514			-0.249404	0.733315	NA		0.500525	0.731474	NA			-0.749929	0.731965	0.541514		-0.500525	0.731474	NA
Ankle2		444.007	477.021	507.362		-0.0978132	0.373307	1		-0.183381	0.373076	0.80082			0.0978132	0.373307	1		-0.0855678	0.372855	0.930433			0.183381	0.373076	0.80082		0.0855678	0.372855	0.930433
Ankmy2		69.5768	84.2305	57.6344		-0.253306	0.437598	1		0.250872	0.43953	0.764826			0.253306	0.437598	1		0.504178	0.437648	0.560623			-0.250872	0.43953	0.764826		-0.504178	0.437648	0.560623
Ankra2		64.1723	56.8833	90.0391		0.154054	0.430786	1		-0.459146	0.426608	0.51624			-0.154054	0.430786	1		-0.613201	0.426999	0.435987			0.459146	0.426608	0.51624		0.613201	0.426999	0.435987
Ankrd10		197.698	165.261	57.471		0.23659	0.440651	1		1.64587	0.445467	0.00245997			-0.23659	0.440651	1		1.40928	0.445787	0.0299802			-1.64587	0.445467	0.00245997		-1.40928	0.445787	0.0299802
Ankrd11		433.788	486.105	348.939		-0.156171	0.375227	1		0.298032	0.375585	0.657662			0.156171	0.375227	1		0.454203	0.375297	0.534822			-0.298032	0.375585	0.657662		-0.454203	0.375297	0.534822
Ankrd12		119.374	134.169	104.629		-0.155496	0.491521	1		0.172666	0.491983	0.863432			0.155496	0.491521	1		0.328162	0.491324	0.765265			-0.172666	0.491983	0.863432		-0.328162	0.491324	0.765265
Ankrd13a		405.43	227.836	288.615		0.748786	0.500415	1		0.442613	0.499901	0.610513			-0.748786	0.500415	1		-0.306174	0.500594	0.790361			-0.442613	0.499901	0.610513		0.306174	0.500594	0.790361
Ankrd13b		1.91313	3.31197	5.30769		-0.280707	0.822264	NA		-0.584029	0.823286	0.698734			0.280707	0.822264	NA		-0.303321	0.82443	NA			0.584029	0.823286	0.698734		0.303321	0.82443	NA
Ankrd13c		151.992	112.073	110.922		0.411679	0.377985	1		0.428381	0.377436	0.487026			-0.411679	0.377985	1		0.0167016	0.378689	0.985596			-0.428381	0.377436	0.487026		-0.0167016	0.378689	0.985596
Ankrd13d		18.0444	32.9738	14.2672		-0.6949	0.694258	1		0.260332	0.698412	0.853036			0.6949	0.694258	1		0.955232	0.694376	0.462005			-0.260332	0.698412	0.853036		-0.955232	0.694376	0.462005
Ankrd16		23.2623	26.4032	14.9055		-0.132791	0.774614	1		0.440411	0.775724	0.766109			0.132791	0.774614	1		0.573202	0.77517	0.737079			-0.440411	0.775724	0.766109		-0.573202	0.77517	0.737079
Ankrd17		507.427	374.613	301.15		0.427505	0.277474	1		0.732019	0.277811	0.0452497			-0.427505	0.277474	1		0.304513	0.278411	0.586167			-0.732019	0.277811	0.0452497		-0.304513	0.278411	0.586167
Ankrd23		15.8727	9.94433	0.592494		0.365928	0.836107	1		1.62976	0.835073	0.169942			-0.365928	0.836107	1		1.26383	0.834921	0.405057			-1.62976	0.835073	0.169942		-1.26383	0.834921	0.405057
Ankrd24		17.23	30.9514	16.0782		-0.736529	0.561327	1		0.0865242	0.568216	0.947336			0.736529	0.561327	1		0.823053	0.559225	0.421955			-0.0865242	0.568216	0.947336		-0.823053	0.559225	0.421955
Ankrd26		70.3975	75.3526	77.331		-0.0866728	0.563554	1		-0.116938	0.56303	0.92664			0.0866728	0.563554	1		-0.0302656	0.562421	0.983325			0.116938	0.56303	0.92664		0.0302656	0.562421	0.983325
Ankrd27		175.284	167.797	188.855		0.0636956	0.325639	1		-0.103002	0.324602	0.878265			-0.0636956	0.325639	1		-0.166698	0.324479	0.832412			0.103002	0.324602	0.878265		0.166698	0.324479	0.832412
Ankrd28		14.686	25.8256	74.5487		-0.627528	0.695056	1		-1.84164	0.691201	0.042329			0.627528	0.695056	1		-1.21411	0.687068	0.306538			1.84164	0.691201	0.042329		1.21411	0.687068	0.306538
Ankrd29		4.57096	3.07359	4.17366		0.166033	0.76931	NA		0.0383331	0.77007	0.985018			-0.166033	0.76931	NA		-0.1277	0.769863	NA			-0.0383331	0.77007	0.985018		0.1277	0.769863	NA
Ankrd32		48.3328	27.4857	31.3092		0.642039	0.677115	1		0.498792	0.675936	0.684422			-0.642039	0.677115	1		-0.143247	0.677975	0.936272			-0.498792	0.675936	0.684422		0.143247	0.677975	0.936272
Ankrd33b		5.91535	7.60811	27.9903		-0.189359	0.81274	1		-1.42328	0.80979	0.227517			0.189359	0.81274	1		-1.23392	0.808735	0.400005			1.42328	0.80979	0.227517		1.23392	0.808735	0.400005
Ankrd34a		0	0.353348	16.0716		-0.0579907	0.707496	NA		-1.24371	0.710847	NA			0.0579907	0.707496	NA		-1.18572	0.711472	NA			1.24371	0.710847	NA		1.18572	0.711472	NA
Ankrd35		0.386277	0.353348	0		0.0194565	0.554371	NA		0.311486	0.551013	NA			-0.0194565	0.554371	NA		0.292029	0.552804	NA			-0.311486	0.551013	NA		-0.292029	0.552804	NA
Ankrd37		15.5412	14.0106	18.8949		0.0974082	0.75345	1		-0.205401	0.751557	0.897169			-0.0974082	0.75345	1		-0.30281	0.751559	0.869054			0.205401	0.751557	0.897169		0.30281	0.751559	0.869054
Ankrd39		34.5019	22.0534	10.5556		0.547103	0.59715	1		1.44056	0.605895	0.0781716			-0.547103	0.59715	1		0.893459	0.609293	0.42403			-1.44056	0.605895	0.0781716		-0.893459	0.609293	0.42403
Ankrd40		147.451	162.822	260.618		-0.134803	0.417358	1		-0.769549	0.415774	0.197795			0.134803	0.417358	1		-0.634747	0.415117	0.398828			0.769549	0.415774	0.197795		0.634747	0.415117	0.398828
Ankrd42		23.2097	7.67555	4.24087		0.93137	0.834503	1		1.34278	0.834762	0.279666			-0.93137	0.834503	1		0.411412	0.835326	0.841475			-1.34278	0.834762	0.279666		-0.411412	0.835326	0.841475
Ankrd44		585.383	436.864	241.99		0.394329	0.40867	1		1.19301	0.409508	0.0236191			-0.394329	0.40867	1		0.798685	0.409784	0.245456			-1.19301	0.409508	0.0236191		-0.798685	0.409784	0.245456
Ankrd45		3.80913	1.41339	10.5644		0.183821	0.681454	NA		-0.371297	0.682686	NA			-0.183821	0.681454	NA		-0.555118	0.682496	NA			0.371297	0.682686	NA		0.555118	0.682496	NA
Ankrd46		249.029	227.336	265.982		0.126069	0.271455	1		-0.0920234	0.270351	0.868243			-0.126069	0.271455	1		-0.218093	0.27045	0.707281			0.0920234	0.270351	0.868243		0.218093	0.27045	0.707281
Ankrd49		51.365	50.2989	36.7713		0.0216293	0.600362	1		0.414377	0.601427	0.709476			-0.0216293	0.600362	1		0.392747	0.601124	0.771648			-0.414377	0.601427	0.709476		-0.392747	0.601124	0.771648
Ankrd50		89.1857	106.632	64.5132		-0.214238	0.638621	1		0.379445	0.639449	0.755169			0.214238	0.638621	1		0.593683	0.638902	0.656915			-0.379445	0.639449	0.755169		-0.593683	0.638902	0.656915
Ankrd52		19.6528	34.4033	32.06		-0.688445	0.581639	1		-0.610443	0.581209	0.528468			0.688445	0.581639	1		0.0780023	0.574346	0.961196			0.610443	0.581209	0.528468		-0.0780023	0.574346	0.961196
Ankrd54		66.3448	60.4023	60.0603		0.112729	0.66072	1		0.114239	0.660389	0.939231			-0.112729	0.66072	1		0.00151019	0.660431	0.999169			-0.114239	0.660389	0.939231		-0.00151019	0.660431	0.999169
Ankrd55		5.73619	1.10209	0		1.06457	0.807325	NA		1.64209	0.803317	NA			-1.06457	0.807325	NA		0.57752	0.797758	NA			-1.64209	0.803317	NA		-0.57752	0.797758	NA
Ankrd6		13.4445	17.2631	7.73609		-0.179444	0.837527	1		0.36	0.837439	0.828243			0.179444	0.837527	1		0.539444	0.837498	0.774961			-0.36	0.837439	0.828243		-0.539444	0.837498	0.774961
Ankrd61		3.05587	1.65177	0		0.338312	0.762359	NA		1.001	0.757465	NA			-0.338312	0.762359	NA		0.662686	0.755733	NA			-1.001	0.757465	NA		-0.662686	0.755733	NA
Ankrd9		11.4369	11.767	10.3068		-0.0180253	0.831502	1		0.062908	0.831541	0.975467			0.0180253	0.831502	1		0.0809333	0.831612	0.973613			-0.062908	0.831541	0.975467		-0.0809333	0.831612	0.973613
Anks1		199.579	174.548	118.094		0.176735	0.461926	1		0.693029	0.462795	0.324677			-0.176735	0.461926	1		0.516293	0.462959	0.577044			-0.693029	0.462795	0.324677		-0.516293	0.462959	0.577044
Anks1b		0	5.3507	6.59603		-1.09693	0.805428	NA		-1.24613	0.80615	0.304328			1.09693	0.805428	NA		-0.1492	0.811142	NA			1.24613	0.80615	0.304328		0.1492	0.811142	NA
Anks3		78.8645	48.4817	20.2453		0.539308	0.722186	1		1.46094	0.724215	0.152118			-0.539308	0.722186	1		0.921636	0.724972	0.508148			-1.46094	0.724215	0.152118		-0.921636	0.724972	0.508148
Anks6		59.1912	32.2137	14.6197		0.722247	0.650009	1		1.6342	0.65473	0.0612669			-0.722247	0.650009	1		0.911952	0.657093	0.457593			-1.6342	0.65473	0.0612669		-0.911952	0.657093	0.457593
Ankub1		0	2.95862	0		-0.753697	0.601319	NA		0	0.596649	NA			0.753697	0.601319	NA		0.759353	0.603705	NA			0	0.596649	NA		-0.759353	0.603705	NA
Ankzf1		56.981	54.5695	39.4574		0.0536064	0.562573	1		0.464512	0.563838	0.64368			-0.0536064	0.562573	1		0.410905	0.56365	0.740385			-0.464512	0.563838	0.64368		-0.410905	0.56365	0.740385
Anln		50.5157	27.3926	93.9552		0.511934	0.817641	1		-0.567964	0.817086	0.706669			-0.511934	0.817641	1		-1.0799	0.817329	0.485334			0.567964	0.817086	0.706669		1.0799	0.817329	0.485334
Ano1		23.4639	40.8111	26.786		-0.401501	0.838304	1		-0.0883959	0.838304	0.96588			0.401501	0.838304	1		0.313106	0.838303	0.879912			0.0883959	0.838304	0.96588		-0.313106	0.838303	0.879912
Ano10		143.684	140.994	138.369		0.0251223	0.32535	1		0.0521613	0.324851	0.943933			-0.0251223	0.32535	1		0.027039	0.324527	0.97701			-0.0521613	0.324851	0.943933		-0.027039	0.324527	0.97701
Ano4		0	1.18345	0		-0.642336	0.571615	NA		0	0.563827	NA			0.642336	0.571615	NA		0.651398	0.576122	NA			0	0.563827	NA		-0.651398	0.576122	NA
Ano6		619.253	518.992	583.154		0.251777	0.201322	1		0.085321	0.200721	0.831006			-0.251777	0.201322	1		-0.166456	0.201036	0.699026			-0.085321	0.200721	0.831006		0.166456	0.201036	0.699026
Ano7		11.8727	11.8682	0.515338		-0.00740595	0.824315	1		1.22436	0.822608	0.327945			0.00740595	0.824315	1		1.23176	0.822721	0.410926			-1.22436	0.822608	0.327945		-1.23176	0.822721	0.410926
Ano8		17.5047	4.77584	39.6284		0.80054	0.838143	1		-0.670049	0.837969	0.655251			-0.80054	0.838143	1		-1.47059	0.838069	0.310562			0.670049	0.837969	0.655251		1.47059	0.838069	0.310562
Anp32a		160.297	104.556	131.537		0.579148	0.397471	1		0.268577	0.395753	0.71424			-0.579148	0.397471	1		-0.31057	0.397552	0.719406			-0.268577	0.395753	0.71424		0.31057	0.397552	0.719406
Anp32b		289.843	310.598	567.928		-0.0892527	0.470453	1		-0.885539	0.469686	0.188425			0.0892527	0.470453	1		-0.796287	0.469469	0.332201			0.885539	0.469686	0.188425		0.796287	0.469469	0.332201
Anp32b-ps1		1.34552	0.715126	1.3655		0.167473	0.682684	NA		-0.00728753	0.685093	NA			-0.167473	0.682684	NA		-0.17476	0.684526	NA			0.00728753	0.685093	NA		0.17476	0.684526	NA
Anp32e		483.11	386.783	433.662		0.305579	0.380094	1		0.149316	0.379743	0.844828			-0.305579	0.380094	1		-0.156263	0.379993	0.86667			-0.149316	0.379743	0.844828		0.156263	0.379993	0.86667
Anpep		4.29727	91.5413	230.851		-3.33529	0.646763	1.99e-05		-4.48676	0.645092	1.96e-10			3.33529	0.646763	1.99065e-05		-1.15147	0.617016	0.274048			4.48676	0.645092	1.96e-10		1.15147	0.617016	0.274048
Antxr1		3.06876	5.33395	19.5828		-0.200935	0.797917	NA		-0.929341	0.79895	NA			0.200935	0.797917	NA		-0.728406	0.799466	NA			0.929341	0.79895	NA		0.728406	0.799466	NA
Antxr2		4.68355	35.0151	124.698		-1.9916	0.718398	0.145939		-3.46559	0.715466	2.57e-05			1.9916	0.718398	0.145939		-1.47398	0.701219	0.203279			3.46559	0.715466	2.57e-05		1.47398	0.701219	0.203279
Anxa1		110.433	174.573	420.57		-0.520642	0.671353	1		-1.54727	0.670747	0.0893987			0.520642	0.671353	1		-1.02662	0.670167	0.397597			1.54727	0.670747	0.0893987		1.02662	0.670167	0.397597
Anxa11		21.2355	20.1549	35.24		0.0526432	0.562734	1		-0.645659	0.55539	0.47386			-0.0526432	0.562734	1		-0.698302	0.554837	0.512813			0.645659	0.55539	0.47386		0.698302	0.554837	0.512813
Anxa2		96.5485	390.778	1060.08		-1.79328	0.510078	0.0173871		-3.0954	0.509372	4.83e-08			1.79328	0.510078	0.0173871		-1.30212	0.506353	0.0982941			3.0954	0.509372	4.83e-08		1.30212	0.506353	0.0982941
Anxa3		1801.64	1453.62	936.678		0.305527	0.199098	1		0.930863	0.199535	5.79e-05			-0.305527	0.199098	1		0.625336	0.199686	0.0319799			-0.930863	0.199535	5.79e-05		-0.625336	0.199686	0.0319799
Anxa4		203.399	422.465	823.874		-0.982762	0.419013	0.390041		-1.88489	0.418256	0.000114369			0.982762	0.419013	0.390041		-0.902123	0.416627	0.185305			1.88489	0.418256	0.000114369		0.902123	0.416627	0.185305
Anxa5		293.883	762.962	1533.09		-1.30587	0.367369	0.0155246		-2.26344	0.366836	2.79e-08			1.30587	0.367369	0.0155246		-0.957573	0.3652	0.089521			2.26344	0.366836	2.79e-08		0.957573	0.3652	0.089521
Anxa6		401.812	536.873	785.503		-0.400446	0.329441	1		-0.928312	0.328828	0.029435			0.400446	0.329441	1		-0.527866	0.328155	0.366765			0.928312	0.328828	0.029435		0.527866	0.328155	0.366765
Anxa7		265.186	223.21	322.712		0.23837	0.343754	1		-0.271957	0.342401	0.65745			-0.23837	0.343754	1		-0.510328	0.342749	0.414174			0.271957	0.342401	0.65745		0.510328	0.342749	0.414174
Anxa9		12.5582	10.0846	1.1503		0.188489	0.83217	1		1.63463	0.834429	0.167954			-0.188489	0.83217	1		1.44614	0.834525	0.31815			-1.63463	0.834429	0.167954		-1.44614	0.834525	0.31815
Aoah		10.8672	79.0524	232.319		-2.04203	0.715918	0.120703		-3.28083	0.714711	7.99e-05			2.04203	0.715918	0.120703		-1.2388	0.708038	0.311912			3.28083	0.714711	7.99e-05		1.2388	0.708038	0.311912
Aoc1		0	1.43025	4.38037		-0.237354	0.613984	NA		-0.578504	0.615665	NA			0.237354	0.613984	NA		-0.341151	0.617182	NA			0.578504	0.615665	NA		0.341151	0.617182	NA
Aoc3		3.83698	3.16043	9.50911		0.165939	0.831492	1		-0.768471	0.828946	0.588776			-0.165939	0.831492	1		-0.93441	0.829163	0.570953			0.768471	0.828946	0.588776		0.93441	0.829163	0.570953
Aox1		0	2.82679	31.6778		-0.74887	0.833509	1		-2.61761	0.834884	0.0133716			0.74887	0.833509	1		-1.86874	0.836338	0.169214			2.61761	0.834884	0.0133716		1.86874	0.836338	0.169214
Aox3		0	2.81277	0		-0.78667	0.611139	NA		0	0.605699	NA			0.78667	0.611139	NA		0.793216	0.613785	NA			0	0.605699	NA		-0.793216	0.613785	NA
Ap1ar		95.5129	81.4157	92.2198		0.189494	0.642129	1		0.0427298	0.641613	0.979333			-0.189494	0.642129	1		-0.146764	0.64179	0.930608			-0.0427298	0.641613	0.979333		0.146764	0.64179	0.930608
Ap1b1		765.163	672.623	667.12		0.175525	0.374046	1		0.186863	0.373947	0.796807			-0.175525	0.374046	1		0.0113384	0.374007	0.99094			-0.186863	0.373947	0.796807		-0.0113384	0.374007	0.99094
Ap1g1		326.813	295.773	205.013		0.137276	0.310335	1		0.646662	0.311252	0.137334			-0.137276	0.310335	1		0.509385	0.311344	0.355863			-0.646662	0.311252	0.137334		-0.509385	0.311344	0.355863
Ap1g2		64.6968	74.0344	111.362		-0.169523	0.552332	1		-0.687153	0.55056	0.433481			0.169523	0.552332	1		-0.517631	0.54959	0.651111			0.687153	0.55056	0.433481		0.517631	0.54959	0.651111
Ap1m1		334.869	346.429	432.128		-0.0446279	0.268235	1		-0.356505	0.267333	0.394621			0.0446279	0.268235	1		-0.311877	0.266994	0.553606			0.356505	0.267333	0.394621		0.311877	0.266994	0.553606
Ap1m2		0.386277	2.12009	0		-0.461139	0.60086	NA		0.149947	0.597004	NA			0.461139	0.60086	NA		0.611085	0.60178	NA			-0.149947	0.597004	NA		-0.611085	0.60178	NA
Ap1s1		213.947	255.902	358.425		-0.243043	0.362288	1		-0.704544	0.361253	0.170231			0.243043	0.362288	1		-0.461501	0.360457	0.503757			0.704544	0.361253	0.170231		0.461501	0.360457	0.503757
Ap1s2		354.045	318.734	290.568		0.140483	0.430044	1		0.264154	0.430012	0.744891			-0.140482	0.430044	1		0.123672	0.43007	0.910673			-0.264154	0.430012	0.744891		-0.123672	0.43007	0.910673
Ap1s3		0	0.706697	6.66325		-0.314071	0.769801	NA		-1.50961	0.777342	NA			0.314071	0.769801	NA		-1.19554	0.78145	NA			1.50961	0.777342	NA		1.19554	0.78145	NA
Ap2a1		326.467	253.798	196.891		0.350556	0.328015	1		0.702218	0.328544	0.123483			-0.350556	0.328015	1		0.351663	0.329106	0.597504			-0.702218	0.328544	0.123483		-0.351663	0.329106	0.597504
Ap2a2		396.303	298.285	278.098		0.39766	0.309487	1		0.493229	0.309374	0.285041			-0.39766	0.309487	1		0.0955689	0.309977	0.902596			-0.493229	0.309374	0.285041		-0.0955689	0.309977	0.902596
Ap2b1		257.775	265.405	248.263		-0.0427962	0.309404	1		0.0514244	0.309274	0.941307			0.0427962	0.309404	1		0.0942206	0.30891	0.904517			-0.0514244	0.309274	0.941307		-0.0942206	0.30891	0.904517
Ap2m1		980.489	1197.76	1347.47		-0.274028	0.357951	1		-0.436283	0.357823	0.446365			0.274028	0.357951	1		-0.162255	0.357633	0.852906			0.436283	0.357823	0.446365		0.162255	0.357633	0.852906
Ap2s1		282.072	297.094	400.837		-0.0697618	0.343514	1		-0.482569	0.342617	0.362355			0.0697618	0.343514	1		-0.412807	0.342278	0.536569			0.482569	0.342617	0.362355		0.412807	0.342278	0.536569
Ap3b1		368.474	480.992	506.046		-0.370388	0.293985	1		-0.441449	0.293684	0.322161			0.370388	0.293985	1		-0.0710605	0.292872	0.925414			0.441449	0.293684	0.322161		0.0710605	0.292872	0.925414
Ap3d1		477.365	473.113	298.878		0.0121567	0.365072	1		0.641833	0.365712	0.22811			-0.0121567	0.365072	1		0.629676	0.365617	0.322362			-0.641833	0.365712	0.22811		-0.629676	0.365617	0.322362
Ap3m1		161.903	203.862	125.249		-0.306599	0.430639	1		0.347731	0.43187	0.652401			0.306599	0.430639	1		0.65433	0.43093	0.402806			-0.347731	0.43187	0.652401		-0.65433	0.43093	0.402806
Ap3m1-ps		0.859454	1.14414	0.297542		-0.066629	0.60193	NA		0.18278	0.601073	NA			0.066629	0.60193	NA		0.249409	0.602446	NA			-0.18278	0.601073	NA		-0.249409	0.602446	NA
Ap3m2		141.534	129.26	40.5229		0.113103	0.568823	1		1.553	0.572678	0.0381817			-0.113103	0.568823	1		1.43989	0.572711	0.108407			-1.553	0.572678	0.0381817		-1.43989	0.572711	0.108407
Ap3s1		105.401	124.316	125.871		-0.218826	0.434426	1		-0.237681	0.433917	0.776039			0.218826	0.434426	1		-0.0188544	0.432774	0.985678			0.237681	0.433917	0.776039		0.0188544	0.432774	0.985678
Ap3s1-ps1		0	0.353348	0.81288		-0.210045	0.572046	NA		-0.446059	0.577179	NA			0.210045	0.572046	NA		-0.236014	0.582518	NA			0.446059	0.577179	NA		0.236014	0.582518	NA
Ap3s1-ps2		0.380913	0.830099	1.07055		-0.168272	0.639109	NA		-0.244559	0.6411	NA			0.168272	0.639109	NA		-0.0762869	0.643953	NA			0.244559	0.6411	NA		0.0762869	0.643953	NA
Ap3s2		142.872	133.533	114.611		0.0943343	0.419972	1		0.299095	0.42016	0.697613			-0.0943343	0.419972	1		0.20476	0.420155	0.843371			-0.299095	0.42016	0.697613		-0.20476	0.420155	0.843371
Ap4b1		30.6831	22.5217	31.3129		0.387821	0.587033	1		-0.0218469	0.582817	0.987852			-0.387821	0.587033	1		-0.409668	0.585223	0.7528			0.0218469	0.582817	0.987852		0.409668	0.585223	0.7528
Ap4e1		58.0272	72.999	28.5658		-0.286856	0.57008	1		0.879244	0.57491	0.311399			0.286856	0.57008	1		1.1661	0.573485	0.222344			-0.879244	0.57491	0.311399		-1.1661	0.573485	0.222344
Ap4m1		42.5987	19.1623	14.6828		0.817356	0.768411	1		1.08317	0.768774	0.362329			-0.817356	0.768411	1		0.26581	0.770438	0.89108			-1.08317	0.768774	0.362329		-0.26581	0.770438	0.89108
Ap4s1		66.419	66.5634	98.397		-0.000511659	0.438872	1		-0.527999	0.435694	0.449618			0.000511659	0.438872	1		-0.527487	0.435094	0.534238			0.527999	0.435694	0.449618		0.527487	0.435094	0.534238
Ap5b1		58.6818	81.0483	60.5245		-0.355248	0.718335	1		-0.0347622	0.718566	0.985222			0.355248	0.718335	1		0.320486	0.717898	0.855064			0.0347622	0.718566	0.985222		-0.320486	0.717898	0.855064
Ap5m1		50.5892	78.7874	87.7905		-0.586833	0.460793	1		-0.730693	0.45957	0.286357			0.586833	0.460793	1		-0.14386	0.455483	0.9004			0.730693	0.45957	0.286357		0.14386	0.455483	0.9004
Ap5s1		99.3437	76.7935	35.7933		0.336253	0.498014	1		1.32377	0.50266	0.0453971			-0.336253	0.498014	1		0.98752	0.503555	0.241829			-1.32377	0.50266	0.0453971		-0.98752	0.503555	0.241829
Ap5z1		79.2992	145.251	113.492		-0.789148	0.500473	1		-0.466235	0.500879	0.586866			0.789148	0.500473	1		0.322912	0.49821	0.773769			0.466235	0.500879	0.586866		-0.322912	0.49821	0.773769
Apaf1		91.7191	78.7678	96.6179		0.199338	0.510153	1		-0.066123	0.508813	0.956085			-0.199338	0.510153	1		-0.265461	0.509186	0.829048			0.066123	0.508813	0.956085		0.265461	0.509186	0.829048
Apba1		59.3642	66.7714	7.38904		-0.155974	0.565833	1		2.53182	0.590623	0.000282808			0.155974	0.565833	1		2.6878	0.58966	0.000389937			-2.53182	0.590623	0.000282808		-2.6878	0.58966	0.000389937
Apba2		1.43242	0.953502	0		0.120532	0.602911	NA		0.443969	0.601373	NA			-0.120532	0.602911	NA		0.323437	0.601193	NA			-0.443969	0.601373	NA		-0.323437	0.601193	NA
Apba3		122.888	140.332	150.662		-0.179492	0.471261	1		-0.272909	0.47071	0.761136			0.179492	0.471261	1		-0.0934175	0.469959	0.939666			0.272909	0.47071	0.761136		0.0934175	0.469959	0.939666
Apbb1		77.5074	66.7316	74.2159		0.204728	0.425477	1		0.0545807	0.423816	0.956619			-0.204728	0.425477	1		-0.150147	0.424459	0.887936			-0.0545807	0.423816	0.956619		0.150147	0.424459	0.887936
Apbb1ip		645.858	481.496	218.667		0.416013	0.208461	0.709635		1.53535	0.21151	2.59e-11			-0.416013	0.208461	0.709635		1.11933	0.212135	2.03e-05			-1.53535	0.21151	2.59e-11		-1.11933	0.212135	2.03e-05
Apbb2		245.777	221.575	176.723		0.146669	0.328772	1		0.457394	0.32925	0.369986			-0.146669	0.328772	1		0.310725	0.329387	0.650634			-0.457394	0.32925	0.369986		-0.310725	0.329387	0.650634
Apc		263.619	272.325	201.51		-0.0470274	0.357826	1		0.367413	0.358411	0.541386			0.0470275	0.357826	1		0.41444	0.358112	0.558207			-0.367413	0.358411	0.541386		-0.41444	0.358112	0.558207
Apc-ps1		1.63201	0.238375	0		0.479534	0.593145	NA		0.605163	0.593345	NA			-0.479534	0.593145	NA		0.125629	0.589219	NA			-0.605163	0.593345	NA		-0.125629	0.589219	NA
Apc2		9.91442	2.82679	3.60736		0.60771	0.786413	1		0.513229	0.786996	0.725954			-0.60771	0.786413	1		-0.0944816	0.785866	0.966705			-0.513229	0.786996	0.725954		0.0944816	0.785866	0.966705
Apcdd1		11.5003	19.3919	67.742		-0.511257	0.755617	1		-1.85599	0.752426	0.0650584			0.511257	0.755617	1		-1.34473	0.749827	0.296634			1.85599	0.752426	0.0650584		1.34473	0.749827	0.296634
Apeh		224.072	187.66	175.334		0.250975	0.257451	1		0.345061	0.25723	0.390902			-0.250975	0.257451	1		0.0940853	0.257873	0.883371			-0.345061	0.25723	0.390902		-0.0940853	0.257873	0.883371
Apex1		89.945	67.4944	82.6767		0.382721	0.48173	1		0.116314	0.479983	0.91164			-0.382721	0.48173	1		-0.266407	0.481247	0.815947			-0.116314	0.479983	0.91164		0.266407	0.481247	0.815947
Apex2		52.8349	32.0988	68.1637		0.562248	0.67455	1		-0.29504	0.671812	0.823758			-0.562248	0.67455	1		-0.857287	0.673321	0.507678			0.29504	0.671812	0.823758		0.857287	0.673321	0.507678
Aph1a		201.827	186.664	134.835		0.111394	0.273746	1		0.565787	0.275168	0.142609			-0.111394	0.273746	1		0.454393	0.275226	0.350002			-0.565787	0.275168	0.142609		-0.454393	0.275226	0.350002
Aph1b		8.4197	9.5854	26.7588		-0.109612	0.819563	1		-1.03277	0.817976	0.426284			0.109612	0.819563	1		-0.923155	0.817511	0.569849			1.03277	0.817976	0.426284		0.923155	0.817511	0.569849
Aph1c		9.48307	26.8402	49.8326		-1.21209	0.638815	0.791298		-1.9736	0.634523	0.0142372			1.21209	0.638815	0.791298		-0.76151	0.620766	0.528631			1.9736	0.634523	0.0142372		0.76151	0.620766	0.528631
Api5		590.063	570.342	647.5		0.0496379	0.241633	1		-0.13019	0.241171	0.779641			-0.0496379	0.241633	1		-0.179828	0.241097	0.733814			0.13019	0.241171	0.779641		0.179828	0.241097	0.733814
Apip		88.5634	93.8553	161.122		-0.0819153	0.312396	1		-0.835841	0.307733	0.0378142			0.0819153	0.312396	1		-0.753926	0.306377	0.11802			0.835841	0.307733	0.0378142		0.753926	0.306377	0.11802
Apitd1		19.2149	10.2357	22.4557		0.611615	0.786054	1		-0.147615	0.783362	0.933532			-0.611615	0.786054	1		-0.75923	0.785096	0.640156			0.147615	0.783362	0.933532		0.75923	0.785096	0.640156
Aplf		13.0754	13.0262	0.850163		-0.00108604	0.798496	1		2.10304	0.811151	0.0497156			0.00108604	0.798496	1		2.10413	0.810844	0.0939653			-2.10304	0.811151	0.0497156		-2.10413	0.810844	0.0939653
Apln		7.54839	7.09784	1.28834		0.0405086	0.813024	1		0.799161	0.811639	0.560808			-0.0405086	0.813024	1		0.758652	0.811742	0.654674			-0.799161	0.811639	0.560808		-0.758652	0.811742	0.654674
Aplnr		2.01828	2.12009	0		-0.0140796	0.612778	NA		0.39716	0.611393	NA			0.0140796	0.612778	NA		0.41124	0.61194	NA			-0.39716	0.611393	NA		-0.41124	0.61194	NA
Aplp1		79.2627	82.7307	119.178		-0.0535579	0.591625	1		-0.506545	0.590409	0.625769			0.0535579	0.591625	1		-0.452987	0.59002	0.725304			0.506545	0.590409	0.625769		0.452987	0.59002	0.725304
Aplp2		980.076	1428.31	1994.93		-0.519441	0.341121	1		-0.981213	0.340918	0.0257298			0.519441	0.341121	1		-0.461772	0.340605	0.470303			0.981213	0.340918	0.0257298		0.461772	0.340605	0.470303
Apmap		234.959	176.255	248.703		0.389447	0.419645	1		-0.0753334	0.418454	0.936639			-0.389447	0.419645	1		-0.46478	0.419089	0.579321			0.0753334	0.418454	0.936639		0.46478	0.419089	0.579321
Apoa1bp		330.567	318.857	291.963		0.05195	0.255828	1		0.174672	0.255765	0.711983			-0.05195	0.255828	1		0.122722	0.255646	0.845563			-0.174672	0.255765	0.711983		-0.122722	0.255646	0.845563
Apoa2		0	0.591724	4.25081		-0.233899	0.706455	NA		-1.04211	0.7129	NA			0.233899	0.706455	NA		-0.808216	0.716334	NA			1.04211	0.7129	NA		0.808216	0.716334	NA
Apobec1		120.557	241.603	369.783		-0.914243	0.472863	0.761955		-1.47661	0.472054	0.0135976			0.914243	0.472863	0.761955		-0.562363	0.46994	0.541079			1.47661	0.472054	0.0135976		0.562363	0.46994	0.541079
Apobec2		25.9513	14.8883	12.6839		0.548697	0.782979	1		0.708136	0.78302	0.600926			-0.548697	0.782979	1		0.159439	0.784248	0.938413			-0.708136	0.78302	0.600926		-0.159439	0.784248	0.938413
Apobec3		448.812	548.377	682.348		-0.271854	0.384853	1		-0.569346	0.384511	0.331321			0.271854	0.384853	1		-0.297492	0.384139	0.721921			0.569346	0.384511	0.331321		0.297492	0.384139	0.721921
Apobr		127.547	106.311	81.0805		0.232876	0.502276	1		0.586027	0.50291	0.472379			-0.232876	0.502276	1		0.353151	0.503286	0.751977			-0.586027	0.50291	0.472379		-0.353151	0.503286	0.751977
Apoc1		0	16.2373	30.603		-2.08543	0.834928	0.287994		-2.68031	0.834527	0.0109421			2.08543	0.834928	0.287994		-0.594883	0.830998	0.747317			2.68031	0.834527	0.0109421		0.594883	0.830998	0.747317
Apoc2		2.57836	70.9365	243.596		-3.48901	0.651961	7.27e-06		-5.02843	0.649528	8.18e-13			3.48901	0.651961	7.27493e-06		-1.53942	0.609642	0.106731			5.02843	0.649528	8.18e-13		1.53942	0.609642	0.106731
Apoc3		1.15883	0	0.257669		0.532344	0.581822	NA		0.379907	0.586149	NA			-0.532344	0.581822	NA		-0.152437	0.580054	NA			-0.379907	0.586149	NA		0.152437	0.580054	NA
Apoc4		1.90457	7.33621	18.5342		-0.754155	0.837811	1		-1.48734	0.837958	0.221638			0.754155	0.837811	1		-0.733185	0.838218	0.678361			1.48734	0.837958	0.221638		0.733185	0.838218	0.678361
Apod		89.4336	355.278	185.653		-1.70712	0.58352	0.0997503		-0.89811	0.584076	0.307787			1.70712	0.58352	0.0997503		0.809015	0.58169	0.456796			0.89811	0.584076	0.307787		-0.809015	0.58169	0.456796
Apoe		2907.96	18152.8	20441.9		-2.53827	0.323784	1.18e-12		-2.70309	0.323774	7.38e-15			2.53827	0.323784	1.17928e-12		-0.164815	0.32351	0.834166			2.70309	0.323774	7.38e-15		0.164815	0.32351	0.834166
Apol10b		1.15883	13.0371	17.2056		-1.23553	0.836242	1		-1.45759	0.836365	0.232106			1.23553	0.836242	1		-0.222057	0.837192	0.918123			1.45759	0.836365	0.232106		0.222057	0.837192	0.918123
Apol6		0	13.4272	49.9223		-0.229042	0.626152	1		-0.641442	0.626346	0.541701			0.229042	0.626152	1		-0.412401	0.626497	0.76936			0.641442	0.626346	0.541701		0.412401	0.626497	0.76936
Apol7c		0	40.0994	116.188		-3.94011	0.738277	7.79e-06		-5.22671	0.735815	7.31e-11			3.94011	0.738277	7.78642e-06		-1.2866	0.673334	0.257893			5.22671	0.735815	7.31e-11		1.2866	0.673334	0.257893
Apol7d		0.572969	0.238375	0		0.216352	0.563221	NA		0.423056	0.561822	NA			-0.216352	0.563221	NA		0.206704	0.559695	NA			-0.423056	0.561822	NA		-0.206704	0.559695	NA
Apol7e		0	5.23573	11.5266		-1.45902	0.837079	0.930703		-2.13881	0.83728	0.0541512			1.45902	0.837079	0.930703		-0.679797	0.838171	0.706422			2.13881	0.83728	0.0541512		0.679797	0.838171	0.706422
Apol8		0	1.06005	2.34377		-0.268481	0.605672	NA		-0.511487	0.607844	NA			0.268481	0.605672	NA		-0.243006	0.610484	NA			0.511487	0.607844	NA		0.243006	0.610484	NA
Apol9a		0.761826	17.9732	89.0451		-1.85242	0.818871	0.456753		-3.45288	0.817418	0.000360917			1.85242	0.818871	0.456753		-1.60046	0.811495	0.238374			3.45288	0.817418	0.000360917		1.60046	0.811495	0.238374
Apol9b		2.19425	22.6619	71.8023		-2.30629	0.704388	0.0377853		-3.68957	0.699264	3.4e-06			2.30629	0.704388	0.0377853		-1.38328	0.664823	0.20861			3.68957	0.699264	3.4e-06		1.38328	0.664823	0.20861
Apold1		74.5436	84.3261	71.9084		-0.152865	0.561159	1		0.0487554	0.561316	0.97141			0.152865	0.561159	1		0.20162	0.560541	0.885543			-0.0487554	0.561316	0.97141		-0.20162	0.560541	0.885543
Apon		0.286485	0	3.86503		0.0803817	0.605913	NA		-0.630352	0.610558	NA			-0.0803817	0.605913	NA		-0.710734	0.610681	NA			0.630352	0.610558	NA		0.710734	0.610681	NA
Apoo		40.3584	33.7248	57.9721		0.219867	0.598568	1		-0.4493	0.594968	0.67552			-0.219867	0.598568	1		-0.669167	0.595651	0.572656			0.4493	0.594968	0.67552		0.669167	0.595651	0.572656
Apoo-ps		2.67176	2.24623	3.26001		0.0960429	0.815637	NA		-0.121264	0.816891	NA			-0.0960429	0.815637	NA		-0.217307	0.8169	NA			0.121264	0.816891	NA		0.217307	0.8169	NA
Apool		18.4853	52.4271	97.346		-1.2662	0.579559	0.521911		-2.0469	0.576606	0.00398382			1.2662	0.579559	0.521911		-0.780702	0.566731	0.461571			2.0469	0.576606	0.00398382		0.780702	0.566731	0.461571
Apopt1		94.7203	74.9822	107.917		0.310714	0.44297	1		-0.174923	0.440351	0.843683			-0.310714	0.44297	1		-0.485637	0.44137	0.583483			0.174923	0.440351	0.843683		0.485637	0.44137	0.583483
App		898.471	1037.14	1516.23		-0.203199	0.222058	1		-0.741728	0.221535	0.00733504			0.203199	0.222058	1		-0.538529	0.221217	0.123392			0.741728	0.221535	0.00733504		0.538529	0.221217	0.123392
Appbp2		267.1	244.477	253.996		0.120376	0.353953	1		0.0685258	0.353534	0.931736			-0.120376	0.353953	1		-0.0518497	0.353589	0.959038			-0.0685258	0.353534	0.931736		0.0518497	0.353589	0.959038
Appbp2os		0.386277	2.21261	3.60736		-0.447337	0.742128	NA		-0.690954	0.743981	NA			0.447337	0.742128	NA		-0.243617	0.747559	NA			0.690954	0.743981	NA		0.243617	0.747559	NA
Appl1		188.455	140.915	138.864		0.395388	0.395076	1		0.416866	0.394679	0.525804			-0.395388	0.395076	1		0.0214778	0.395572	0.983325			-0.416866	0.394679	0.525804		-0.0214778	0.395572	0.983325
Appl2		154.718	190.759	99.6939		-0.277041	0.468567	1		0.574984	0.470271	0.445563			0.277041	0.468567	1		0.852025	0.469475	0.289987			-0.574984	0.470271	0.445563		-0.852025	0.469475	0.289987
Aprt		152.413	248.349	557.539		-0.659857	0.387472	0.966347		-1.76305	0.385849	8.68e-05			0.659857	0.387472	0.966347		-1.1032	0.383916	0.0553452			1.76305	0.385849	8.68e-05		1.1032	0.383916	0.0553452
Aptx		64.5391	75.5694	101.213		-0.189529	0.643037	1		-0.532368	0.642166	0.641305			0.189529	0.643037	1		-0.342839	0.641506	0.823038			0.532368	0.642166	0.641305		0.342839	0.641506	0.823038
Aqp1		0.386277	7.80738	59.5215		-0.139808	0.6337	NA		-0.738833	0.633969	NA			0.139808	0.6337	NA		-0.599026	0.634086	NA			0.738833	0.633969	NA		0.599026	0.634086	NA
Aqp11		27.107	12.4063	59.0779		0.73179	0.779645	1		-0.804279	0.776416	0.535466			-0.73179	0.779645	1		-1.53607	0.778088	0.238041			0.804279	0.776416	0.535466		1.53607	0.778088	0.238041
Aqp3		0	9.37179	5.6533		-1.09241	0.775264	NA		-0.801951	0.774958	NA			1.09241	0.775264	NA		0.290463	0.778696	NA			0.801951	0.774958	NA		-0.290463	0.778696	NA
Aqp4		14.849	16.5708	41.0267		-0.0849374	0.819977	1		-0.89958	0.81913	0.505249			0.0849374	0.819977	1		-0.814643	0.818899	0.628988			0.89958	0.81913	0.505249		0.814643	0.818899	0.628988
Aqp9		1.43242	13.3797	45.3272		-1.46272	0.823494	0.895492		-2.64059	0.822095	0.0109421			1.46272	0.823494	0.895492		-1.17787	0.817556	0.433826			2.64059	0.822095	0.0109421		1.17787	0.817556	0.433826
Aqr		218.505	199.958	164.835		0.122403	0.317527	1		0.390667	0.317932	0.442879			-0.122403	0.317527	1		0.268263	0.318015	0.692269			-0.390667	0.317932	0.442879		-0.268263	0.318015	0.692269
Ar		7.24808	0.748744	13.393		0.638547	0.78024	NA		-0.351611	0.7824	NA			-0.638547	0.78024	NA		-0.990158	0.78116	NA			0.351611	0.7824	NA		0.990158	0.78116	NA
Araf		262.214	262.748	224.643		-0.0061469	0.334546	1		0.21165	0.334709	0.736136			0.0061469	0.334546	1		0.217797	0.33447	0.772565			-0.21165	0.334709	0.736136		-0.217797	0.33447	0.772565
Arap1		973.318	889.573	675.207		0.12252	0.378104	1		0.498523	0.378243	0.400949			-0.12252	0.378104	1		0.376003	0.378259	0.629077			-0.498523	0.378243	0.400949		-0.376003	0.378259	0.629077
Arap2		19.4941	51.011	95.9907		-1.14268	0.627141	0.856615		-1.91467	0.624754	0.0160144			1.14268	0.627141	0.856615		-0.771994	0.617827	0.517536			1.91467	0.624754	0.0160144		0.771994	0.617827	0.517536
Arap3		455.92	365.108	62.6766		0.294499	0.460981	1		2.61256	0.466127	6.36e-07			-0.294499	0.460981	1		2.31806	0.466316	7.14e-05			-2.61256	0.466127	6.36e-07		-2.31806	0.466316	7.14e-05
Arc		7.67397	14.3522	0		-0.506904	0.837278	1		1.49825	0.835459	0.215644			0.506904	0.837278	1		2.00515	0.835819	0.131102			-1.49825	0.835459	0.215644		-2.00515	0.835819	0.131102
Arcn1		542.215	505.898	453.384		0.0962539	0.289305	1		0.24963	0.289312	0.622755			-0.0962539	0.289305	1		0.153377	0.289314	0.824709			-0.24963	0.289312	0.622755		-0.153377	0.289314	0.824709
Areg		0.286485	8.27559	29.8721		-2.14213	0.79028	0.17087		-3.5746	0.783764	9.02e-05			2.14213	0.79028	0.17087		-1.43248	0.746376	0.255356			3.5746	0.783764	9.02e-05		1.43248	0.746376	0.255356
Arel1		243.744	239.335	202.879		0.0246916	0.460156	1		0.24405	0.460267	0.784031			-0.0246916	0.460156	1		0.219358	0.460157	0.846222			-0.24405	0.460267	0.784031		-0.219358	0.460157	0.846222
Arf1		1487.85	1438.89	1530.06		0.0475256	0.18108	1		-0.0399728	0.180892	0.920326			-0.0475256	0.18108	1		-0.0874984	0.18085	0.844324			0.0399728	0.180892	0.920326		0.0874984	0.18085	0.844324
Arf2		327.045	263.455	293.703		0.301141	0.318837	1		0.149496	0.318186	0.809948			-0.301141	0.318837	1		-0.151645	0.318647	0.846222			-0.149496	0.318186	0.809948		0.151645	0.318647	0.846222
Arf3		610.235	685.147	739.62		-0.162364	0.289859	1		-0.270055	0.289612	0.586097			0.162364	0.289859	1		-0.107691	0.289315	0.880357			0.270055	0.289612	0.586097		0.107691	0.289315	0.880357
Arf4		875.583	1001.82	1111.82		-0.187497	0.312184	1		-0.332704	0.31201	0.521011			0.187497	0.312184	1		-0.145207	0.311805	0.849423			0.332704	0.31201	0.521011		0.145207	0.311805	0.849423
Arf5		434.007	459.751	704.909		-0.0809686	0.215626	1		-0.687157	0.214316	0.0111258			0.0809686	0.215626	1		-0.606189	0.213894	0.0598586			0.687157	0.214316	0.0111258		0.606189	0.213894	0.0598586
Arf6		467.372	307.564	919.735		0.56787	0.388301	1		-0.921812	0.38681	0.0772509			-0.56787	0.388301	1		-1.48968	0.387424	0.00451507			0.921812	0.38681	0.0772509		1.48968	0.387424	0.00451507
Arfgap1		311.06	326.495	186.75		-0.0650315	0.353251	1		0.699338	0.354563	0.164411			0.0650315	0.353251	1		0.76437	0.354275	0.187956			-0.699338	0.354563	0.164411		-0.76437	0.354275	0.187956
Arfgap2		217.381	196.149	159.192		0.136013	0.443539	1		0.414169	0.443808	0.585957			-0.136013	0.443539	1		0.278156	0.443888	0.782288			-0.414169	0.443808	0.585957		-0.278156	0.443888	0.782288
Arfgap3		102.181	95.4758	72.7325		0.0892362	0.464129	1		0.445545	0.464975	0.573548			-0.0892362	0.464129	1		0.356308	0.464949	0.725767			-0.445545	0.464975	0.573548		-0.356308	0.464949	0.725767
Arfgef1		265.785	191.823	234.251		0.437876	0.416841	1		0.170174	0.416041	0.838177			-0.437876	0.416841	1		-0.267702	0.416717	0.775428			-0.170174	0.416041	0.838177		0.267702	0.416717	0.775428
Arfgef2		129.849	121.584	94.4653		0.0752841	0.653925	1		0.372996	0.65412	0.765176			-0.0752841	0.653925	1		0.297712	0.654096	0.852642			-0.372996	0.65412	0.765176		-0.297712	0.654096	0.852642
Arfip1		71.7228	69.4604	97.4965		0.0462207	0.422361	1		-0.410405	0.419387	0.563745			-0.0462207	0.422361	1		-0.456625	0.419071	0.587542			0.410405	0.419387	0.563745		0.456625	0.419071	0.587542
Arfip2		33.8367	49.511	47.2792		-0.465544	0.609546	1		-0.408648	0.609204	0.718212			0.465544	0.609546	1		0.0568964	0.606506	0.974258			0.408648	0.609204	0.718212		-0.0568964	0.606506	0.974258
Arfrp1		162.167	199.702	181.066		-0.290234	0.296172	1		-0.155204	0.296133	0.786305			0.290234	0.296172	1		0.13503	0.29457	0.851673			0.155204	0.296133	0.786305		-0.13503	0.29457	0.851673
Arg1		2.30477	845.656	2378.33		-6.79606	0.562344	2.02e-30		-8.16246	0.562029	1.18e-44			6.79606	0.562344	2.01683e-30		-1.3664	0.50234	0.0747883			8.16246	0.562029	1.18e-44		1.3664	0.50234	0.0747883
Arg2		1.15347	12.3756	36.6701		-1.34693	0.835294	1		-2.33064	0.834742	0.0316829			1.34693	0.835294	1		-0.983704	0.832999	0.547766			2.33064	0.834742	0.0316829		0.983704	0.832999	0.547766
Arglu1		60.2182	46.8803	65.1141		0.321625	0.48946	1		-0.0996648	0.486298	0.927649			-0.321625	0.48946	1		-0.421289	0.487701	0.683937			0.0996648	0.486298	0.927649		0.421289	0.487701	0.683937
Arhgap1		391.816	308.141	312.412		0.330225	0.338104	1		0.311127	0.337805	0.591818			-0.330225	0.338104	1		-0.0190982	0.338216	0.983325			-0.311127	0.337805	0.591818		0.0190982	0.338216	0.983325
Arhgap10		0.286485	11.5932	12.9086		-2.42347	0.80807	0.0823026		-2.54734	0.807112	0.0126549			2.42347	0.80807	0.0823026		-0.12387	0.780025	0.956242			2.54734	0.807112	0.0126549		0.12387	0.780025	0.956242
Arhgap11a		149.984	89.8059	84.493		0.652727	0.551051	1		0.726676	0.550856	0.400674			-0.652727	0.551051	1		0.0739488	0.552112	0.961545			-0.726676	0.550856	0.400674		-0.0739488	0.552112	0.961545
Arhgap12		276.019	286.739	82.6482		-0.0533971	0.419234	1		1.62079	0.423336	0.0015488			0.0533971	0.419234	1		1.67418	0.4231	0.00328695			-1.62079	0.423336	0.0015488		-1.67418	0.4231	0.00328695
Arhgap15		11.7471	68.3812	286.665		-2.19824	0.536259	0.00213376		-4.07287	0.531879	1.51e-12			2.19824	0.536259	0.00213375		-1.87462	0.508663	0.00746486			4.07287	0.531879	1.51e-12		1.87462	0.508663	0.00746486
Arhgap17		334.592	294.882	128.638		0.173038	0.332599	1		1.3185	0.335537	0.00109103			-0.173038	0.332599	1		1.14546	0.33569	0.0164867			-1.3185	0.335537	0.00109103		-1.14546	0.33569	0.0164867
Arhgap18		71.6832	98.6054	126.395		-0.426882	0.424482	1		-0.766161	0.422721	0.209658			0.426882	0.424482	1		-0.339279	0.420016	0.707043			0.766161	0.422721	0.209658		0.339279	0.420016	0.707043
Arhgap19		123.508	97.1526	111.998		0.309894	0.538669	1		0.126364	0.537879	0.913803			-0.309894	0.538669	1		-0.18353	0.538411	0.892607			-0.126364	0.537879	0.913803		0.18353	0.538411	0.892607
Arhgap20		1.14594	3.86986	10.5653		-0.378166	0.785139	NA		-0.940133	0.786626	0.457709			0.378166	0.785139	NA		-0.561967	0.788113	0.748613			0.940133	0.786626	0.457709		0.561967	0.788113	0.748613
Arhgap21		43.5633	65.9949	59.6863		-0.553684	0.485792	1		-0.41415	0.485758	0.628425			0.553684	0.485792	1		0.139535	0.481629	0.910127			0.41415	0.485758	0.628425		-0.139535	0.481629	0.910127
Arhgap22		137.111	147.264	47.486		-0.102218	0.410491	1		1.41984	0.417419	0.00627321			0.102218	0.410491	1		1.52205	0.416784	0.00823653			-1.41984	0.417419	0.00627321		-1.52205	0.416784	0.00823653
Arhgap23		9.52278	13.9768	21.9371		-0.398067	0.741545	1		-0.893945	0.738515	0.450325			0.398067	0.741545	1		-0.495878	0.735042	0.762859			0.893945	0.738515	0.450325		0.495878	0.735042	0.762859
Arhgap24		81.1618	108.113	144.137		-0.361103	0.543759	1		-0.727837	0.542725	0.39104			0.361103	0.543759	1		-0.366734	0.541441	0.762206			0.727837	0.542725	0.39104		0.366734	0.541441	0.762206
Arhgap25		455.491	455.141	224.654		0.000229365	0.32141	1		0.979495	0.322973	0.0174539			-0.000229365	0.32141	1		0.979266	0.322837	0.0388085			-0.979495	0.322973	0.0174539		-0.979266	0.322837	0.0388085
Arhgap26		43.882	35.7629	85.4093		0.24528	0.654026	1		-0.789344	0.650824	0.449234			-0.24528	0.654026	1		-1.03462	0.651388	0.373961			0.789344	0.650824	0.449234		1.03462	0.651388	0.373961
Arhgap27		652.493	568.015	181.271		0.189455	0.355995	1		1.75786	0.358347	1.95e-05			-0.189455	0.355995	1		1.5684	0.358435	0.000760978			-1.75786	0.358347	1.95e-05		-1.5684	0.358435	0.000760978
Arhgap27os1		1.53222	2.77072	3.04999		-0.302621	0.813582	NA		-0.35042	0.814281	NA			0.302621	0.813582	NA		-0.0478	0.816072	NA			0.35042	0.814281	NA		0.0478	0.816072	NA
Arhgap27os2		0.286485	0	3.30766		0.144699	0.678004	NA		-0.830046	0.688087	NA			-0.144699	0.678004	NA		-0.974745	0.687528	NA			0.830046	0.688087	NA		0.974745	0.687528	NA
Arhgap27os3		19.817	17.0585	0.555211		0.158323	0.803135	1		2.52629	0.814617	0.014581			-0.158323	0.803135	1		2.36796	0.814748	0.0518002			-2.52629	0.814617	0.014581		-2.36796	0.814748	0.0518002
Arhgap28		0	10.7377	33.2525		-1.59882	0.838092	0.78128		-2.60437	0.83791	0.0143277			1.59882	0.838092	0.78128		-1.00554	0.837167	0.538761			2.60437	0.83791	0.0143277		1.00554	0.837167	0.538761
Arhgap29		145.512	125.661	105.893		0.190022	0.513596	1		0.407885	0.513762	0.657524			-0.190022	0.513596	1		0.217862	0.513976	0.862474			-0.407885	0.513762	0.657524		-0.217862	0.513976	0.862474
Arhgap30		406.448	425.337	378.014		-0.0633948	0.337447	1		0.0990489	0.337467	0.888588			0.0633948	0.337447	1		0.162444	0.337234	0.84499			-0.0990489	0.337467	0.888588		-0.162444	0.337234	0.84499
Arhgap31		418.25	440.515	315.366		-0.0711569	0.319363	1		0.390321	0.31987	0.446144			0.0711569	0.319363	1		0.461478	0.319615	0.432879			-0.390321	0.31987	0.446144		-0.461478	0.319615	0.432879
Arhgap32		18.3729	8.21669	16.437		0.698705	0.815274	1		0.0969893	0.81377	0.960317			-0.698705	0.815274	1		-0.601716	0.815038	0.737087			-0.0969893	0.81377	0.960317		0.601716	0.815038	0.737087
Arhgap33		8.80701	2.25192	2.31902		0.676	0.785892	NA		0.666618	0.786376	0.630952			-0.676	0.785892	NA		-0.00938206	0.78481	0.996369			-0.666618	0.786376	0.630952		0.00938206	0.78481	0.996369
Arhgap35		87.7983	106.854	58.65		-0.262172	0.485612	1		0.526672	0.488128	0.514936			0.262172	0.485612	1		0.788844	0.486865	0.362002			-0.526672	0.488128	0.514936		-0.788844	0.486865	0.362002
Arhgap39		485.343	349.168	112.13		0.45413	0.342456	1		2.01701	0.346443	2e-07			-0.45413	0.342456	1		1.56288	0.346966	0.000475587			-2.01701	0.346443	2e-07		-1.56288	0.346966	0.000475587
Arhgap4		300.774	204.798	151.706		0.496088	0.518965	1		0.881625	0.519323	0.24725			-0.496088	0.518965	1		0.385537	0.51981	0.735987			-0.881625	0.519323	0.24725		-0.385537	0.51981	0.735987
Arhgap42		7.57418	1.66863	19.531		0.731235	0.833929	1		-0.708155	0.835091	0.630896			-0.731235	0.833929	1		-1.43939	0.834472	0.320897			0.708155	0.835091	0.630896		1.43939	0.834472	0.320897
Arhgap44		2.57196	1.907	3.57051		0.0768885	0.684823	NA		-0.110111	0.68589	NA			-0.0768885	0.684823	NA		-0.186999	0.685958	NA			0.110111	0.68589	NA		0.186999	0.685958	NA
Arhgap5		1318.01	981.164	462.693		0.400658	0.395676	1		1.41961	0.39625	0.00357601			-0.400658	0.395676	1		1.01896	0.396382	0.0983957			-1.41961	0.39625	0.00357601		-1.01896	0.396382	0.0983957
Arhgap6		4.10521	21.4369	31.0301		-0.945933	0.837024	1		-1.22841	0.837091	0.336888			0.945933	0.837024	1		-0.282473	0.837365	0.893242			1.22841	0.837091	0.336888		0.282473	0.837365	0.893242
Arhgap8		0	1.06005	5.95084		-0.161708	0.615193	NA		-0.660615	0.61718	NA			0.161708	0.615193	NA		-0.498907	0.618253	NA			0.660615	0.61718	NA		0.498907	0.618253	NA
Arhgap9		249.316	219.358	252.829		0.178515	0.274128	1		-0.0207467	0.27305	0.975451			-0.178515	0.274128	1		-0.199261	0.273329	0.740385			0.0207467	0.27305	0.975451		0.199261	0.273329	0.740385
Arhgdia		2418.99	2407.18	2576.92		0.00733077	0.196718	1		-0.0896078	0.196611	0.816192			-0.00733077	0.196718	1		-0.0969386	0.196568	0.841126			0.0896078	0.196611	0.816192		0.0969386	0.196568	0.841126
Arhgdib		1968.72	2072.85	2543.14		-0.0717718	0.275462	1		-0.358664	0.275322	0.407864			0.0717718	0.275462	1		-0.286893	0.275257	0.608533			0.358664	0.275322	0.407864		0.286893	0.275257	0.608533
Arhgdig		1.15883	0.830099	9.81328		0.075052	0.776806	NA		-1.05602	0.781141	0.386654			-0.075052	0.776806	NA		-1.13108	0.781257	NA			1.05602	0.781141	0.386654		1.13108	0.781257	NA
Arhgef1		595.786	622.19	414.646		-0.0590308	0.437024	1		0.483022	0.437316	0.501793			0.0590308	0.437024	1		0.542053	0.437211	0.521998			-0.483022	0.437316	0.501793		-0.542053	0.437211	0.521998
Arhgef10		19.3847	24.5044	66.9286		-0.267391	0.669401	1		-1.44981	0.664716	0.113589			0.267391	0.669401	1		-1.18242	0.662471	0.300163			1.44981	0.664716	0.113589		1.18242	0.662471	0.300163
Arhgef10l		188.638	159.704	113.95		0.220651	0.423243	1		0.675564	0.424143	0.285424			-0.220651	0.423243	1		0.454913	0.424457	0.596492			-0.675564	0.424143	0.285424		-0.454913	0.424457	0.596492
Arhgef11		107.355	91.0339	74.7738		0.230303	0.368074	1		0.498374	0.368807	0.386941			-0.230303	0.368074	1		0.268071	0.36953	0.741428			-0.498374	0.368807	0.386941		-0.268071	0.36953	0.741428
Arhgef12		130.972	141.346	130.075		-0.10211	0.461107	1		0.0054772	0.461005	0.995689			0.10211	0.461107	1		0.107587	0.46046	0.928857			-0.0054772	0.461005	0.995689		-0.107587	0.46046	0.928857
Arhgef15		28.7369	15.0563	20.6329		0.729326	0.69192	1		0.37494	0.688817	0.777889			-0.729326	0.69192	1		-0.354386	0.692575	0.833319			-0.37494	0.688817	0.777889		0.354386	0.692575	0.833319
Arhgef17		10.8929	20.8785	38.1167		-0.574794	0.80083	1		-1.16038	0.799801	0.344236			0.574794	0.80083	1		-0.585588	0.798271	0.739101			1.16038	0.799801	0.344236		0.585588	0.798271	0.739101
Arhgef18		96.1685	119.489	42.4863		-0.228958	0.754682	1		0.826701	0.75551	0.507043			0.228958	0.754682	1		1.05566	0.755272	0.453667			-0.826701	0.75551	0.507043		-1.05566	0.755272	0.453667
Arhgef19		2.86485	1.43025	18.0368		0.113946	0.713048	NA		-0.712192	0.714504	NA			-0.113946	0.713048	NA		-0.826138	0.714465	NA			0.712192	0.714504	NA		0.826138	0.714465	NA
Arhgef2		605.573	643.138	427.106		-0.0854005	0.284375	1		0.487076	0.284943	0.243203			0.0854005	0.284375	1		0.572476	0.284721	0.228368			-0.487076	0.284943	0.243203		-0.572476	0.284721	0.228368
Arhgef25		20.7827	25.6652	33.3518		-0.267788	0.53477	1		-0.599502	0.530537	0.489102			0.267788	0.53477	1		-0.331714	0.526133	0.780715			0.599502	0.530537	0.489102		0.331714	0.526133	0.780715
Arhgef26		2.00539	4.71693	16.6985		-0.36509	0.824506	1		-1.21223	0.825599	0.336471			0.36509	0.824506	1		-0.847135	0.826424	0.616039			1.21223	0.825599	0.336471		0.847135	0.826424	0.616039
Arhgef28		6.07527	4.43092	4.63804		0.174446	0.81981	NA		0.149675	0.820126	0.936215			-0.174446	0.81981	NA		-0.0247714	0.819978	0.99094			-0.149675	0.820126	0.936215		0.0247714	0.819978	0.99094
Arhgef3		42.4506	168.994	132.275		-1.81046	0.482178	0.00755922		-1.48936	0.482559	0.0151678			1.81046	0.482178	0.00755922		0.321105	0.474301	0.762206			1.48936	0.482559	0.0151678		-0.321105	0.474301	0.762206
Arhgef33		0.386277	0.945072	0.257669		-0.21861	0.590652	NA		0.0544116	0.589226	NA			0.21861	0.590652	NA		0.273022	0.592939	NA			-0.0544116	0.589226	NA		-0.273022	0.592939	NA
Arhgef39		26.5691	26.82	17.3035		-0.000501274	0.822558	1		0.368374	0.822744	0.81917			0.000501274	0.822558	1		0.368875	0.822667	0.854162			-0.368374	0.822744	0.81917		-0.368875	0.822667	0.854162
Arhgef4		14.7289	9.43101	10.7697		0.37129	0.828044	1		0.26027	0.8277	0.87947			-0.37129	0.828044	1		-0.11102	0.828065	0.961511			-0.26027	0.8277	0.87947		0.11102	0.828065	0.961511
Arhgef40		748.491	504.736	137.989		0.544633	0.337488	1		2.33246	0.341067	4.22e-10			-0.544633	0.337488	1		1.78783	0.341518	2.42e-05			-2.33246	0.341067	4.22e-10		-1.78783	0.341518	2.42e-05
Arhgef5		3.73079	22.8019	14.0183		-1.73245	0.781178	0.492165		-1.21946	0.782357	0.299039			1.73245	0.781178	0.492165		0.512996	0.771901	0.766649			1.21946	0.782357	0.299039		-0.512996	0.771901	0.766649
Arhgef6		414.685	432.873	381.926		-0.0608206	0.295178	1		0.11416	0.295223	0.847413			0.0608206	0.295178	1		0.174981	0.294954	0.799011			-0.11416	0.295223	0.847413		-0.174981	0.294954	0.799011
Arhgef7		77.7184	69.4072	70.9141		0.157559	0.448119	1		0.12823	0.447218	0.89105			-0.157559	0.448119	1		-0.0293287	0.447542	0.981839			-0.12823	0.447218	0.89105		0.0293287	0.447542	0.981839
Arhgef9		8.86823	11.052	22.5831		-0.178965	0.825076	1		-0.803971	0.824167	0.565408			0.178965	0.825076	1		-0.625006	0.823707	0.72834			0.803971	0.824167	0.565408		0.625006	0.823707	0.72834
Arid1a		700.58	679.008	509.745		0.0428959	0.326813	1		0.440165	0.32706	0.389186			-0.0428959	0.326813	1		0.397269	0.327012	0.533657			-0.440165	0.32706	0.389186		-0.397269	0.327012	0.533657
Arid1b		149.348	177.686	143.066		-0.233544	0.428875	1		0.0566595	0.429223	0.955514			0.233544	0.428875	1		0.290203	0.428363	0.762206			-0.0566595	0.429223	0.955514		-0.290203	0.428363	0.762206
Arid2		267.584	216.871	118.158		0.29082	0.292752	1		1.1416	0.295711	0.00138413			-0.29082	0.292752	1		0.850779	0.296299	0.0554986			-1.1416	0.295711	0.00138413		-0.850779	0.296299	0.0554986
Arid3a		266.403	166.657	69.961		0.62436	0.439685	1		1.77844	0.443117	0.000799885			-0.62436	0.439685	1		1.15408	0.444156	0.093639			-1.77844	0.443117	0.000799885		-1.15408	0.444156	0.093639
Arid3b		196.103	150.44	24.3598		0.309453	0.678093	1		2.3366	0.681706	0.0058043			-0.309453	0.678093	1		2.02715	0.681892	0.0445537			-2.3366	0.681706	0.0058043		-2.02715	0.681892	0.0445537
Arid3c		0	2.60527	0.66965		-0.585797	0.606076	NA		-0.187866	0.604573	NA			0.585797	0.606076	NA		0.397931	0.609325	NA			0.187866	0.604573	NA		-0.397931	0.609325	NA
Arid4a		280.833	321.828	208.345		-0.19243	0.296641	1		0.416362	0.297826	0.366297			0.19243	0.296641	1		0.608792	0.297132	0.218504			-0.416362	0.297826	0.366297		-0.608792	0.297132	0.218504
Arid4b		301.85	236.172	192.131		0.341921	0.293894	1		0.628321	0.294333	0.123894			-0.341921	0.293894	1		0.286399	0.295006	0.638456			-0.628321	0.294333	0.123894		-0.286399	0.295006	0.638456
Arid5a		290.493	429.935	518.484		-0.548132	0.288855	0.791298		-0.810381	0.288252	0.0302561			0.548132	0.288855	0.791298		-0.262249	0.286878	0.663721			0.810381	0.288252	0.0302561		0.262249	0.286878	0.663721
Arid5b		77.5352	137.259	163.921		-0.777938	0.401226	0.755577		-1.01601	0.400089	0.0559311			0.777938	0.401226	0.755577		-0.238068	0.396027	0.795637			1.01601	0.400089	0.0559311		0.238068	0.396027	0.795637
Arih1		161.93	178.873	159.951		-0.137549	0.387116	1		0.016339	0.387134	0.986679			0.137549	0.387116	1		0.153888	0.386449	0.870617			-0.016339	0.387134	0.986679		-0.153888	0.386449	0.870617
Arih2		217.602	171.962	264.133		0.312978	0.42552	1		-0.262301	0.424164	0.742645			-0.312978	0.42552	1		-0.575279	0.424646	0.470303			0.262301	0.424164	0.742645		0.575279	0.424646	0.470303
Arl1		428.737	403.9	502.862		0.0817551	0.276598	1		-0.224471	0.275862	0.648133			-0.0817551	0.276598	1		-0.306226	0.275836	0.578918			0.224471	0.275862	0.648133		0.306226	0.275836	0.578918
Arl10		112.975	86.4993	39.4881		0.332003	0.584203	1		1.29025	0.586941	0.109865			-0.332003	0.584203	1		0.958249	0.587489	0.357464			-1.29025	0.586941	0.109865		-0.958249	0.587489	0.357464
Arl11		100.26	165.9	150.719		-0.672123	0.432136	1		-0.546346	0.432082	0.42542			0.672124	0.432136	1		0.125778	0.429562	0.908816			0.546346	0.432082	0.42542		-0.125778	0.429562	0.908816
Arl13b		46.0548	61.6337	78.1996		-0.385249	0.481689	1		-0.693187	0.479578	0.346464			0.385249	0.481689	1		-0.307938	0.476461	0.774171			0.693187	0.479578	0.346464		0.307938	0.476461	0.774171
Arl14ep		102.496	100.927	134.815		0.0204037	0.437362	1		-0.367538	0.43561	0.633085			-0.0204037	0.437362	1		-0.387941	0.435304	0.672885			0.367538	0.43561	0.633085		0.387941	0.435304	0.672885
Arl15		81.8337	59.7797	40.5927		0.398358	0.561808	1		0.881369	0.56331	0.296552			-0.398358	0.561808	1		0.483011	0.564391	0.686732			-0.881369	0.56331	0.296552		-0.483011	0.564391	0.686732
Arl16		46.6385	29.9279	32.3324		0.453367	0.762318	1		0.375695	0.761889	0.800208			-0.453367	0.762318	1		-0.077672	0.76254	0.971946			-0.375695	0.761889	0.800208		0.077672	0.76254	0.971946
Arl2		140.892	125.839	151.03		0.153341	0.39103	1		-0.0915614	0.389741	0.913803			-0.153341	0.39103	1		-0.244903	0.389951	0.781819			0.0915614	0.389741	0.913803		0.244903	0.389951	0.781819
Arl2bp		125.976	146.779	261.294		-0.204345	0.422124	1		-0.981218	0.420175	0.0849592			0.204345	0.422124	1		-0.776873	0.419221	0.277072			0.981218	0.420175	0.0849592		0.776873	0.419221	0.277072
Arl3		73.5715	78.9612	107.179		-0.0808357	0.653401	1		-0.441423	0.652593	0.715007			0.0808357	0.653401	1		-0.360588	0.652241	0.816181			0.441423	0.652593	0.715007		0.360588	0.652241	0.816181
Arl4a		106.366	84.0337	252.933		0.28187	0.620344	1		-1.05452	0.618493	0.244779			-0.28187	0.620344	1		-1.33639	0.618843	0.187394			1.05452	0.618493	0.244779		1.33639	0.618843	0.187394
Arl4c		601.424	469.095	367.537		0.334785	0.405915	1		0.665222	0.4061	0.268238			-0.334785	0.405915	1		0.330437	0.406312	0.70583			-0.665222	0.4061	0.268238		-0.330437	0.406312	0.70583
Arl4d		15.7333	0.98712	18.4077		1.52008	0.838255	0.867225		-0.137297	0.838161	0.942516			-1.52008	0.838255	0.867225		-1.65738	0.838243	0.237518			0.137297	0.838161	0.942516		1.65738	0.838243	0.237518
Arl5a		154.876	149.217	303.212		0.0448971	0.559197	1		-0.848114	0.558037	0.315386			-0.0448971	0.559197	1		-0.893011	0.557957	0.36993			0.848114	0.558037	0.315386		0.893011	0.557957	0.36993
Arl5b		117.549	71.4049	13.6573		0.596856	0.644701	1		2.50137	0.652536	0.00152356			-0.596856	0.644701	1		1.90451	0.653498	0.0508271			-2.50137	0.652536	0.00152356		-1.90451	0.653498	0.0508271
Arl5c		135.829	177.926	198.437		-0.366819	0.365777	1		-0.515889	0.364982	0.360266			0.366819	0.365777	1		-0.149071	0.363359	0.86667			0.515889	0.364982	0.360266		0.149071	0.363359	0.86667
Arl6		24.552	25.2641	47.0078		-0.0244222	0.646515	1		-0.766409	0.642513	0.458794			0.0244222	0.646515	1		-0.741987	0.641746	0.558787			0.766409	0.642513	0.458794		0.741987	0.641746	0.558787
Arl6ip1		2307.07	1898.3	2341.78		0.273237	0.28374	1		-0.0209299	0.283591	0.975991			-0.273237	0.28374	1		-0.294167	0.283657	0.610009			0.0209299	0.283591	0.975991		0.294167	0.283657	0.610009
Arl6ip4		142.423	89.3293	122.916		0.633661	0.409967	1		0.203972	0.407655	0.796694			-0.633661	0.409967	1		-0.429689	0.409838	0.605387			-0.203972	0.407655	0.796694		0.429689	0.409838	0.605387
Arl6ip5		511.944	414.383	483.018		0.297556	0.278124	1		0.0820368	0.277537	0.888204			-0.297556	0.278124	1		-0.21552	0.277882	0.721316			-0.0820368	0.277537	0.888204		0.21552	0.277882	0.721316
Arl6ip6		91.545	90.1095	102.13		0.020297	0.472127	1		-0.139271	0.471073	0.888204			-0.020297	0.472127	1		-0.159568	0.470775	0.892899			0.139271	0.471073	0.888204		0.159568	0.470775	0.892899
Arl8a		221.539	220.447	217.368		0.00304664	0.347083	1		0.0256408	0.346776	0.975969			-0.00304664	0.347083	1		0.0225942	0.34653	0.981852			-0.0256408	0.346776	0.975969		-0.0225942	0.34653	0.981852
Arl8b		1188.65	982.47	857.228		0.26907	0.247988	1		0.461003	0.248028	0.19539			-0.26907	0.247988	1		0.191933	0.248173	0.7222			-0.461003	0.248028	0.19539		-0.191933	0.248173	0.7222
Armc1		161.795	138.489	136.713		0.203735	0.494484	1		0.222217	0.494202	0.818702			-0.203735	0.494484	1		0.0184817	0.49444	0.987938			-0.222217	0.494202	0.818702		-0.0184817	0.49444	0.987938
Armc10		81.5953	83.4882	120.487		-0.0336308	0.451319	1		-0.51622	0.449042	0.479514			0.0336308	0.451319	1		-0.482589	0.448433	0.59389			0.51622	0.449042	0.479514		0.482589	0.448433	0.59389
Armc3		30.5394	21.7867	3.73548		0.387322	0.705559	1		2.2083	0.721379	0.0161748			-0.387322	0.705559	1		1.82097	0.72268	0.107164			-2.2083	0.721379	0.0161748		-1.82097	0.72268	0.107164
Armc4		0	1.06005	1.3393		-0.338977	0.598721	NA		-0.410452	0.600337	NA			0.338977	0.598721	NA		-0.0714755	0.604422	NA			0.410452	0.600337	NA		0.0714755	0.604422	NA
Armc5		409.727	311.743	208.884		0.350375	0.533026	1		0.859957	0.533382	0.278524			-0.350375	0.533026	1		0.509582	0.533585	0.645912			-0.859957	0.533382	0.278524		-0.509582	0.533585	0.645912
Armc6		39.6759	30.4158	11.9532		0.295297	0.722391	1		1.28352	0.726046	0.223956			-0.295297	0.722391	1		0.988219	0.726641	0.468192			-1.28352	0.726046	0.223956		-0.988219	0.726641	0.468192
Armc7		104.399	79.8116	61.0079		0.331696	0.581352	1		0.662249	0.581881	0.485605			-0.331696	0.581352	1		0.330553	0.582472	0.810147			-0.662249	0.581881	0.485605		-0.330553	0.582472	0.810147
Armc8		121.421	105.741	83.9384		0.177486	0.475598	1		0.487572	0.476152	0.541701			-0.177486	0.475598	1		0.310086	0.476408	0.772673			-0.487572	0.476152	0.541701		-0.310086	0.476408	0.772673
Armc9		26.8998	47.0393	42.1195		-0.552274	0.774516	1		-0.441097	0.774469	0.765521			0.552274	0.774516	1		0.111176	0.773425	0.959658			0.441097	0.774469	0.765521		-0.111176	0.773425	0.959658
Armcx1		2.29188	2.72298	17.2969		-0.0638474	0.829099	1		-1.29245	0.830629	0.300251			0.0638474	0.829099	1		-1.22861	0.830923	0.419495			1.29245	0.830629	0.300251		1.22861	0.830923	0.419495
Armcx2		89.1923	68.8067	93.897		0.341461	0.4898	1		-0.068892	0.487662	0.952168			-0.341461	0.4898	1		-0.410353	0.488705	0.694567			0.068892	0.487662	0.952168		0.410353	0.488705	0.694567
Armcx3		37.6577	36.3917	22.1814		0.0348865	0.750761	1		0.544098	0.751618	0.691331			-0.0348865	0.750761	1		0.509211	0.75149	0.762206			-0.544098	0.751618	0.691331		-0.509211	0.75149	0.762206
Armcx4		0	3.34833	0.257669		-0.71324	0.612143	NA		-0.0797403	0.609118	NA			0.71324	0.612143	NA		0.6335	0.61477	NA			0.0797403	0.609118	NA		-0.6335	0.61477	NA
Armcx5		43.6705	23.0123	9.54742		0.699315	0.742391	1		1.57723	0.745647	0.128545			-0.699315	0.742391	1		0.877917	0.747329	0.550539			-1.57723	0.745647	0.128545		-0.877917	0.747329	0.550539
Armcx6		6.6944	10.6311	14.0165		-0.470064	0.758321	1		-0.775119	0.755738	0.54123			0.470064	0.758321	1		-0.305055	0.751063	0.868108			0.775119	0.755738	0.54123		0.305055	0.751063	0.868108
Arnt		217.158	213.592	157.256		0.0217131	0.441236	1		0.429709	0.44176	0.566192			-0.0217131	0.441236	1		0.407995	0.441622	0.659205			-0.429709	0.44176	0.566192		-0.407995	0.441622	0.659205
Arnt2		30.3947	1.29842	17.5991		1.94111	0.837595	0.414252		0.470251	0.836955	0.769951			-1.94111	0.837595	0.414252		-1.47086	0.83764	0.310212			-0.470251	0.836955	0.769951		1.47086	0.83764	0.310212
Arntl		38.9375	26.9806	16.9742		0.368132	0.7817	1		0.816134	0.782327	0.532747			-0.368132	0.7817	1		0.448002	0.782793	0.807969			-0.816134	0.782327	0.532747		-0.448002	0.782793	0.807969
Arntl2		0	2.12009	3.01342		-0.349048	0.613239	NA		-0.461567	0.61421	NA			0.349048	0.613239	NA		-0.112519	0.616334	NA			0.461567	0.61421	NA		0.112519	0.616334	NA
Arpc1a		250.228	279.366	431.523		-0.149524	0.399193	1		-0.737751	0.398246	0.197404			0.149524	0.399193	1		-0.588227	0.397808	0.419495			0.737751	0.398246	0.197404		0.588227	0.397808	0.419495
Arpc1b		1644.35	1974.18	2425.1		-0.253057	0.323135	1		-0.538357	0.323016	0.258296			0.253057	0.323135	1		-0.285299	0.322892	0.675438			0.538357	0.323016	0.258296		0.285299	0.322892	0.675438
Arpc2		1422.21	1428.07	1824.63		-0.00504681	0.218741	1		-0.352602	0.218444	0.27775			0.00504681	0.218741	1		-0.347555	0.218371	0.372766			0.352602	0.218444	0.27775		0.347555	0.218371	0.372766
Arpc3		876.631	941.861	1434.87		-0.100487	0.284053	1		-0.689621	0.283601	0.0698481			0.100487	0.284053	1		-0.589134	0.283437	0.209204			0.689621	0.283601	0.0698481		0.589134	0.283437	0.209204
Arpc4		2532.07	2265.79	2183.35		0.157957	0.212603	1		0.2102	0.21256	0.558529			-0.157957	0.212603	1		0.0522433	0.212589	0.923951			-0.2102	0.21256	0.558529		-0.0522433	0.212589	0.923951
Arpc5		1022.66	1251.9	2217.01		-0.283433	0.273436	1		-1.08619	0.273005	0.00090889			0.283433	0.273436	1		-0.802754	0.272737	0.0477064			1.08619	0.273005	0.00090889		0.802754	0.272737	0.0477064
Arpc5l		369.097	307.021	269.894		0.259985	0.269989	1		0.440678	0.270077	0.270767			-0.259985	0.269989	1		0.180692	0.270473	0.765212			-0.440678	0.270077	0.270767		-0.180692	0.270473	0.765212
Arpp19		356.851	311.805	495.938		0.188199	0.316198	1		-0.456583	0.314946	0.344624			-0.188199	0.316198	1		-0.644782	0.31513	0.219261			0.456583	0.314946	0.344624		0.644782	0.31513	0.219261
Arpp21		0	2.88	1.80368		-0.690918	0.695164	NA		-0.498336	0.694899	NA			0.690918	0.695164	NA		0.192582	0.700695	NA			0.498336	0.694899	NA		-0.192582	0.700695	NA
Arrb1		280.973	234.539	181.993		0.246178	0.343595	1		0.596353	0.344127	0.235042			-0.246178	0.343595	1		0.350175	0.344476	0.62102			-0.596353	0.344127	0.235042		-0.350175	0.344476	0.62102
Arrb2		812.056	703.045	462.171		0.200354	0.310504	1		0.78261	0.31098	0.058699			-0.200354	0.310504	1		0.582255	0.311076	0.271732			-0.78261	0.31098	0.058699		-0.582255	0.311076	0.271732
Arrdc1		224.692	221.996	188.776		0.0162076	0.320931	1		0.238321	0.321151	0.682712			-0.0162076	0.320931	1		0.222113	0.320917	0.756765			-0.238321	0.321151	0.682712		-0.222113	0.320917	0.756765
Arrdc2		33.4558	28.1131	4.61039		0.181674	0.790436	1		1.79073	0.794873	0.0990226			-0.181674	0.790436	1		1.60905	0.795019	0.224976			-1.79073	0.794873	0.0990226		-1.60905	0.795019	0.224976
Arrdc3		389.216	255.529	188.2		0.540845	0.524483	1		0.933125	0.524771	0.220524			-0.540845	0.524483	1		0.392279	0.525188	0.732967			-0.933125	0.524771	0.220524		-0.392279	0.525188	0.732967
Arrdc4		98.8694	159.427	174.324		-0.655282	0.377768	0.93436		-0.776329	0.376992	0.141831			0.655282	0.377768	0.93436		-0.121047	0.373854	0.898017			0.776329	0.376992	0.141831		0.121047	0.373854	0.898017
Arsa		276.185	253.096	193.152		0.118731	0.355218	1		0.488783	0.35574	0.376706			-0.118731	0.355218	1		0.370052	0.35579	0.609358			-0.488783	0.35574	0.376706		-0.370052	0.35579	0.609358
Arsb		401.344	351.671	97.1911		0.182842	0.334776	1		1.9572	0.339899	2.84e-07			-0.182842	0.334776	1		1.77436	0.340043	2.6e-05			-1.9572	0.339899	2.84e-07		-1.77436	0.340043	2.6e-05
Arsg		259.946	168.323	77.7484		0.588973	0.406894	1		1.62583	0.41016	0.000961389			-0.588973	0.406894	1		1.03686	0.411264	0.106982			-1.62583	0.41016	0.000961389		-1.03686	0.411264	0.106982
Arsi		0	2.84365	15.8044		-0.767701	0.820552	NA		-1.98359	0.822874	NA			0.767701	0.820552	NA		-1.21589	0.825981	NA			1.98359	0.822874	NA		1.21589	0.825981	NA
Arsk		199.781	160.939	68.4006		0.259664	0.628085	1		1.28087	0.62941	0.147589			-0.259664	0.628085	1		1.02121	0.629583	0.361466			-1.28087	0.62941	0.147589		-1.02121	0.629583	0.361466
Art2a-ps		0.386277	1.5368	0.257669		-0.342376	0.599163	NA		0.0465154	0.59708	NA			0.342376	0.599163	NA		0.388891	0.601099	NA			-0.0465154	0.59708	NA		-0.388891	0.601099	NA
Art2b		0	1.89014	21.7694		-0.557685	0.821464	1		-2.24631	0.82443	0.0370786			0.557685	0.821464	1		-1.68862	0.826789	0.220235			2.24631	0.82443	0.0370786		1.68862	0.826789	0.220235
Art3		25.3008	26.7698	36.1304		-0.0473237	0.773761	1		-0.349815	0.772959	0.817581			0.0473237	0.773761	1		-0.302491	0.772647	0.872921			0.349815	0.772959	0.817581		0.302491	0.772647	0.872921
Artn		0	1.7836	5.92639		-0.319394	0.676415	NA		-0.783112	0.678513	NA			0.319394	0.676415	NA		-0.463718	0.680536	NA			0.783112	0.678513	NA		0.463718	0.680536	NA
Arv1		19.8159	10.0366	19.023		0.659327	0.783972	1		0.0469253	0.781461	0.981335			-0.659327	0.783972	1		-0.612402	0.783444	0.719168			-0.0469253	0.781461	0.981335		0.612402	0.783444	0.719168
Arvcf		379.465	221.834	47.4342		0.715854	0.447045	1		2.74887	0.453789	5.37e-08			-0.715854	0.447045	1		2.03302	0.454658	0.000537307			-2.74887	0.453789	5.37e-08		-2.03302	0.454658	0.000537307
Arxes1		2.28548	0.706697	13.4815		0.250817	0.767967	1		-0.901699	0.771201	0.470698			-0.250817	0.767967	1		-1.15252	0.77065	0.41148			0.901699	0.771201	0.470698		1.15252	0.77065	0.41148
Arxes2		2.01828	4.64401	12.2564		-0.587693	0.830057	1		-1.46783	0.827794	0.222348			0.587693	0.830057	1		-0.880133	0.825078	0.597791			1.46783	0.827794	0.222348		0.880133	0.825078	0.597791
As3mt		201.889	162.878	178.719		0.289942	0.420863	1		0.164023	0.420219	0.845768			-0.289942	0.420863	1		-0.125919	0.420689	0.90671			-0.164023	0.420219	0.845768		0.125919	0.420689	0.90671
Asah1		2308.1	2210.33	2025.09		0.0611021	0.227056	1		0.184977	0.227045	0.647892			-0.0611021	0.227056	1		0.123875	0.22703	0.818655			-0.184977	0.227045	0.647892		-0.123875	0.22703	0.818655
Asah2		13.5722	6.34899	9.92254		0.758297	0.772812	1		0.312107	0.76894	0.839698			-0.758297	0.772812	1		-0.446189	0.773172	0.805647			-0.312107	0.76894	0.839698		0.446189	0.773172	0.805647
Asap1		451.314	344.203	226.431		0.36887	0.379266	1		0.941336	0.379981	0.0637926			-0.36887	0.379266	1		0.572466	0.380341	0.4079			-0.941336	0.379981	0.0637926		-0.572466	0.380341	0.4079
Asap2		2.47754	4.23459	0		-0.356578	0.801303	NA		0.895641	0.794229	NA			0.356578	0.801303	NA		1.25222	0.796504	NA			-0.895641	0.794229	NA		-1.25222	0.796504	NA
Asap3		169.876	129.83	41.5031		0.328892	0.613713	1		1.69277	0.616541	0.0353188			-0.328892	0.613713	1		1.36388	0.61686	0.174491			-1.69277	0.616541	0.0353188		-1.36388	0.61686	0.174491
Asb1		92.6149	83.9599	45.5467		0.117574	0.578846	1		0.874961	0.580859	0.320859			-0.117574	0.578846	1		0.757387	0.580918	0.493261			-0.874961	0.580859	0.320859		-0.757387	0.580918	0.493261
Asb10		51.4747	32.5108	0.257669		0.540033	0.690136	1		4.25179	0.742499	3.39e-07			-0.540033	0.690136	1		3.71175	0.743737	6.61e-05			-4.25179	0.742499	3.39e-07		-3.71175	0.743737	6.61e-05
Asb11		0	4.24861	7.21473		-0.5473	0.715001	NA		-0.795266	0.715986	0.498652			0.5473	0.715001	NA		-0.247965	0.718286	NA			0.795266	0.715986	0.498652		0.247965	0.718286	NA
Asb13		140.717	209.225	59.9929		-0.517811	0.504622	1		1.09362	0.508465	0.120343			0.517811	0.504622	1		1.61143	0.50731	0.0292099			-1.09362	0.508465	0.120343		-1.61143	0.50731	0.0292099
Asb2		266.216	272.076	84.4329		-0.0305298	0.388954	1		1.55623	0.393363	0.000989954			0.0305298	0.388954	1		1.58676	0.393129	0.00249212			-1.55623	0.393363	0.000989954		-1.58676	0.393129	0.00249212
Asb3		130.94	101.212	163.757		0.33923	0.501202	1		-0.29069	0.499407	0.760343			-0.33923	0.501202	1		-0.62992	0.500077	0.512478			0.29069	0.499407	0.760343		0.62992	0.500077	0.512478
Asb4		1.83159	4.72536	24.223		-0.568226	0.836087	1		-1.97793	0.834843	0.079544			0.568226	0.836087	1		-1.4097	0.833738	0.334997			1.97793	0.834843	0.079544		1.4097	0.833738	0.334997
Asb5		0	0	2.47333		0	0.590539	NA		-0.733399	0.598236	NA			0	0.590539	NA		-0.736061	0.599399	NA			0.733399	0.598236	NA		0.736061	0.599399	NA
Asb6		139.709	122.397	87.3802		0.177872	0.459296	1		0.620698	0.460275	0.388206			-0.177872	0.459296	1		0.442826	0.460513	0.643098			-0.620698	0.460275	0.388206		-0.442826	0.460513	0.643098
Asb7		95.5122	36.1708	56.1898		1.15842	0.625702	0.835109		0.638782	0.623336	0.541386			-1.15842	0.625702	0.835109		-0.519638	0.626667	0.698484			-0.638782	0.623336	0.541386		0.519638	0.626667	0.698484
Asb8		150.56	125.385	125.182		0.2521	0.335682	1		0.257196	0.33505	0.670678			-0.2521	0.335682	1		0.0050954	0.335743	0.995198			-0.257196	0.33505	0.670678		-0.0050954	0.335743	0.995198
Ascc1		138.384	135.387	146.588		0.0297564	0.415104	1		-0.0798422	0.414352	0.932118			-0.0297564	0.415104	1		-0.109599	0.414136	0.918167			0.0798422	0.414352	0.932118		0.109599	0.414136	0.918167
Ascc2		119.403	136.209	193.938		-0.171821	0.421817	1		-0.650238	0.420246	0.303632			0.171821	0.421817	1		-0.478418	0.419333	0.565074			0.650238	0.420246	0.303632		0.478418	0.419333	0.565074
Ascc3		131.671	158.184	132.316		-0.253251	0.323479	1		-0.00524042	0.323897	0.994288			0.253251	0.323479	1		0.248011	0.322328	0.724568			0.00524042	0.323897	0.994288		-0.248011	0.322328	0.724568
Ascl2		1.90457	4.25704	0		-0.313006	0.670081	NA		0.374581	0.667598	NA			0.313006	0.670081	NA		0.687587	0.669389	NA			-0.374581	0.667598	NA		-0.687587	0.669389	NA
Asf1a		57.82	71.095	123.373		-0.265462	0.475427	1		-0.995183	0.472276	0.130282			0.265462	0.475427	1		-0.729721	0.470293	0.388689			0.995183	0.472276	0.130282		0.729721	0.470293	0.388689
Asf1b		136.812	58.6301	95.422		0.932533	0.714209	NA		0.403613	0.713375	NA			-0.932533	0.714209	NA		-0.52892	0.714355	NA			-0.403613	0.713375	NA		0.52892	0.714355	NA
Asgr1		1.53222	0.353348	0		0.403756	0.594312	NA		0.569272	0.594039	NA			-0.403756	0.594312	NA		0.165517	0.590831	NA			-0.569272	0.594039	NA		-0.165517	0.590831	NA
Asgr2		2.31766	3.47173	3.68307		-0.155064	0.752222	NA		-0.180177	0.75277	0.912662			0.155064	0.752222	NA		-0.0251133	0.753697	NA			0.180177	0.75277	0.912662		0.0251133	0.753697	NA
Ash1l		430.168	421.014	248.028		0.0287791	0.29198	1		0.768321	0.293223	0.0467669			-0.0287791	0.29198	1		0.739542	0.293107	0.106982			-0.768321	0.293223	0.0467669		-0.739542	0.293107	0.106982
Ash2l		141.513	169.135	198.899		-0.240219	0.401361	1		-0.461459	0.40048	0.477912			0.240219	0.401361	1		-0.22124	0.399454	0.81589			0.461459	0.40048	0.477912		0.22124	0.399454	0.81589
Asic1		4.70613	1.42182	2.08279		0.606878	0.801682	NA		0.45271	0.803036	NA			-0.606878	0.801682	NA		-0.154168	0.800881	NA			-0.45271	0.803036	NA		0.154168	0.800881	NA
Asic2		1.15883	0.353348	0		0.322199	0.58696	NA		0.515007	0.586242	NA			-0.322199	0.58696	NA		0.192809	0.583436	NA			-0.515007	0.586242	NA		-0.192809	0.583436	NA
Asl		114.888	122.21	149.856		-0.0853039	0.36518	1		-0.367593	0.363581	0.548556			0.0853039	0.36518	1		-0.28229	0.362742	0.720754			0.367593	0.363581	0.548556		0.28229	0.362742	0.720754
Asna1		127.617	116.307	195.382		0.128353	0.384085	1		-0.580739	0.38139	0.314125			-0.128353	0.384085	1		-0.709092	0.381522	0.276769			0.580739	0.38139	0.314125		0.709092	0.381522	0.276769
Asns		9.25234	105.662	363.768		-3.02403	0.521123	6.66e-07		-4.65734	0.518209	3.53e-17			3.02403	0.521123	6.65546e-07		-1.63331	0.485626	0.0187528			4.65734	0.518209	3.53e-17		1.63331	0.485626	0.0187528
Asnsd1		31.167	26.313	43.7993		0.221085	0.537033	1		-0.428655	0.530993	0.651488			-0.221085	0.537033	1		-0.649739	0.532157	0.530697			0.428655	0.530993	0.651488		0.649739	0.532157	0.530697
Aspa		0	3.30354	11.3435		-0.887598	0.818134	NA		-1.76905	0.820205	0.119068			0.887598	0.818134	NA		-0.88145	0.824165	0.59711			1.76905	0.820205	0.119068		0.88145	0.824165	0.59711
Asph		1579.15	1393.41	435.17		0.172461	0.351349	1		1.77256	0.352364	1.1e-05			-0.172461	0.351349	1		1.6001	0.352395	0.000418144			-1.77256	0.352364	1.1e-05		-1.6001	0.352395	0.000418144
Asphd1		0.76719	0.872147	0.257669		-0.0437649	0.617531	NA		0.197826	0.616483	NA			0.0437649	0.617531	NA		0.241591	0.618026	NA			-0.197826	0.616483	NA		-0.241591	0.618026	NA
Asphd2		0.76719	1.50592	7.55112		-0.229081	0.806435	NA		-1.19525	0.810191	0.333629			0.229081	0.806435	NA		-0.966169	0.811967	NA			1.19525	0.810191	0.333629		0.966169	0.811967	NA
Aspm		60.9601	27.4739	80.9111		0.385843	0.811597	1		-0.168686	0.811729	0.926639			-0.385843	0.811597	1		-0.554529	0.811666	0.760138			0.168686	0.811729	0.926639		0.554529	0.811666	0.760138
Aspn		4.01078	14.5153	31.0443		-1.03418	0.811016	1		-1.77466	0.80957	0.111156			1.03418	0.811016	1		-0.74048	0.805823	0.661147			1.77466	0.80957	0.111156		0.74048	0.805823	0.661147
Asprv1		0	7.73973	24.3985		-0.617898	0.772076	NA		-1.26696	0.772949	NA			0.617898	0.772076	NA		-0.649062	0.774261	NA			1.26696	0.772949	NA		0.649062	0.774261	NA
Aspscr1		219.755	198.754	216.259		0.140789	0.304345	1		0.0206843	0.303517	0.97866			-0.140789	0.304345	1		-0.120105	0.303665	0.87114			-0.0206843	0.303517	0.97866		0.120105	0.303665	0.87114
Asrgl1		17.744	44.1489	94.0183		-0.913353	0.749158	1		-1.73039	0.747944	0.0882939			0.913353	0.749158	1		-0.817038	0.74542	0.585397			1.73039	0.747944	0.0882939		0.817038	0.74542	0.585397
Ass1		2.28868	56.6563	135.153		-3.45243	0.646717	7.77e-06		-4.54873	0.644032	9.61e-11			3.45243	0.646717	7.77286e-06		-1.0963	0.592439	0.277796			4.54873	0.644032	9.61e-11		1.0963	0.592439	0.277796
Aste1		21.1807	15.0538	35.6517		0.403556	0.617247	1		-0.632255	0.608024	0.533485			-0.403556	0.617247	1		-1.03581	0.611176	0.33286			0.632255	0.608024	0.533485		1.03581	0.611176	0.33286
Astn2		0	0.353348	7.70097		-0.0601845	0.627946	NA		-0.815494	0.630845	NA			0.0601845	0.627946	NA		-0.75531	0.631557	NA			0.815494	0.630845	NA		0.75531	0.631557	NA
Asun		64.612	43.8147	113.906		0.517283	0.483278	1		-0.747668	0.476659	0.295034			-0.517283	0.483278	1		-1.26495	0.479346	0.0867276			0.747668	0.476659	0.295034		1.26495	0.479346	0.0867276
Asxl1		138.697	149	123.825		-0.10069	0.409795	1		0.149623	0.410113	0.856523			0.10069	0.409795	1		0.250313	0.409487	0.790598			-0.149623	0.410113	0.856523		-0.250313	0.409487	0.790598
Asxl2		263.194	193.777	190.281		0.42866	0.270671	1		0.456674	0.270216	0.250284			-0.42866	0.270671	1		0.0280135	0.271407	0.971829			-0.456674	0.270216	0.250284		-0.0280135	0.271407	0.971829
Atad1		285.889	281.593	259.959		0.0194928	0.408341	1		0.129003	0.408281	0.87865			-0.0194928	0.408341	1		0.10951	0.408158	0.917259			-0.129003	0.408281	0.87865		-0.10951	0.408158	0.917259
Atad2		193.569	133.543	222.214		0.39421	0.735705	1		-0.147388	0.735383	0.929435			-0.39421	0.735705	1		-0.541598	0.735542	0.7376			0.147388	0.735383	0.929435		0.541598	0.735542	0.7376
Atad2b		61.1388	40.2792	39.4476		0.489118	0.648513	1		0.515071	0.64808	0.657209			-0.489118	0.648513	1		0.0259525	0.649361	0.987067			-0.515071	0.64808	0.657209		-0.0259525	0.649361	0.987067
Atad3a		168.211	186.275	128.427		-0.134079	0.423184	1		0.366858	0.424093	0.621846			0.134079	0.423184	1		0.500937	0.423528	0.546625			-0.366858	0.424093	0.621846		-0.500937	0.423528	0.546625
Atad3aos		4.3821	0.706697	1.8971		0.66785	0.748847	NA		0.393866	0.751168	NA			-0.66785	0.748847	NA		-0.273984	0.74816	NA			-0.393866	0.751168	NA		0.273984	0.74816	NA
Atad5		70.955	39.7177	57.9305		0.647293	0.708283	1		0.230966	0.707131	0.874447			-0.647293	0.708283	1		-0.416326	0.708262	0.800402			-0.230966	0.707131	0.874447		0.416326	0.708262	0.800402
Atat1		54.9026	39.1319	24.5038		0.402198	0.643157	1		0.957991	0.645074	0.329506			-0.402198	0.643157	1		0.555793	0.64619	0.685349			-0.957991	0.645074	0.329506		-0.555793	0.64619	0.685349
Atcay		0	6.78106	70.6916		-0.96708	0.837329	1		-2.86403	0.837624	0.00594384			0.96708	0.837329	1		-1.89695	0.838046	0.162179			2.86403	0.837624	0.00594384		1.89695	0.838046	0.162179
Ate1		170.991	188.378	175.236		-0.133879	0.355874	1		-0.0333797	0.355741	0.969502			0.133879	0.355874	1		0.1005	0.355015	0.912			0.0333797	0.355741	0.969502		-0.1005	0.355015	0.912
Atf1		162.887	129.521	195.079		0.323121	0.275873	1		-0.252107	0.272531	0.590136			-0.323121	0.275873	1		-0.575228	0.273762	0.203589			0.252107	0.272531	0.590136		0.575228	0.273762	0.203589
Atf2		128.529	146.641	156.432		-0.175506	0.383904	1		-0.26732	0.383167	0.705566			0.175506	0.383904	1		-0.0918143	0.382164	0.926398			0.26732	0.383167	0.705566		0.0918143	0.382164	0.926398
Atf3		5187.73	4518.31	2028.43		0.185083	0.435643	1		1.25519	0.435759	0.0255694			-0.185083	0.435643	1		1.07011	0.435767	0.118933			-1.25519	0.435759	0.0255694		-1.07011	0.435767	0.118933
Atf4		420.701	445.051	315.369		-0.0788163	0.330558	1		0.399534	0.331066	0.452134			0.0788163	0.330558	1		0.478351	0.330813	0.432417			-0.399534	0.331066	0.452134		-0.478351	0.330813	0.432417
Atf5		10.1182	18.5308	41.5127		-0.551667	0.78026	1		-1.38071	0.778278	0.22198			0.551667	0.78026	1		-0.829039	0.77599	0.597504			1.38071	0.778278	0.22198		0.829039	0.77599	0.597504
Atf6		411.808	379.294	338.605		0.112934	0.347454	1		0.269849	0.347467	0.666578			-0.112934	0.347454	1		0.156915	0.347494	0.853408			-0.269849	0.347467	0.666578		-0.156915	0.347494	0.853408
Atf6b		432.249	537.854	317.11		-0.303901	0.309157	1		0.429842	0.310053	0.371508			0.303901	0.309157	1		0.733743	0.309483	0.137716			-0.429842	0.310053	0.371508		-0.733743	0.309483	0.137716
Atf7		192.436	204.881	112.476		-0.0831857	0.476378	1		0.701515	0.477728	0.33644			0.0831857	0.476378	1		0.784701	0.477409	0.353127			-0.701515	0.477728	0.33644		-0.784701	0.477409	0.353127
Atf7ip		248.727	311.162	218.131		-0.312998	0.330809	1		0.180874	0.331574	0.777268			0.312998	0.330809	1		0.493872	0.33065	0.412115			-0.180874	0.331574	0.777268		-0.493872	0.33065	0.412115
Atg10		42.4784	61.9562	58.903		-0.455286	0.617028	1		-0.389613	0.616787	0.736318			0.455286	0.617028	1		0.0656725	0.614756	0.970203			0.389613	0.616787	0.736318		-0.0656725	0.614756	0.970203
Atg101		124.354	143.623	116.796		-0.197996	0.350245	1		0.0878416	0.350818	0.907523			0.197996	0.350245	1		0.285837	0.349539	0.703839			-0.0878416	0.350818	0.907523		-0.285837	0.349539	0.703839
Atg12		142.717	147.678	122.684		-0.0497787	0.454897	1		0.202349	0.455169	0.820847			0.0497787	0.454897	1		0.252128	0.454785	0.815666			-0.202349	0.455169	0.820847		-0.252128	0.454785	0.815666
Atg13		135.306	182.096	133.793		-0.396285	0.417509	1		0.018771	0.418209	0.985528			0.396285	0.417509	1		0.415056	0.416811	0.628988			-0.018771	0.418209	0.985528		-0.415056	0.416811	0.628988
Atg14		140.043	145.18	63.5437		-0.0470691	0.494302	1		1.03017	0.497205	0.138813			0.0470691	0.494302	1		1.07724	0.496873	0.184465			-1.03017	0.497205	0.138813		-1.07724	0.496873	0.184465
Atg16l1		169.937	156.962	64.2045		0.101362	0.542284	1		1.23125	0.544661	0.0976635			-0.101362	0.542284	1		1.12988	0.544672	0.210407			-1.23125	0.544661	0.0976635		-1.12988	0.544672	0.210407
Atg16l2		40.9097	35.7775	33.752		0.171621	0.569819	1		0.248954	0.569394	0.824541			-0.171621	0.569819	1		0.0773331	0.569856	0.961196			-0.248954	0.569394	0.824541		-0.0773331	0.569856	0.961196
Atg2a		128.66	153.751	94.194		-0.236506	0.478656	1		0.406225	0.479971	0.631713			0.236506	0.478656	1		0.642731	0.479141	0.475847			-0.406225	0.479971	0.631713		-0.642731	0.479141	0.475847
Atg2b		90.1739	89.2761	64.9696		0.0103457	0.428642	1		0.441117	0.43009	0.54123			-0.0103457	0.428642	1		0.430771	0.429682	0.627249			-0.441117	0.43009	0.54123		-0.430771	0.429682	0.627249
Atg3		187.622	191.357	216.842		-0.029386	0.306175	1		-0.199838	0.30518	0.72491			0.029386	0.306175	1		-0.170452	0.304718	0.814112			0.199838	0.30518	0.72491		0.170452	0.304718	0.814112
Atg4a		25.5263	35.8473	50.5014		-0.381228	0.657765	1		-0.794039	0.655842	0.450198			0.381228	0.657765	1		-0.41281	0.653491	0.780173			0.794039	0.655842	0.450198		0.41281	0.653491	0.780173
Atg4a-ps		0.572969	0.395396	0.297542		0.0995586	0.582981	NA		0.14252	0.584303	NA			-0.0995586	0.582981	NA		0.0429613	0.584322	NA			-0.14252	0.584303	NA		-0.0429613	0.584322	NA
Atg4b		126.592	173.888	132.16		-0.426383	0.420868	1		-0.0561596	0.421461	0.95495			0.426383	0.420868	1		0.370224	0.419911	0.676378			0.0561596	0.421461	0.95495		-0.370224	0.419911	0.676378
Atg4c		50.5227	34.1736	27.1384		0.48172	0.59332	1		0.760127	0.594142	0.418135			-0.48172	0.59332	1		0.278408	0.596136	0.848931			-0.760127	0.594142	0.418135		-0.278408	0.596136	0.848931
Atg4d		90.9956	88.9277	94.044		0.0391373	0.379647	1		-0.0420811	0.378473	0.963754			-0.0391373	0.379647	1		-0.0812184	0.378139	0.935477			0.0420811	0.378473	0.963754		0.0812184	0.378139	0.935477
Atg5		235.952	245.806	284.802		-0.0575584	0.251206	1		-0.265164	0.250111	0.523871			0.0575584	0.251206	1		-0.207606	0.24954	0.697814			0.265164	0.250111	0.523871		0.207606	0.24954	0.697814
Atg7		116.529	162.903	191.713		-0.462375	0.332774	1		-0.691557	0.331547	0.135351			0.462375	0.332774	1		-0.229181	0.329	0.754288			0.691557	0.331547	0.135351		0.229181	0.329	0.754288
Atg9a		74.0941	54.6814	63.2053		0.397205	0.515382	1		0.202594	0.51379	0.844526			-0.397205	0.515382	1		-0.194611	0.515213	0.878666			-0.202594	0.51379	0.844526		0.194611	0.515213	0.878666
Atg9b		1.71891	1.54523	9.53375		0.0233675	0.724882	NA		-0.664579	0.726973	NA			-0.0233675	0.724882	NA		-0.687946	0.727218	NA			0.664579	0.726973	NA		0.687946	0.727218	NA
Athl1		45.0901	26.5343	47.1254		0.67698	0.562265	1		-0.0542248	0.5566	0.968713			-0.67698	0.562265	1		-0.731205	0.560719	0.493119			0.0542248	0.5566	0.968713		0.731205	0.560719	0.493119
Atic		80.4041	85.1615	117.715		-0.0699846	0.442444	1		-0.504925	0.440263	0.480984			0.0699846	0.442444	1		-0.43494	0.439456	0.630413			0.504925	0.440263	0.480984		0.43494	0.439456	0.630413
Atl1		10.9466	17.0474	5.61746		-0.415767	0.814411	1		0.567868	0.816447	0.706515			0.415767	0.814411	1		0.983636	0.815345	0.536379			-0.567868	0.816447	0.706515		-0.983636	0.815345	0.536379
Atl2		59.8952	50.2119	64.8377		0.218823	0.575784	1		-0.0962003	0.57406	0.940941			-0.218823	0.575784	1		-0.315023	0.574573	0.81761			0.0962003	0.57406	0.940941		0.315023	0.574573	0.81761
Atl3		92.3262	79.5928	103.501		0.187873	0.526191	1		-0.144435	0.524791	0.896248			-0.187873	0.526191	1		-0.332308	0.525097	0.779722			0.144435	0.524791	0.896248		0.332308	0.525097	0.779722
Atm		79.0476	45.0321	54.6737		0.663673	0.654788	1		0.436595	0.653746	0.719704			-0.663673	0.654788	1		-0.227078	0.655228	0.890781			-0.436595	0.653746	0.719704		0.227078	0.655228	0.890781
Atmin		350.93	261.291	170.002		0.397933	0.386496	1		0.985524	0.387446	0.0555092			-0.397933	0.386496	1		0.587591	0.38795	0.405057			-0.985524	0.387446	0.0555092		-0.587591	0.38795	0.405057
Atn1		94.3229	118.895	78.6624		-0.303733	0.463489	1		0.24617	0.464907	0.784313			0.303733	0.463489	1		0.549903	0.463501	0.545051			-0.24617	0.464907	0.784313		-0.549903	0.463501	0.545051
Atoh8		0.772554	0.706697	1.03068		0.0173836	0.603023	NA		-0.0730692	0.604727	NA			-0.0173836	0.603023	NA		-0.0904528	0.605376	NA			0.0730692	0.604727	NA		0.0904528	0.605376	NA
Atox1		490.213	564.974	1032.68		-0.197475	0.295474	1		-1.03989	0.294584	0.00423777			0.197475	0.295474	1		-0.842416	0.29418	0.0565797			1.03989	0.294584	0.00423777		0.842416	0.29418	0.0565797
Atp10a		69.7873	52.8784	142.047		0.326369	0.640458	1		-0.852661	0.637985	0.392913			-0.326369	0.640458	1		-1.17903	0.638594	0.278756			0.852661	0.637985	0.392913		1.17903	0.638594	0.278756
Atp10b		0.380913	0.715126	0		-0.1937	0.577053	NA		0.240289	0.572545	NA			0.1937	0.577053	NA		0.433989	0.577073	NA			-0.240289	0.572545	NA		-0.433989	0.577073	NA
Atp10d		34.0511	32.8895	51.6119		0.044511	0.676162	1		-0.474186	0.674095	0.702297			-0.044511	0.676162	1		-0.518697	0.673891	0.724398			0.474186	0.674095	0.702297		0.518697	0.673891	0.724398
Atp11a		67.7772	100.311	157.738		-0.484183	0.571161	1		-1.05193	0.569878	0.199137			0.484183	0.571161	1		-0.567747	0.568253	0.628086			1.05193	0.569878	0.199137		0.567747	0.568253	0.628086
Atp11b		169.596	219.742	274.944		-0.354711	0.362764	1		-0.664028	0.361813	0.202294			0.354711	0.362764	1		-0.309317	0.360524	0.686485			0.664028	0.361813	0.202294		0.309317	0.360524	0.686485
Atp11c		80.6329	65.1194	54.7313		0.257957	0.624143	1		0.468018	0.624315	0.678412			-0.257957	0.624143	1		0.210062	0.624729	0.893898			-0.468018	0.624315	0.678412		-0.210062	0.624729	0.893898
Atp13a1		454.937	463.008	310.075		-0.0222973	0.518024	1		0.493894	0.518287	0.576215			0.0222973	0.518024	1		0.516192	0.518211	0.628988			-0.493894	0.518287	0.576215		-0.516192	0.518211	0.628988
Atp13a2		648.183	825.778	760.773		-0.325386	0.426538	1		-0.215481	0.426518	0.794699			0.325386	0.426538	1		0.109905	0.426272	0.920427			0.215481	0.426518	0.794699		-0.109905	0.426272	0.920427
Atp13a3		217.155	185.742	157.217		0.210605	0.414322	1		0.435699	0.414507	0.528252			-0.210605	0.414322	1		0.225094	0.414766	0.820043			-0.435699	0.414507	0.528252		-0.225094	0.414766	0.820043
Atp13a5		17.1872	48.3972	33.7427		-0.880287	0.82248	NA		-0.553235	0.822573	NA			0.880287	0.82248	NA		0.327051	0.821891	NA			0.553235	0.822573	NA		-0.327051	0.821891	NA
Atp1a1		724.863	588.728	575.321		0.28318	0.397183	1		0.314293	0.397094	0.658521			-0.28318	0.397183	1		0.0311132	0.397233	0.978268			-0.314293	0.397094	0.658521		-0.0311132	0.397233	0.978268
Atp1a2		134.533	215.348	418.486		-0.601945	0.517292	1		-1.46227	0.516325	0.0288172			0.601945	0.517292	1		-0.860322	0.51513	0.342882			1.46227	0.516325	0.0288172		0.860322	0.51513	0.342882
Atp1a3		61.2567	251.497	331.505		-1.86054	0.455253	0.00223286		-2.23055	0.45459	1.94e-05			1.86054	0.455253	0.00223286		-0.37001	0.448228	0.700016			2.23055	0.45459	1.94e-05		0.37001	0.448228	0.700016
Atp1b1		9.21908	31.9501	91.1094		-1.13991	0.776409	1		-2.23956	0.774944	0.0249981			1.13991	0.776409	1		-1.09965	0.771509	0.44208			2.23956	0.774944	0.0249981		1.09965	0.771509	0.44208
Atp1b2		50.3649	72.8117	143.727		-0.469911	0.515766	1		-1.35275	0.512848	0.0450145			0.469911	0.515766	1		-0.882842	0.510088	0.318765			1.35275	0.512848	0.0450145		0.882842	0.510088	0.318765
Atp1b3		894.971	800.871	947.598		0.158064	0.229522	1		-0.0805473	0.229118	0.863236			-0.158064	0.229522	1		-0.238611	0.229191	0.608975			0.0805473	0.229118	0.863236		0.238611	0.229191	0.608975
Atp1b4		1.15347	3.03428	1.3393		-0.443493	0.771764	NA		-0.0509538	0.770342	NA			0.443493	0.771764	NA		0.392539	0.773792	NA			0.0509538	0.770342	NA		-0.392539	0.773792	NA
Atp2a1		4.68468	4.27938	5.15338		0.0464974	0.812677	NA		-0.0586597	0.813192	0.976775			-0.0464974	0.812677	NA		-0.105157	0.813305	0.962914			0.0586597	0.813192	0.976775		0.105157	0.813305	0.962914
Atp2a2		519.198	419.225	746.046		0.289253	0.404579	1		-0.490134	0.403854	0.44889			-0.289253	0.404579	1		-0.779387	0.404047	0.252527			0.490134	0.403854	0.44889		0.779387	0.404047	0.252527
Atp2a3		92.6188	128.55	186.258		-0.419546	0.49606	1		-0.907029	0.4948	0.20298			0.419546	0.49606	1		-0.487483	0.49328	0.630911			0.907029	0.4948	0.20298		0.487483	0.49328	0.630911
Atp2b1		721.295	739.487	746.812		-0.0352903	0.200609	1		-0.0494448	0.200379	0.909393			0.0352903	0.200609	1		-0.0141544	0.200172	0.980515			0.0494448	0.200379	0.909393		0.0141544	0.200172	0.980515
Atp2b2		10.923	11.7501	23.81		-0.0671546	0.792877	1		-0.763138	0.790679	0.570271			0.0671546	0.792877	1		-0.695983	0.79008	0.676592			0.763138	0.790679	0.570271		0.695983	0.79008	0.676592
Atp2b3		6.53989	1.06005	4.1227		0.557741	0.72664	NA		0.199118	0.728136	0.897169			-0.557741	0.72664	NA		-0.358623	0.726751	NA			-0.199118	0.728136	0.897169		0.358623	0.726751	NA
Atp2b4		10.2126	12.1232	37.4099		-0.138419	0.802599	1		-1.22365	0.800397	0.311612			0.138419	0.802599	1		-1.08523	0.799719	0.469466			1.22365	0.800397	0.311612		1.08523	0.799719	0.469466
Atp2c1		940.582	824.503	485.54		0.180936	0.357757	1		0.907902	0.358228	0.0564473			-0.180936	0.357757	1		0.726966	0.358284	0.223301			-0.907902	0.358228	0.0564473		-0.726966	0.358284	0.223301
Atp5a1		1329.71	1224.06	1710.83		0.118322	0.221542	1		-0.356517	0.221131	0.278524			-0.118322	0.221542	1		-0.47484	0.22115	0.190836			0.356517	0.221131	0.278524		0.47484	0.22115	0.190836
Atp5b		1752.48	1977.95	2634.28		-0.169354	0.26715	1		-0.572206	0.266965	0.122125			0.169354	0.26715	1		-0.402852	0.266848	0.406672			0.572206	0.266965	0.122125		0.402852	0.266848	0.406672
Atp5c1		1054.2	1023.27	1713.95		0.04206	0.234985	1		-0.686912	0.234389	0.0226006			-0.04206	0.234985	1		-0.728972	0.23434	0.0334278			0.686912	0.234389	0.0226006		0.728972	0.23434	0.0334278
Atp5d		483.118	572.671	900.09		-0.236009	0.281409	1		-0.870361	0.28062	0.0145802			0.236009	0.281409	1		-0.634353	0.280133	0.161925			0.870361	0.28062	0.0145802		0.634353	0.280133	0.161925
Atp5e		379.184	437.593	838.331		-0.194802	0.371064	1		-1.08478	0.370198	0.0226051			0.194802	0.371064	1		-0.889981	0.369822	0.129319			1.08478	0.370198	0.0226051		0.889981	0.369822	0.129319
Atp5f1		882.824	802.433	1365.26		0.134751	0.268707	1		-0.612262	0.268051	0.0932831			-0.134751	0.268707	1		-0.747012	0.26809	0.0661149			0.612262	0.268051	0.0932831		0.747012	0.26809	0.0661149
Atp5g1		287.833	288.891	576.896		-0.0040437	0.383032	1		-0.946887	0.381744	0.0633747			0.00404371	0.383032	1		-0.942843	0.381571	0.116153			0.946887	0.381744	0.0633747		0.942843	0.381571	0.116153
Atp5g2		203.554	198.841	360.794		0.0345662	0.345295	1		-0.787488	0.343278	0.0915951			-0.0345662	0.345295	1		-0.822054	0.343099	0.131526			0.787488	0.343278	0.0915951		0.822054	0.343099	0.131526
Atp5g3		311.329	299.931	616.286		0.0527757	0.383893	1		-0.929473	0.382627	0.0702071			-0.0527757	0.383893	1		-0.982249	0.382558	0.0989558			0.929473	0.382627	0.0702071		0.982249	0.382558	0.0989558
Atp5h		509.77	510.268	1039.61		-0.000754549	0.350819	1		-0.980542	0.349969	0.0309599			0.000754549	0.350819	1		-0.979788	0.349862	0.0645871			0.980542	0.349969	0.0309599		0.979788	0.349862	0.0645871
Atp5j		728.618	650.909	1179.71		0.157677	0.313499	1		-0.669492	0.312794	0.122777			-0.157677	0.313499	1		-0.827169	0.312855	0.0860188			0.669492	0.312794	0.122777		0.827169	0.312855	0.0860188
Atp5j2		360.109	372.381	679.905		-0.0449208	0.345333	1		-0.875554	0.344249	0.0555312			0.0449208	0.345333	1		-0.830633	0.344025	0.127275			0.875554	0.344249	0.0555312		0.830633	0.344025	0.127275
Atp5k		161.538	159.791	354.901		0.01551	0.436012	1		-1.05231	0.433993	0.0708378			-0.01551	0.436012	1		-1.06782	0.433791	0.117982			1.05231	0.433993	0.0708378		1.06782	0.433791	0.117982
Atp5l		137.433	151.097	325.724		-0.128246	0.363977	1		-1.18347	0.361132	0.00906686			0.128246	0.363977	1		-1.05522	0.360281	0.0493001			1.18347	0.361132	0.00906686		1.05522	0.360281	0.0493001
Atp5l2-ps		0.761826	1.50592	0		-0.208672	0.600642	NA		0.27515	0.597663	NA			0.208672	0.600642	NA		0.483822	0.600323	NA			-0.27515	0.597663	NA		-0.483822	0.600323	NA
Atp5o		359.282	361.478	791.393		-0.00773664	0.349574	1		-1.0871	0.348302	0.0138185			0.00773664	0.349574	1		-1.07937	0.348138	0.0338744			1.0871	0.348302	0.0138185		1.07937	0.348138	0.0338744
Atp5s		43.4229	38.0097	39.0648		0.162485	0.565409	1		0.127012	0.564368	0.918212			-0.162485	0.565409	1		-0.0354731	0.564759	0.98235			-0.127012	0.564368	0.918212		0.0354731	0.564759	0.98235
Atp5sl		57.3996	71.1845	38.1364		-0.277916	0.516082	1		0.518138	0.519491	0.554836			0.277916	0.516082	1		0.796054	0.517719	0.394863			-0.518138	0.519491	0.554836		-0.796054	0.517719	0.394863
Atp6ap1		2345.91	2516.23	2234.72		-0.0998896	0.179952	1		0.069018	0.179963	0.848794			0.0998896	0.179952	1		0.168908	0.179858	0.65268			-0.069018	0.179963	0.848794		-0.168908	0.179858	0.65268
Atp6ap2		944.506	1013.62	1002.56		-0.0984722	0.300673	1		-0.0830619	0.300586	0.895994			0.0984722	0.300673	1		0.0154104	0.300446	0.983325			0.0830619	0.300586	0.895994		-0.0154104	0.300446	0.983325
Atp6v0a1		758.628	704.021	281.632		0.100065	0.44079	1		1.32057	0.441692	0.0194409			-0.100065	0.44079	1		1.2205	0.441695	0.0693051			-1.32057	0.441692	0.0194409		-1.2205	0.441695	0.0693051
Atp6v0a2		1175.27	1042.38	514.974		0.168505	0.298472	1		1.15122	0.299228	0.00144816			-0.168505	0.298472	1		0.98271	0.299276	0.0229463			-1.15122	0.299228	0.00144816		-0.98271	0.299276	0.0229463
Atp6v0b		1379.71	1239.85	1030.85		0.149231	0.284219	1		0.407384	0.284286	0.352142			-0.149231	0.284219	1		0.258152	0.284318	0.665886			-0.407384	0.284286	0.352142		-0.258152	0.284318	0.665886
Atp6v0c		752.605	870.39	1014.34		-0.206673	0.199276	1		-0.425074	0.198859	0.123464			0.206673	0.199276	1		-0.218401	0.198424	0.583388			0.425074	0.198859	0.123464		0.218401	0.198424	0.583388
Atp6v0d1		320.658	261.303	341.965		0.286319	0.266321	1		-0.0894236	0.264984	0.86947			-0.286319	0.266321	1		-0.375743	0.265527	0.445737			0.0894236	0.264984	0.86947		0.375743	0.265527	0.445737
Atp6v0d2		0	65.4611	411.401		-4.67132	0.676586	8.71e-10		-7.03011	0.67366	4.4e-23			4.67132	0.676586	8.70522e-10		-2.35879	0.573866	0.00197928			7.03011	0.67366	4.4e-23		2.35879	0.573866	0.00197928
Atp6v0e		892.348	961.591	1717.22		-0.1043	0.297679	1		-0.914169	0.297173	0.0155157			0.1043	0.297679	1		-0.809869	0.297019	0.0740348			0.914169	0.297173	0.0155157		0.809869	0.297019	0.0740348
Atp6v0e2		44.7448	63.7177	115.981		-0.418583	0.639692	1		-1.13601	0.638048	0.220013			0.418583	0.639692	1		-0.717428	0.636485	0.570953			1.13601	0.638048	0.220013		0.717428	0.636485	0.570953
Atp6v1a		522.693	700.565	1161.32		-0.405205	0.328885	1		-1.10562	0.328326	0.00693161			0.405205	0.328885	1		-0.700414	0.327805	0.193466			1.10562	0.328326	0.00693161		0.700414	0.327805	0.193466
Atp6v1b2		480.369	587.178	954.874		-0.275688	0.332084	1		-0.949678	0.331442	0.0265894			0.275688	0.332084	1		-0.67399	0.331008	0.221919			0.949678	0.331442	0.0265894		0.67399	0.331008	0.221919
Atp6v1c1		537.739	520.7	464.777		0.0460405	0.286033	1		0.204698	0.286048	0.695849			-0.0460405	0.286033	1		0.158658	0.285978	0.815628			-0.204698	0.286048	0.695849		-0.158658	0.285978	0.815628
Atp6v1d		245.718	324.879	406.921		-0.391205	0.292062	1		-0.706427	0.291191	0.0706358			0.391205	0.292062	1		-0.315222	0.289912	0.588648			0.706427	0.291191	0.0706358		0.315222	0.289912	0.588648
Atp6v1e1		311.42	410.877	459.973		-0.392115	0.255882	1		-0.549939	0.255319	0.119665			0.392115	0.255882	1		-0.157824	0.254126	0.785571			0.549939	0.255319	0.119665		0.157824	0.254126	0.785571
Atp6v1f		512.528	650.3	840.5		-0.334463	0.275011	1		-0.694755	0.274503	0.0567594			0.334463	0.275011	1		-0.360292	0.273909	0.487883			0.694755	0.274503	0.0567594		0.360292	0.273909	0.487883
Atp6v1g1		577.168	574.273	859.071		0.00695093	0.279959	1		-0.55798	0.279222	0.157451			-0.00695093	0.279959	1		-0.564931	0.279103	0.224976			0.55798	0.279222	0.157451		0.564931	0.279103	0.224976
Atp6v1g2		14.1516	10.0508	13.6288		0.306816	0.812566	1		0.036752	0.81164	0.985528			-0.306816	0.812566	1		-0.270064	0.812141	0.895129			-0.036752	0.81164	0.985528		0.270064	0.812141	0.895129
Atp6v1g3		0	0.395396	2.57669		-0.12677	0.600075	NA		-0.634858	0.604481	NA			0.12677	0.600075	NA		-0.508088	0.60651	NA			0.634858	0.604481	NA		0.508088	0.60651	NA
Atp6v1h		466.444	378.46	480.015		0.288196	0.354732	1		-0.0391779	0.354146	0.963851			-0.288196	0.354732	1		-0.327374	0.354407	0.659205			0.0391779	0.354146	0.963851		0.327374	0.354407	0.659205
Atp7a		239.479	237.295	214.74		0.0114266	0.375091	1		0.147792	0.375067	0.844674			-0.0114266	0.375091	1		0.136365	0.374882	0.883797			-0.147792	0.375067	0.844674		-0.136365	0.374882	0.883797
Atp8a1		1406.43	874.187	505.544		0.6562	0.346772	0.794313		1.41058	0.347261	0.000668783			-0.6562	0.346772	0.794313		0.754376	0.347563	0.18382			-1.41058	0.347261	0.000668783		-0.754376	0.347563	0.18382
Atp8a2		198.217	159.361	21.4598		0.289681	0.476904	1		2.87652	0.490725	1.6e-07			-0.289681	0.476904	1		2.58683	0.491114	2.11e-05			-2.87652	0.490725	1.6e-07		-2.58683	0.491114	2.11e-05
Atp8b1		24.9792	15.8949	7.67766		0.460267	0.778451	1		1.14257	0.780614	0.338222			-0.460267	0.778451	1		0.682303	0.781684	0.67943			-1.14257	0.780614	0.338222		-0.682303	0.781684	0.67943
Atp8b2		55.0507	119.308	174.192		-1.00859	0.492742	0.657981		-1.50249	0.491337	0.0162931			1.00859	0.492742	0.657981		-0.4939	0.486816	0.622152			1.50249	0.491337	0.0162931		0.4939	0.486816	0.622152
Atp8b4		5.33278	19.6444	8.28612		-0.967937	0.838086	1		-0.291288	0.83816	0.86508			0.967937	0.838086	1		0.676649	0.837978	0.70706			0.291288	0.83816	0.86508		-0.676649	0.837978	0.70706
Atp8b5		0.386277	0.353348	1.80368		0.0110728	0.599945	NA		-0.373278	0.60385	NA			-0.0110728	0.599945	NA		-0.384351	0.60464	NA			0.373278	0.60385	NA		0.384351	0.60464	NA
Atp9a		6.02803	26.9547	10.7187		-1.23365	0.828723	1		-0.432419	0.829315	0.78725			1.23365	0.828723	1		0.801234	0.827752	0.63979			0.432419	0.829315	0.78725		-0.801234	0.827752	0.63979
Atp9b		372.493	297.45	153.155		0.313807	0.319331	1		1.2318	0.321505	0.00153424			-0.313807	0.319331	1		0.917998	0.321936	0.0579368			-1.2318	0.321505	0.00153424		-0.917998	0.321936	0.0579368
Atpaf1		42.6534	43.3016	40.3497		-0.0188148	0.645154	1		0.0653735	0.644929	0.967895			0.0188148	0.645154	1		0.0841883	0.644493	0.962485			-0.0653735	0.644929	0.967895		-0.0841883	0.644493	0.962485
Atpaf2		99.1287	81.8691	105.88		0.260267	0.466314	1		-0.0840657	0.46453	0.936568			-0.260267	0.466314	1		-0.344332	0.465195	0.736695			0.0840657	0.46453	0.936568		0.344332	0.465195	0.736695
Atpif1		404.535	304.382	566.631		0.390241	0.369431	1		-0.459994	0.36822	0.432938			-0.390241	0.369431	1		-0.850235	0.368669	0.152325			0.459994	0.36822	0.432938		0.850235	0.368669	0.152325
Atr		118.917	107.126	72.6661		0.1293	0.596179	1		0.607444	0.596888	0.544562			-0.1293	0.596179	1		0.478144	0.596952	0.709355			-0.607444	0.596888	0.544562		-0.478144	0.596952	0.709355
Atraid		478.219	407.078	340.458		0.225515	0.277051	1		0.475831	0.277251	0.240952			-0.225515	0.277051	1		0.250317	0.277483	0.667943			-0.475831	0.277251	0.240952		-0.250317	0.277483	0.667943
Atrip		7.07418	3.63444	0		0.591387	0.837376	NA		2.11621	0.837396	0.0572567			-0.591387	0.837376	NA		1.52482	0.8374	NA			-2.11621	0.837396	0.0572567		-1.52482	0.8374	NA
Atrn		143.054	63.1816	46.6805		1.11077	0.398794	0.141911		1.51748	0.400853	0.00180309			-1.11077	0.398794	0.141911		0.406707	0.406016	0.627249			-1.51748	0.400853	0.00180309		-0.406707	0.406016	0.627249
Atrnl1		8.59134	15.2697	70.1791		-0.450113	0.811906	1		-1.90345	0.810301	0.0826622			0.450113	0.811906	1		-1.45334	0.809198	0.29578			1.90345	0.810301	0.0826622		1.45334	0.809198	0.29578
Atrx		723.192	694.501	757.99		0.058164	0.196463	1		-0.0659544	0.196057	0.869649			-0.058164	0.196463	1		-0.124118	0.195994	0.779424			0.0659544	0.196057	0.869649		0.124118	0.195994	0.779424
Atxn1		53.0936	54.2663	42.1615		-0.0276794	0.541078	1		0.293594	0.541977	0.778768			0.0276794	0.541078	1		0.321273	0.54135	0.799011			-0.293594	0.541977	0.778768		-0.321273	0.54135	0.799011
Atxn10		650.834	554.448	604.492		0.225132	0.268013	1		0.104457	0.267663	0.845768			-0.225132	0.268013	1		-0.120675	0.26784	0.853636			-0.104457	0.267663	0.845768		0.120675	0.26784	0.853636
Atxn1l		38.4719	44.6617	25.5301		-0.187101	0.541125	1		0.522911	0.545215	0.573197			0.187101	0.541125	1		0.710012	0.543359	0.492827			-0.522911	0.545215	0.573197		-0.710012	0.543359	0.492827
Atxn2		72.2863	116.473	134.95		-0.625437	0.493933	1		-0.816867	0.4931	0.261679			0.625437	0.493933	1		-0.19143	0.490515	0.873332			0.816867	0.4931	0.261679		0.19143	0.490515	0.873332
Atxn2l		189.074	185.447	93.6175		0.026295	0.411828	1		0.946677	0.414265	0.0931349			-0.026295	0.411828	1		0.920382	0.414097	0.172427			-0.946677	0.414265	0.0931349		-0.920382	0.414097	0.172427
Atxn3		67.416	81.4373	64.8142		-0.245727	0.505283	1		0.0443267	0.50585	0.971289			0.245727	0.505283	1		0.290054	0.504396	0.806731			-0.0443267	0.50585	0.971289		-0.290054	0.504396	0.806731
Atxn7		90.1783	64.6204	66.5687		0.41802	0.552398	1		0.383085	0.551754	0.706809			-0.41802	0.552398	1		-0.0349355	0.552841	0.982291			-0.383085	0.551754	0.706809		0.0349355	0.552841	0.982291
Atxn7l1		154.461	141.911	197.125		0.112066	0.406811	1		-0.330019	0.405296	0.647896			-0.112066	0.406811	1		-0.442085	0.405347	0.587401			0.330019	0.405296	0.647896		0.442085	0.405347	0.587401
Atxn7l1os1		1.54511	1.29842	5.3572		0.0356973	0.688163	NA		-0.424835	0.690178	NA			-0.0356973	0.688163	NA		-0.460532	0.690429	NA			0.424835	0.690178	NA		0.460532	0.690429	NA
Atxn7l1os2		0.572969	0.353348	0		0.145557	0.569021	NA		0.396591	0.566945	NA			-0.145557	0.569021	NA		0.251033	0.5662	NA			-0.396591	0.566945	NA		-0.251033	0.5662	NA
Atxn7l2		20.7999	21.3382	12.6214		-0.0294591	0.789036	1		0.477808	0.789949	0.749743			0.0294591	0.789036	1		0.507267	0.789657	0.775428			-0.477808	0.789949	0.749743		-0.507267	0.789657	0.775428
Atxn7l3		99.9897	71.5049	89.3202		0.45157	0.415839	1		0.148363	0.413534	0.859768			-0.45157	0.415839	1		-0.303207	0.415412	0.740205			-0.148363	0.413534	0.859768		0.303207	0.415412	0.740205
Atxn7l3b		293.689	311.082	345.019		-0.0835551	0.284195	1		-0.227692	0.283569	0.653504			0.0835551	0.284195	1		-0.144137	0.283115	0.834166			0.227692	0.283569	0.653504		0.144137	0.283115	0.834166
AU015336		1.52365	1.18345	0		0.0728056	0.60521	NA		0.424737	0.603599	NA			-0.0728056	0.60521	NA		0.351932	0.603781	NA			-0.424737	0.603599	NA		-0.351932	0.603781	NA
AU019823		90.3179	77.8262	107.34		0.19123	0.453559	1		-0.233583	0.451327	0.789265			-0.19123	0.453559	1		-0.424814	0.451761	0.651993			0.233583	0.451327	0.789265		0.424814	0.451761	0.651993
AU019990		0.76719	2.41168	0.592494		-0.577121	0.781261	NA		0.0853574	0.776624	NA			0.577121	0.781261	NA		0.662478	0.783003	NA			-0.0853574	0.776624	NA		-0.662478	0.783003	NA
AU020206		42.7477	34.7008	40.9863		0.262647	0.586645	1		0.0610823	0.584791	0.966462			-0.262647	0.586645	1		-0.201565	0.585731	0.891208			-0.0610823	0.584791	0.966462		0.201565	0.585731	0.891208
AU021092		47.4736	23.9427	57.0485		0.612953	0.806883	1		-0.175639	0.80612	0.921362			-0.612953	0.806883	1		-0.788591	0.806602	0.63541			0.175639	0.80612	0.921362		0.788591	0.806602	0.63541
AU022252		85.8263	53.4421	61.8705		0.613702	0.511247	1		0.419879	0.509608	0.64368			-0.613702	0.511247	1		-0.193824	0.511957	0.878282			-0.419879	0.509608	0.64368		0.193824	0.511957	0.878282
AU040320		325.325	319.14	206.972		0.0245007	0.42162	1		0.605936	0.422293	0.351146			-0.0245007	0.42162	1		0.581435	0.422197	0.461627			-0.605936	0.422293	0.351146		-0.581435	0.422197	0.461627
AU040972		0	0.715126	0.515338		-0.385542	0.578926	NA		-0.286166	0.579455	NA			0.385542	0.578926	NA		0.0993761	0.586765	NA			0.286166	0.579455	NA		-0.0993761	0.586765	NA
AU041133		15.1496	26.2572	14.506		-0.507597	0.813269	1		0.0389329	0.813813	0.985222			0.507597	0.813269	1		0.546529	0.812927	0.76361			-0.0389329	0.813813	0.985222		-0.546529	0.812927	0.76361
Auh		92.894	128.051	160.157		-0.43562	0.388749	1		-0.744864	0.387273	0.177914			0.43562	0.388749	1		-0.309244	0.384835	0.708209			0.744864	0.387273	0.177914		0.309244	0.384835	0.708209
Aunip		18.6205	5.45735	9.3374		0.840785	0.837579	1		0.512163	0.837716	0.746179			-0.840785	0.837579	1		-0.328623	0.837519	0.872908			-0.512163	0.837716	0.746179		0.328623	0.837519	0.872908
Aup1		793.059	764.352	571.928		0.0526905	0.220322	1		0.46269	0.220699	0.132968			-0.0526905	0.220322	1		0.41	0.220642	0.276769			-0.46269	0.220699	0.132968		-0.41	0.220642	0.276769
Aurka		47.2775	43.4115	100.017		0.082522	0.788026	1		-0.733334	0.787351	0.586655			-0.082522	0.788026	1		-0.815856	0.787339	0.610376			0.733334	0.787351	0.586655		0.815856	0.787339	0.610376
Aurkaip1		132.029	156.4	282.472		-0.228745	0.334688	1		-1.04904	0.332002	0.0125347			0.228745	0.334688	1		-0.820296	0.330604	0.114067			1.04904	0.332002	0.0125347		0.820296	0.330604	0.114067
Aurkb		93.3071	24.1227	66.9639		1.0993	0.827459	1		0.296108	0.827153	0.859786			-1.0993	0.827459	1		-0.803188	0.827471	0.638456			-0.296108	0.827153	0.859786		0.803188	0.827471	0.638456
Auts2		6.59667	10.25	12.8238		-0.342481	0.832182	1		-0.523351	0.831856	0.737437			0.342481	0.832182	1		-0.180871	0.831285	0.934855			0.523351	0.831856	0.737437		0.180871	0.831285	0.934855
AV039307		0.286485	0.353348	0.515338		-0.0257264	0.578042	NA		-0.1174	0.581217	NA			0.0257264	0.578042	NA		-0.091674	0.583173	NA			0.1174	0.581217	NA		0.091674	0.583173	NA
AV099323		0.380913	1.34047	0.334825		-0.344305	0.632565	NA		0.0237836	0.630218	NA			0.344305	0.632565	NA		0.368088	0.635209	NA			-0.0237836	0.630218	NA		-0.368088	0.635209	NA
Aven		36.6532	25.5979	57.437		0.465296	0.51995	1		-0.580899	0.511191	0.486327			-0.465296	0.51995	1		-1.0462	0.514701	0.22249			0.580899	0.511191	0.486327		1.0462	0.514701	0.22249
Avil		0	2.51549	0.773007		-0.559249	0.606243	NA		-0.215807	0.605082	NA			0.559249	0.606243	NA		0.343442	0.609624	NA			0.215807	0.605082	NA		-0.343442	0.609624	NA
Avl9		132.088	148.229	94.2861		-0.154114	0.489206	1		0.435565	0.490348	0.608949			0.154114	0.489206	1		0.589679	0.489747	0.536974			-0.435565	0.490348	0.608949		-0.589679	0.489747	0.536974
Avpi1		14.4242	16.7417	32.9745		-0.168855	0.661792	1		-0.980126	0.655866	0.325799			0.168855	0.661792	1		-0.811271	0.653364	0.52137			0.980126	0.655866	0.325799		0.811271	0.653364	0.52137
Avpr2		3.34988	1.54523	0.929909		0.427987	0.808157	NA		0.666256	0.807555	NA			-0.427987	0.808157	NA		0.238269	0.805772	NA			-0.666256	0.807555	NA		-0.238269	0.805772	NA
AW011738		9.39081	12.6027	24.0779		-0.315747	0.717644	1		-1.04714	0.712518	0.335933			0.315747	0.717644	1		-0.731395	0.708755	0.612346			1.04714	0.712518	0.335933		0.731395	0.708755	0.612346
AW047730		0	0.353348	2.03515		-0.135324	0.594557	NA		-0.604863	0.599525	NA			0.135324	0.594557	NA		-0.469539	0.602035	NA			0.604863	0.599525	NA		0.469539	0.602035	NA
AW112010		109.141	888.853	2717.53		-2.65112	0.532222	4.48e-05		-4.09695	0.531916	1.09e-12			2.65112	0.532222	4.48063e-05		-1.44583	0.529309	0.0733996			4.09695	0.531916	1.09e-12		1.44583	0.529309	0.0733996
AW146154		35.5599	17.945	29.482		0.832356	0.594068	1		0.23151	0.587813	0.844697			-0.832356	0.594068	1		-0.600846	0.593996	0.623427			-0.23151	0.587813	0.844697		0.600846	0.593996	0.623427
AW209491		49.2629	88.5065	48.7525		-0.736086	0.555853	1		0.0140055	0.558012	0.991563			0.736086	0.555853	1		0.750092	0.554763	0.471167			-0.0140055	0.558012	0.991563		-0.750092	0.554763	0.471167
AW549877		401.834	331.309	78.2615		0.263704	0.363705	1		2.23435	0.369602	5.76e-08			-0.263704	0.363705	1		1.97064	0.369857	1.62e-05			-2.23435	0.369602	5.76e-08		-1.97064	0.369857	1.62e-05
AW554918		72.6866	40.4892	41.55		0.695809	0.632852	1		0.66992	0.632201	0.524122			-0.695809	0.632852	1		-0.0258893	0.634161	0.986831			-0.66992	0.632201	0.524122		0.0258893	0.634161	0.986831
AW822252		0.761826	3.35949	2.00895		-0.477919	0.722662	NA		-0.261347	0.722336	NA			0.477919	0.722662	NA		0.216573	0.725514	NA			0.261347	0.722336	NA		-0.216573	0.725514	NA
Awat1		0	1.93493	0		-0.704172	0.588907	NA		0	0.582696	NA			0.704172	0.588907	NA		0.711535	0.592244	NA			0	0.582696	NA		-0.711535	0.592244	NA
Awat2		0.286485	0.353348	0		-0.032596	0.547843	NA		0.276257	0.543887	NA			0.032596	0.547843	NA		0.308853	0.54699	NA			-0.276257	0.543887	NA		-0.308853	0.54699	NA
Axin1		54.5195	46.429	88.9179		0.18909	0.621926	1		-0.592648	0.619403	0.574325			-0.18909	0.621926	1		-0.781738	0.619736	0.511524			0.592648	0.619403	0.574325		0.781738	0.619736	0.511524
Axin2		3.33915	1.29842	13.9818		0.584029	0.835013	1		-1.27756	0.830845	0.307787			-0.584029	0.835013	1		-1.86158	0.832423	0.168809			1.27756	0.830845	0.307787		1.86158	0.832423	0.168809
Axl		130.785	1672.46	3079.47		-3.49295	0.35136	1.6e-20		-4.33624	0.351113	3.03e-32			3.49295	0.35136	1.59768e-20		-0.843292	0.345604	0.122525			4.33624	0.351113	3.03e-32		0.843292	0.345604	0.122525
AY074887		2.3992	0.98712	0.66965		0.472005	0.789193	NA		0.625007	0.789072	NA			-0.472005	0.789193	NA		0.153003	0.785947	NA			-0.625007	0.789072	NA		-0.153003	0.785947	NA
Azi2		155.987	184.752	206.993		-0.226969	0.425571	1		-0.381102	0.424956	0.604584			0.226969	0.425571	1		-0.154133	0.42414	0.883873			0.381102	0.424956	0.604584		0.154133	0.42414	0.883873
Azin1		782.152	700.133	552.259		0.15714	0.25296	1		0.491171	0.253202	0.173401			-0.15714	0.25296	1		0.334031	0.253276	0.486411			-0.491171	0.253202	0.173401		-0.334031	0.253276	0.486411
Azin2		14.7202	17.8975	35.1474		-0.191269	0.752305	1		-0.903065	0.749783	0.453315			0.191269	0.752305	1		-0.711796	0.74854	0.647731			0.903065	0.749783	0.453315		0.711796	0.74854	0.647731
B020018G12Rik		0.286485	1.14414	1.11042		-0.287448	0.654415	NA		-0.287981	0.655673	NA			0.287448	0.654415	NA		-0.000532404	0.659709	NA			0.287981	0.655673	NA		0.000532404	0.659709	NA
B130006D01Rik		11.2031	27.7405	3.09203		-0.862214	0.818018	1		0.96605	0.821519	0.467054			0.862214	0.818018	1		1.82826	0.820025	0.17042			-0.96605	0.821519	0.467054		-1.82826	0.820025	0.17042
B130034C11Rik		0.761826	2.16214	0.334825		-0.292042	0.617987	NA		0.115529	0.616329	NA			0.292042	0.617987	NA		0.407571	0.618906	NA			-0.115529	0.616329	NA		-0.407571	0.618906	NA
B130046B21Rik		6.32525	3.20542	1.74279		0.537922	0.836611	NA		0.967588	0.837009	0.47624			-0.537922	0.836611	NA		0.429666	0.837481	NA			-0.967588	0.837009	0.47624		-0.429666	0.837481	NA
B130055M24Rik		9.03671	5.61142	0		0.453926	0.829356	NA		2.35596	0.835335	0.029605			-0.453926	0.829356	NA		1.90204	0.835881	0.158273			-2.35596	0.835335	0.029605		-1.90204	0.835881	0.158273
B230118H07Rik		72.8624	51.594	67.4939		0.45356	0.461759	1		0.0990383	0.458855	0.922534			-0.45356	0.461759	1		-0.354521	0.461025	0.724826			-0.0990383	0.458855	0.922534		0.354521	0.461025	0.724826
B230206H07Rik		0.380913	0.238375	0.297542		0.0726257	0.568038	NA		0.0459382	0.57083	NA			-0.0726257	0.568038	NA		-0.0266875	0.571375	NA			-0.0459382	0.57083	NA		0.0266875	0.571375	NA
B230208H11Rik		1.52365	3.07907	0		-0.229969	0.625687	NA		0.314648	0.623699	NA			0.229969	0.625687	NA		0.544618	0.625287	NA			-0.314648	0.623699	NA		-0.544618	0.625287	NA
B230216G23Rik		1.71891	1.76674	0		-0.00253937	0.610122	NA		0.397271	0.608576	NA			0.00253937	0.610122	NA		0.399811	0.609149	NA			-0.397271	0.608576	NA		-0.399811	0.609149	NA
B230216N24Rik		2.57836	0	0.297542		0.659013	0.602875	NA		0.555099	0.605059	NA			-0.659013	0.602875	NA		-0.103914	0.600595	NA			-0.555099	0.605059	NA		0.103914	0.600595	NA
B230217C12Rik		9.27276	11.1558	15.0962		-0.167223	0.815052	1		-0.435854	0.814216	0.782071			0.167223	0.815052	1		-0.268631	0.813546	0.895683			0.435854	0.814216	0.782071		0.268631	0.813546	0.895683
B230217O12Rik		1.71891	0.353348	0		0.434453	0.596938	NA		0.589619	0.596802	NA			-0.434453	0.596938	NA		0.155166	0.593527	NA			-0.589619	0.596802	NA		-0.155166	0.593527	NA
B230219D22Rik		449.179	313.074	392.611		0.495302	0.351782	1		0.184462	0.35109	0.785878			-0.495302	0.351782	1		-0.31084	0.351705	0.675387			-0.184462	0.35109	0.785878		0.31084	0.351705	0.675387
B230307C23Rik		6.51947	7.44835	3.55496		-0.117696	0.822379	1		0.504369	0.823999	0.746099			0.117696	0.822379	1		0.622065	0.823334	0.729381			-0.504369	0.823999	0.746099		-0.622065	0.823334	0.729381
B230312C02Rik		1.43242	0.353348	0		0.389213	0.593041	NA		0.559618	0.592698	NA			-0.389213	0.593041	NA		0.170405	0.589537	NA			-0.559618	0.592698	NA		-0.170405	0.589537	NA
B230317F23Rik		5.3596	4.66908	1.40796		0.085448	0.810307	NA		0.633793	0.809077	0.663816			-0.085448	0.810307	NA		0.548345	0.809107	NA			-0.633793	0.809077	0.663816		-0.548345	0.809107	NA
B230319C09Rik		1.14274	3.82782	0		-0.405362	0.641603	NA		0.260388	0.63897	NA			0.405362	0.641603	NA		0.66575	0.641498	NA			-0.260388	0.63897	NA		-0.66575	0.641498	NA
B230322F03Rik		1.14274	0	0.515338		0.465341	0.588637	NA		0.217852	0.593388	NA			-0.465341	0.588637	NA		-0.247489	0.588899	NA			-0.217852	0.593388	NA		0.247489	0.588899	NA
B230325K18Rik		1.62128	2.60527	1.10783		-0.233483	0.776711	NA		0.150948	0.775265	NA			0.233483	0.776711	NA		0.384431	0.777328	NA			-0.150948	0.775265	NA		-0.384431	0.777328	NA
B230344G16Rik		0.761826	0.953502	0.592494		-0.063159	0.602057	NA		0.0483774	0.602315	NA			0.0631591	0.602057	NA		0.111536	0.603656	NA			-0.0483774	0.602315	NA		-0.111536	0.603656	NA
B230354K17Rik		36.575	21.2093	57.2143		0.64662	0.622514	1		-0.548285	0.615735	0.607973			-0.64662	0.622514	1		-1.19491	0.619288	0.252461			0.548285	0.615735	0.607973		1.19491	0.619288	0.252461
B230369F24Rik		6.40039	4.54863	1.51981		0.294174	0.830124	NA		1.1062	0.832368	0.396333			-0.294174	0.830124	NA		0.812021	0.832847	NA			-1.1062	0.832368	0.396333		-0.812021	0.832847	NA
B230377A18Rik		1.24037	0.706697	0		0.173478	0.596994	NA		0.458922	0.595495	NA			-0.173478	0.596994	NA		0.285444	0.594765	NA			-0.458922	0.595495	NA		-0.285444	0.594765	NA
B2m		6606.44	12120	16082.4		-0.85144	0.273396	0.0603484		-1.24847	0.273367	8.77e-05			0.85144	0.273396	0.0603484		-0.397027	0.273281	0.42953			1.24847	0.273367	8.77e-05		0.397027	0.273281	0.42953
B330016D10Rik		5.38209	7.07824	1.96318		-0.21766	0.838201	NA		0.639143	0.837958	0.672287			0.21766	0.838201	NA		0.856803	0.838051	0.61755			-0.639143	0.837958	0.672287		-0.856803	0.838051	0.61755
B3galnt1		306.644	275.812	52.3892		0.141755	0.419739	1		2.36187	0.426987	9.32e-07			-0.141755	0.419739	1		2.22011	0.427058	2.82e-05			-2.36187	0.426987	9.32e-07		-2.22011	0.427058	2.82e-05
B3galnt2		30.2615	61.1934	49.617		-0.756171	0.729159	1		-0.525033	0.729294	0.693444			0.756171	0.729159	1		0.231137	0.727461	0.900151			0.525033	0.729294	0.693444		-0.231137	0.727461	0.900151
B3galt1		0	0.715126	11.6694		-0.210107	0.75724	NA		-1.49873	0.762454	0.16612			0.210107	0.75724	NA		-1.28862	0.76441	NA			1.49873	0.762454	0.16612		1.28862	0.76441	NA
B3galt2		25.2207	3.53348	11.3622		0.980096	0.811747	1		0.495181	0.812389	0.746977			-0.980096	0.811747	1		-0.484916	0.81156	0.797028			-0.495181	0.812389	0.746977		0.484916	0.81156	0.797028
B3galt4		106.855	88.4622	59.0877		0.236768	0.560548	1		0.741382	0.561648	0.400407			-0.236768	0.560548	1		0.504614	0.562013	0.669958			-0.741382	0.561648	0.400407		-0.504614	0.562013	0.669958
B3galt5		287.699	156.896	23.92		0.706937	0.689599	1		2.75361	0.692825	0.000924046			-0.706937	0.689599	1		2.04668	0.693233	0.0468049			-2.75361	0.692825	0.000924046		-2.04668	0.693233	0.0468049
[truncated: 16,479 more rows]

## Sheet: Suppl. Table S1B
Suppl. Table S1B		Control Microglia										GFPneg tumor microglia										GFPpos GIM
				Control to GFPneg tumor microglia				Control Microglia to GFPpos GIM						GFPneg tumor microglia to Control microglia				GFPneg tumor microglia to GFPpos GIM						GFPpos GIM to Control microglia				GFPpos GIM to GFPneg tumor microglia
Mouse gene		Normalized reads		Log2 fold change	SEM	FDR adj p-value		Log2 fold change	SEM	FDR adj p-value		Normalized reads		Log2 fold change	SEM	FDR adj p-value		Log2 fold change	SEM	FDR adj p-value		Normalized reads		Log2 fold change	SEM	FDR adj p-value		Log2 fold change	SEM	FDR adj p-value
Microglia Sensome
A630033H20Rik		103.313		0.620783	0.732905	1		0.965624	0.733209	0.401304		58.2377		-0.620783	0.732905	1		0.344841	0.733847	0.847964		41.9778		-0.965624	0.733209	0.401304		-0.344841	0.733847	0.847964
Adgre1		2437.65		-0.16719	0.328473	1		0.0667725	0.328492	0.928606		2750.22		0.16719	0.328473	1		0.233963	0.328428	0.748936		2322.59		-0.0667725	0.328492	0.928606		-0.233963	0.328428	0.748936
Adora3		238.202		0.379957	0.311924	1		2.19351	0.323093	5.78e-10		181.202		-0.379957	0.311924	1		1.81356	0.323992	4.59e-06		48.8397		-2.19351	0.323093	5.78e-10		-1.81356	0.323992	4.59e-06
C3ar1		2020.44		-0.137206	0.323646	1		-0.214759	0.323587	0.721399		2230.67		0.137206	0.323646	1		-0.077553	0.323517	0.926454		2358.48		0.214759	0.323587	0.721399		0.077553	0.323517	0.926454
C5ar1		2354.86		0.626923	0.304939	0.6479		0.844034	0.304971	0.0335377		1502.21		-0.626923	0.304939	0.6479		0.217111	0.30517	0.749269		1285.37		-0.844034	0.304971	0.0335377		-0.217111	0.30517	0.749269
C5ar2		313.581		0.549263	0.569077	1		1.93596	0.571351	0.00651014		202.862		-0.549263	0.569077	1		1.3867	0.571802	0.1253		66.1022		-1.93596	0.571351	0.00651014		-1.3867	0.571802	0.1253
Ccr5		1055.8		0.213954	0.271808	1		0.816487	0.272269	0.0190382		906.456		-0.213954	0.271808	1		0.602533	0.272367	0.174125		590.346		-0.816487	0.272269	0.0190382		-0.602533	0.272367	0.174125
Ccrl2		1348.58		-0.609175	0.279969	0.530802		-0.881835	0.279836	0.0127934		2082.6		0.609175	0.279969	0.530802		-0.27266	0.279507	0.635867		2529.9		0.881835	0.279836	0.0127934		0.27266	0.279507	0.635867
Cd101		52.2739		0.219129	0.593973	1		1.13762	0.598801	0.184074		43.7616		-0.219129	0.593973	1		0.918494	0.599355	0.397434		20.5287		-1.13762	0.598801	0.184074		-0.918494	0.599355	0.397434
Cd14		1876.95		-0.287175	0.206217	1		-0.208363	0.206185	0.548741		2297.47		0.287175	0.206217	1		0.0788122	0.205979	0.87631		2173.53		0.208363	0.206185	0.548741		-0.0788122	0.205979	0.87631
Cd180		335.309		0.260347	0.267196	1		1.74416	0.273436	8.01e-09		278.487		-0.260347	0.267196	1		1.48382	0.27387	1.08e-05		96.9087		-1.74416	0.273436	8.01e-09		-1.48382	0.27387	1.08e-05
Cd22		79.721		-0.983095	0.517923	0.791298		-1.48041	0.517034	0.026734		171.175		0.983095	0.517923	0.791298		-0.497318	0.514287	0.640156		250.993		1.48041	0.517034	0.026734		0.497318	0.514287	0.640156
Cd33		823.584		0.0983172	0.314731	1		1.71818	0.31691	1.65e-06		766.997		-0.0983172	0.314731	1		1.61986	0.316913	4.02e-05		238.907		-1.71818	0.31691	1.65e-06		-1.61986	0.316913	4.02e-05
Cd37		1448.7		0.0611768	0.340123	1		1.26718	0.340787	0.00226594		1385.88		-0.0611768	0.340123	1		1.206	0.340772	0.0115167		578.211		-1.26718	0.340787	0.00226594		-1.206	0.340772	0.0115167
Cd48		576.802		-0.212561	0.291217	1		-0.747571	0.290636	0.0520981		671.344		0.212561	0.291217	1		-0.53501	0.29027	0.279552		984.038		0.747571	0.290636	0.0520981		0.53501	0.29027	0.279552
Cd52		518.676		-1.1684	0.393865	0.0890001		-2.10993	0.39357	2.25e-06		1228.91		1.1684	0.393865	0.0890001		-0.94153	0.392791	0.131433		2455.07		2.10993	0.39357	2.25e-06		0.94153	0.392791	0.131433
Cd53		5356.64		0.227254	0.281321	1		0.473005	0.281338	0.253194		4554.59		-0.227254	0.281321	1		0.245751	0.281358	0.67905		3821.52		-0.473005	0.281338	0.253194		-0.245751	0.281358	0.67905
Cd68		3486.61		0.0148658	0.240862	1		0.0422025	0.240832	0.938406		3450.04		-0.0148658	0.240862	1		0.0273366	0.24081	0.968053		3383.55		-0.0422025	0.240832	0.938406		-0.0273366	0.24081	0.968053
Cd74		785.038		-5.3513	0.28309	1.37e-75		-5.92422	0.283078	2.04e-93		35960		5.3513	0.28309	1.37e-75		-0.572924	0.281763	0.222344		54107.4		5.92422	0.283078	2.04e-93		0.572924	0.281763	0.222344
Cd79b		176.64		0.115805	0.358302	1		0.800782	0.360481	0.105419		162.491		-0.115805	0.358302	1		0.684977	0.360545	0.26086		98.5788		-0.800782	0.360481	0.105419		-0.684977	0.360545	0.26086
Cd84		1132.72		-0.174207	0.277441	1		0.0124584	0.277464	0.985528		1281.76		0.174207	0.277441	1		0.186665	0.277288	0.763128		1122.31		-0.0124584	0.277464	0.985528		-0.186665	0.277288	0.763128
Cd86		1385.18		-0.0498548	0.21696	1		0.300124	0.217114	0.373592		1434.61		0.0498548	0.21696	1		0.349979	0.217006	0.36521		1120.77		-0.300124	0.217114	0.373592		-0.349979	0.217006	0.36521
Clec4a2		232.014		-0.11992	0.331842	1		0.15582	0.332163	0.810134		252.891		0.11992	0.331842	1		0.27574	0.331606	0.697988		207.1		-0.15582	0.332163	0.810134		-0.27574	0.331606	0.697988
Clec4a3		416.211		-0.20392	0.444748	1		-0.835157	0.444272	0.189947		484.97		0.20392	0.444748	1		-0.631237	0.44401	0.443164		778.075		0.835157	0.444272	0.189947		0.631237	0.44401	0.443164
Clec4b1		1.90457		0.372935	0.730066	NA		-0.718686	0.734586	0.563755		0		-0.372935	0.730066	NA		-1.09162	0.733224	NA		8.80363		0.718686	0.734586	0.563755		1.09162	0.733224	NA
Clec5a		731.497		0.278116	0.311799	1		0.0333624	0.311424	0.965268		598.93		-0.278116	0.311799	1		-0.244753	0.311611	0.71745		714.466		-0.0333624	0.311424	0.965268		0.244753	0.311611	0.71745
Clec7a		69.8793		-4.50745	0.352966	5.12e-34		-5.89051	0.352677	3.45e-59		1880.2		4.50745	0.352966	5.12e-34		-1.38306	0.342261	0.00245931		5109.57		5.89051	0.352677	3.45e-59		1.38306	0.342261	0.00245931
Cmklr1		152.786		0.132746	0.358306	1		0.155812	0.357845	0.82527		138.64		-0.132746	0.358306	1		0.0230664	0.357984	0.981951		136.447		-0.155812	0.357845	0.82527		-0.0230664	0.357984	0.981951
Cmtm6		4602.93		0.245544	0.29316	1		1.95968	0.293685	1.24e-09		3860.97		-0.245544	0.29316	1		1.71413	0.293712	1.46e-06		1131.37		-1.95968	0.293685	1.24e-09		-1.71413	0.293712	1.46e-06
Cmtm7		994.797		0.224122	0.269593	1		0.725914	0.269966	0.0401334		847.6		-0.224122	0.269593	1		0.501792	0.270081	0.27677		593.036		-0.725914	0.269966	0.0401334		-0.501792	0.270081	0.27677
Csf1r		31017.2		0.105437	0.300824	1		1.66524	0.300882	9.2e-07		28759.5		-0.105437	0.300824	1		1.5598	0.300883	2.88e-05		9395.68		-1.66524	0.300882	9.2e-07		-1.5598	0.300883	2.88e-05
Csf3r		1293.03		0.1671	0.32675	1		1.34632	0.327565	0.000554268		1146.06		-0.1671	0.32675	1		1.17922	0.327604	0.00960502		488.846		-1.34632	0.327565	0.000554268		-1.17922	0.327604	0.00960502
Cx3cr1		21255		0.259989	0.271583	1		2.22998	0.271747	2.28e-14		17662.4		-0.259989	0.271583	1		1.96999	0.271754	9.14e-10		4339.33		-2.22998	0.271747	2.28e-14		-1.96999	0.271754	9.14e-10
Cxcl16		423.361		-1.23048	0.332076	0.00910126		-2.05617	0.33166	2.33e-08		1031.76		1.23048	0.332076	0.00910126		-0.825694	0.33038	0.11034		1872.78		2.05617	0.33166	2.33e-08		0.825694	0.33038	0.11034
Cysltr1		388.918		0.204982	0.41761	1		1.35644	0.419492	0.0102782		334.142		-0.204982	0.41761	1		1.15146	0.419629	0.0716955		142.045		-1.35644	0.419492	0.0102782		-1.15146	0.419629	0.0716955
Ecscr		794.563		0.304401	0.32954	1		2.08338	0.332451	1.59e-08		637.648		-0.304401	0.32954	1		1.77898	0.332638	1.53e-05		176.392		-2.08338	0.332451	1.59e-08		-1.77898	0.332638	1.53e-05
Entpd1		2318.47		-0.0395861	0.29085	1		1.02644	0.291239	0.00430968		2384.51		0.0395861	0.29085	1		1.06603	0.291196	0.00798904		1112.08		-1.02644	0.291239	0.00430968		-1.06603	0.291196	0.00798904
Fcer1g		3920.69		-0.0177342	0.254289	1		-0.199222	0.254226	0.663679		3970.17		0.0177342	0.254289	1		-0.181488	0.254201	0.748249		4516.2		0.199222	0.254226	0.663679		0.181488	0.254201	0.748249
Fcgr1		1103.59		-0.13054	0.190947	1		-0.0488082	0.190884	0.90526		1209.27		0.13054	0.190947	1		0.0817321	0.190646	0.860353		1141.86		0.0488082	0.190884	0.90526		-0.0817321	0.190646	0.860353
Fcgr2b		1000.93		-0.708846	0.26589	0.192162		-1.30068	0.265609	2.03e-05		1658.43		0.708846	0.26589	0.192162		-0.591836	0.265087	0.16958		2525.76		1.30068	0.265609	2.03e-05		0.591836	0.265087	0.16958
Fcgr3		2546.68		0.0622924	0.220956	1		0.325586	0.221005	0.33432		2437.27		-0.0622924	0.220956	1		0.263293	0.220992	0.543453		2023.91		-0.325586	0.221005	0.33432		-0.263293	0.220992	0.543453
Fcgr4		109.772		-1.63936	0.409223	0.0030432		-2.89448	0.408143	7.9e-11		372.155		1.63936	0.409223	0.0030432		-1.25512	0.40408	0.0336278		938.742		2.89448	0.408143	7.9e-11		1.25512	0.40408	0.0336278
Fcrl1		233.085		0.282111	0.533274	1		1.48547	0.53556	0.0330603		186.981		-0.282111	0.533274	1		1.20336	0.535818	0.167011		72.5941		-1.48547	0.53556	0.0330603		-1.20336	0.535818	0.167011
Gpr160		190.216		-0.0617072	0.38743	1		0.741884	0.389461	0.182725		198.821		0.0617072	0.38743	1		0.803591	0.389056	0.213413		109.918		-0.741884	0.389461	0.182725		-0.803591	0.389056	0.213413
Gpr183		1141.64		0.414362	0.396524	1		1.19942	0.396969	0.0179584		841.56		-0.414362	0.396524	1		0.785053	0.397129	0.237518		471.417		-1.19942	0.396969	0.0179584		-0.785053	0.397129	0.237518
Gpr34		8825.71		0.413871	0.359946	1		2.36995	0.360249	2.24e-09		6530.93		-0.413871	0.359946	1		1.95607	0.360273	1.03e-05		1568.94		-2.36995	0.360249	2.24e-09		-1.95607	0.360273	1.03e-05
Gpr84		999.046		0.479612	0.451774	1		1.3995	0.452327	0.0148284		697.277		-0.479612	0.451774	1		0.91989	0.45251	0.22249		348.544		-1.3995	0.452327	0.0148284		-0.91989	0.45251	0.22249
Havcr2		1059.03		-0.0773483	0.361199	1		0.945679	0.361781	0.0473326		1120.47		0.0773483	0.361199	1		1.02303	0.361693	0.0604978		531.379		-0.945679	0.361781	0.0473326		-1.02303	0.361693	0.0604978
I830077J02Rik		273.457		0.000599117	0.435704	1		0.588225	0.436462	0.388561		273.203		-0.000599117	0.435704	1		0.587626	0.436318	0.473882		176.122		-0.588225	0.436462	0.388561		-0.587626	0.436318	0.473882
Icam1		834.656		-0.271524	0.325066	1		0.394309	0.32545	0.449733		1015.48		0.271524	0.325066	1		0.665833	0.325193	0.218917		627.96		-0.394309	0.32545	0.449733		-0.665833	0.325193	0.218917
Ifitm6		9.73098		-0.394718	0.779413	1		-1.24718	0.776898	0.280809		14.815		0.394718	0.779413	1		-0.852466	0.774852	0.583483		33.827		1.24718	0.776898	0.280809		0.852466	0.774852	0.583483
Ifngr1		3966.57		0.208991	0.299481	1		1.3906	0.299789	6.5e-05		3414.64		-0.208991	0.299481	1		1.18161	0.299812	0.0034535		1463.33		-1.3906	0.299789	6.5e-05		-1.18161	0.299812	0.0034535
Il10ra		2119.57		-0.0901775	0.316502	1		1.0805	0.31693	0.0061228		2261.27		0.0901775	0.316502	1		1.17068	0.316873	0.00725762		973.378		-1.0805	0.31693	0.0061228		-1.17068	0.316873	0.00725762
Il21r		706.449		-0.0847865	0.296096	1		0.0624926	0.296095	0.92495		750.774		0.0847865	0.296096	1		0.147279	0.295916	0.839598		675.227		-0.0624926	0.296095	0.92495		-0.147279	0.295916	0.839598
Il6ra		1141.98		0.2999	0.43364	1		2.39512	0.435508	1.1e-06		912.989		-0.2999	0.43364	1		2.09522	0.435595	0.000148374		189.92		-2.39512	0.435508	1.1e-06		-2.09522	0.435595	0.000148374
Itgam		6302.44		0.199255	0.252244	1		1.31085	0.252459	5.11e-06		5471.81		-0.199255	0.252244	1		1.11159	0.252475	0.000688389		2485.98		-1.31085	0.252459	5.11e-06		-1.11159	0.252475	0.000688389
Itgb2		3324.46		-0.0450803	0.191903	1		-0.0134663	0.191865	0.977457		3432.13		0.0450803	0.191903	1		0.031614	0.191815	0.953587		3356.73		0.0134663	0.191865	0.977457		-0.031614	0.191815	0.953587
Itgb5		2990.61		0.502226	0.447173	1		0.673384	0.447177	0.321094		2051.31		-0.502226	0.447173	1		0.171157	0.447243	0.87631		1803.73		-0.673384	0.447177	0.321094		-0.171157	0.447243	0.87631
Lag3		158.555		-0.543777	0.523308	1		0.592021	0.525027	0.490399		241.748		0.543777	0.523308	1		1.1358	0.524053	0.184589		99.6895		-0.592021	0.525027	0.490399		-1.1358	0.524053	0.184589
Lair1		2841.38		-0.1453	0.210334	1		0.512124	0.210539	0.0697399		3147.36		0.1453	0.210334	1		0.657424	0.210451	0.0324596		1980.92		-0.512124	0.210539	0.0697399		-0.657424	0.210451	0.0324596
Lgals9		1640.94		-0.198322	0.214436	1		-0.191284	0.214362	0.607185		1888.03		0.198322	0.214436	1		0.00703787	0.214183	0.99017		1878.12		0.191284	0.214362	0.607185		-0.00703787	0.214183	0.99017
Lilra5		109.103		0.355565	0.646427	1		1.13644	0.647986	0.228469		80.9856		-0.355565	0.646427	1		0.780877	0.648453	0.536974		41.3253		-1.13644	0.647986	0.228469		-0.780877	0.648453	0.536974
Ltf		450.316		0.66534	0.838033	NA		2.11078	0.838011	NA		201.783		-0.66534	0.838033	NA		1.44544	0.838006	NA		8.19012		-2.11078	0.838011	NA		-1.44544	0.838006	NA
Ly86		6441.84		0.344449	0.298932	1		0.866981	0.298991	0.0244206		5033.58		-0.344449	0.298932	1		0.522531	0.299023	0.312941		3460.99		-0.866981	0.298991	0.0244206		-0.522531	0.299023	0.312941
P2ry12		22644		0.234697	0.367084	1		2.06993	0.367174	5.39e-07		19082.3		-0.234697	0.367084	1		1.83523	0.367178	6.48e-05		4992.88		-2.06993	0.367174	5.39e-07		-1.83523	0.367178	6.48e-05
P2ry13		5955.47		0.218226	0.310003	1		2.23371	0.310507	4.01e-11		5091.44		-0.218226	0.310003	1		2.01549	0.310522	3.49e-08		1195.33		-2.23371	0.310507	4.01e-11		-2.01549	0.310522	3.49e-08
P2ry6		1180.49		0.192576	0.211326	1		1.08391	0.212317	7.65e-06		1031.1		-0.192576	0.211326	1		0.891337	0.212413	0.00150645		550.007		-1.08391	0.212317	7.65e-06		-0.891337	0.212413	0.00150645
Pilra		98.8101		-0.912493	0.540729	0.978252		-1.87096	0.539737	0.00516742		203.604		0.912493	0.540729	0.978252		-0.958463	0.537862	0.301125		430.465		1.87096	0.539737	0.00516742		0.958463	0.537862	0.301125
Ptafr		487.716		-0.160436	0.448429	1		0.349436	0.448717	0.665433		549.639		0.160436	0.448429	1		0.509872	0.448521	0.566616		374.601		-0.349436	0.448717	0.665433		-0.509872	0.448521	0.566616
Ptprc		1966.25		0.0696074	0.195534	1		-0.319912	0.195259	0.268238		1872.4		-0.0696074	0.195534	1		-0.389519	0.195243	0.232358		2461.65		0.319912	0.195259	0.268238		0.389519	0.195243	0.232358
Selplg		15980.8		0.176985	0.288806	1		2.13875	0.288995	9.7e-12		14081.8		-0.176985	0.288806	1		1.96177	0.288999	6.29e-09		3461.51		-2.13875	0.288995	9.7e-12		-1.96177	0.288999	6.29e-09
Siglece		334.818		0.43939	0.470096	1		1.47678	0.471897	0.0135557		240.011		-0.43939	0.470096	1		1.03739	0.472345	0.177296		109.011		-1.47678	0.471897	0.0135557		-1.03739	0.472345	0.177296
Siglech		4692.65		0.129497	0.268674	1		1.96497	0.269273	2.01e-11		4279.03		-0.129497	0.268674	1		1.83548	0.269279	5.82e-09		1157.91		-1.96497	0.269273	2.01e-11		-1.83548	0.269279	5.82e-09
Slamf9		379.646		0.148019	0.301296	1		-0.14583	0.300534	0.803346		341.948		-0.148019	0.301296	1		-0.29385	0.300638	0.63541		421.913		0.14583	0.300534	0.803346		0.29385	0.300638	0.63541
Slc16a3		345.665		-0.00324801	0.467009	1		-0.210318	0.466689	0.818492		346.9		0.00324801	0.467009	1		-0.20707	0.466586	0.855917		405.475		0.210318	0.466689	0.818492		0.20707	0.466586	0.855917
Slc2a5		2810.04		0.338051	0.356477	1		2.74208	0.357858	1.47e-12		2197.78		-0.338051	0.356477	1		2.40403	0.357915	9e-09		381.203		-2.74208	0.357858	1.47e-12		-2.40403	0.357915	9e-09
Slc7a7		408.124		-0.0784678	0.268635	1		0.988936	0.271	0.00288279		431.334		0.0784678	0.268635	1		1.0674	0.270661	0.00342875		201.823		-0.988936	0.271	0.00288279		-1.0674	0.270661	0.00342875
Slco2b1		6269.79		0.320015	0.317498	1		2.58142	0.318125	4.73e-14		4980.11		-0.320015	0.317498	1		2.2614	0.318152	1.54e-09		976.416		-2.58142	0.318125	4.73e-14		-2.2614	0.318152	1.54e-09
Tgfbr1		5930.15		0.349515	0.319651	1		2.10878	0.320064	2.1e-09		4610.54		-0.349515	0.319651	1		1.75926	0.320096	7.39e-06		1297.5		-2.10878	0.320064	2.1e-09		-1.75926	0.320096	7.39e-06
Tgfbr2		2761.89		0.186408	0.27875	1		1.2602	0.279159	0.000110838		2417.95		-0.186408	0.27875	1		1.07379	0.279187	0.00451087		1123.46		-1.2602	0.279159	0.000110838		-1.07379	0.279187	0.00451087
Tlr1		75.0671		-0.433752	0.392844	1		-0.615803	0.3915	0.293185		103.763		0.433752	0.392844	1		-0.182051	0.388552	0.848295		118.59		0.615803	0.3915	0.293185		0.182051	0.388552	0.848295
Tlr12		176.123		-0.257744	0.463578	1		-0.356362	0.463196	0.66999		213.694		0.257744	0.463578	1		-0.0986184	0.462524	0.93568		230.553		0.356362	0.463196	0.66999		0.0986184	0.462524	0.93568
Tlr13		994.909		0.209907	0.323387	1		1.59837	0.324834	1.82e-05		855.168		-0.209907	0.323387	1		1.38846	0.324915	0.00114469		314.305		-1.59837	0.324834	1.82e-05		-1.38846	0.324915	0.00114469
Tlr2		883.056		-0.00534603	0.360909	1		-0.140985	0.360753	0.845644		886.84		0.00534603	0.360909	1		-0.135639	0.36069	0.879302		979.173		0.140985	0.360753	0.845644		0.135639	0.36069	0.879302
Tlr4		507.818		0.0389351	0.300541	1		1.24672	0.302731	0.00053889		493.816		-0.0389351	0.300541	1		1.20778	0.302651	0.00291061		207.636		-1.24672	0.302731	0.00053889		-1.20778	0.302651	0.00291061
Tlr6		94.2428		0.109304	0.593908	1		0.710317	0.595194	0.458512		85.9983		-0.109304	0.593908	1		0.601012	0.595228	0.62421		52.7906		-0.710317	0.595194	0.458512		-0.601012	0.595228	0.62421
Tlr7		802.088		0.155429	0.277834	1		1.23306	0.27922	0.000167223		717.566		-0.155429	0.277834	1		1.07763	0.279283	0.0043735		332.41		-1.23306	0.27922	0.000167223		-1.07763	0.279283	0.0043735
Tmem119		13999.1		0.325065	0.294105	1		2.4174	0.29437	2.2e-14		11094		-0.325065	0.294105	1		2.09234	0.294384	1.54e-09		2478.83		-2.4174	0.29437	2.2e-14		-2.09234	0.294384	1.54e-09
Tmem173		1722.05		0.0998653	0.243395	1		0.960419	0.243909	0.00105985		1604.27		-0.0998653	0.243395	1		0.860554	0.243912	0.0118704		871.917		-0.960419	0.243909	0.00105985		-0.860554	0.243912	0.0118704
Tmem37		567.596		0.559247	0.346417	1		0.838511	0.346622	0.0715793		378.287		-0.559247	0.346417	1		0.279264	0.347216	0.707874		308.55		-0.838511	0.346622	0.0715793		-0.279264	0.347216	0.707874
Tmem8c		149.906		0.667894	0.497713	1		2.66406	0.510676	4.53e-06		90.2821		-0.667894	0.497713	1		1.99616	0.512285	0.0039131		19.0496		-2.66406	0.510676	4.53e-06		-1.99616	0.512285	0.0039131
Tnfrsf13b		403.382		0.10148	0.349296	1		0.981641	0.350735	0.0311363		374.793		-0.10148	0.349296	1		0.880162	0.350744	0.109355		197.453		-0.981641	0.350735	0.0311363		-0.880162	0.350744	0.109355
Tnfrsf17		73.9892		0.0186658	0.660248	1		2.1015	0.668968	0.0131766		72.7408		-0.0186658	0.660248	1		2.08283	0.668801	0.0331662		11.5007		-2.1015	0.668968	0.0131766		-2.08283	0.668801	0.0331662
Tnfrsf1b		1928.65		0.154259	0.293377	1		0.753748	0.293595	0.0526799		1726.7		-0.154259	0.293377	1		0.599488	0.29362	0.220411		1123.99		-0.753748	0.293595	0.0526799		-0.599488	0.29362	0.220411
Trem2		3747.52		0.0740173	0.268693	1		1.00442	0.268926	0.00214194		3554.73		-0.0740173	0.268693	1		0.930399	0.268921	0.0145318		1832.66		-1.00442	0.268926	0.00214194		-0.930399	0.268921	0.0145318
Tyrobp		3107.67		0.045027	0.211329	1		0.0410381	0.211279	0.931536		3010.58		-0.045027	0.211329	1		-0.0039889	0.211261	0.994596		3018.93		-0.0410381	0.211279	0.931536		0.0039889	0.211261	0.994596
Upk1b		518.117		0.0781485	0.545126	1		2.33147	0.54778	0.000318079		487.301		-0.0781485	0.545126	1		2.25332	0.547771	0.00195887		81.438		-2.33147	0.54778	0.000318079		-2.25332	0.547771	0.00195887
TGFbeta Set
Acvr1		128.349		0.603223	0.576865	1		1.22205	0.578417	0.128993		78.9903		-0.603223	0.576865	1		0.618825	0.579607	0.597623		48.1568		-1.22205	0.578417	0.128993		-0.618825	0.579607	0.597623
Apc		263.619		-0.0470274	0.357826	1		0.367413	0.358411	0.541386		272.325		0.0470274	0.357826	1		0.41444	0.358112	0.558207		201.51		-0.367413	0.358411	0.541386		-0.41444	0.358112	0.558207
Arid4b		301.85		0.341921	0.293894	1		0.628321	0.294333	0.123894		236.172		-0.341921	0.293894	1		0.286399	0.295006	0.638456		192.131		-0.628321	0.294333	0.123894		-0.286399	0.295006	0.638456
Bcar3		17.8793		-1.29092	0.611063	0.595222		-2.21079	0.608263	0.00302446		52.564		1.29092	0.611063	0.595222		-0.919875	0.599545	0.396496		109.961		2.21079	0.608263	0.00302446		0.919875	0.599545	0.396496
Bmp2		12.0228		0.728449	0.835219	1		-0.39498	0.835837	0.808453		3.20542		-0.728449	0.835219	1		-1.12343	0.835462	0.474773		20.3777		0.39498	0.835837	0.808453		1.12343	0.835462	0.474773
Bmpr1a		143.656		0.571091	0.440263	1		1.13773	0.442289	0.05209		93.452		-0.571091	0.440263	1		0.566642	0.443963	0.50609		61.1912		-1.13773	0.442289	0.05209		-0.566642	0.443963	0.50609
Bmpr2		460.23		0.142001	0.434044	1		0.183519	0.433944	0.832081		413.599		-0.142001	0.434044	1		0.0415178	0.433989	0.973835		400.999		-0.183519	0.433944	0.832081		-0.0415178	0.433989	0.973835
Cdh1		0		-4.58331	0.684583	3.28e-09		-5.7821	0.681666	2.58e-15		48.1953		4.58331	0.684583	3.28e-09		-1.19879	0.551886	0.183374		121.586		5.7821	0.681666	2.58e-15		1.19879	0.551886	0.183374
Cdk9		512.492		0.409308	0.286064	1		0.408473	0.285795	0.353797		382.102		-0.409308	0.286064	1		-0.000835073	0.286333	0.999057		382.624		-0.408473	0.285795	0.353797		0.000835073	0.286333	0.999057
Cdkn1c		70.4891		0.21551	0.66296	1		0.0368385	0.662263	0.983394		58.5454		-0.21551	0.66296	1		-0.178671	0.662538	0.916637		68.0824		-0.0368385	0.662263	0.983394		0.178671	0.662538	0.916637
Ctnnb1		745.347		0.193164	0.272377	1		-0.347324	0.271722	0.418501		649.23		-0.193164	0.272377	1		-0.540487	0.271836	0.234276		954.536		0.347324	0.271722	0.418501		0.540487	0.271836	0.234276
Eng		471.06		0.253393	0.374291	1		1.87442	0.377654	1.51e-05		391.507		-0.253393	0.374291	1		1.62102	0.37785	0.00107604		119.144		-1.87442	0.377654	1.51e-05		-1.62102	0.37785	0.00107604
Fkbp1a		741.178		0.19055	0.260004	1		-0.573984	0.259146	0.10673		647.757		-0.19055	0.260004	1		-0.764533	0.259263	0.0471231		1114.51		0.573984	0.259146	0.10673		0.764533	0.259263	0.0471231
Fnta		300.041		0.322953	0.451854	1		0.895962	0.452643	0.162528		235.7		-0.322953	0.451854	1		0.573009	0.452979	0.51032		152.834		-0.895962	0.452643	0.162528		-0.573009	0.452979	0.51032
Furin		258.415		-0.0983259	0.311995	1		-0.7842	0.310504	0.0574279		277.679		0.0983259	0.311995	1		-0.685874	0.310014	0.174125		454.398		0.7842	0.310504	0.0574279		0.685874	0.310014	0.174125
Hdac1		244.013		0.128375	0.317145	1		-0.475479	0.315467	0.320467		222.986		-0.128375	0.317145	1		-0.603854	0.315559	0.257437		344.105		0.475479	0.315467	0.320467		0.603854	0.315559	0.257437
Hipk2		128.344		-0.484029	0.428314	1		-0.189943	0.428662	0.821781		184.585		0.484029	0.428314	1		0.294087	0.427048	0.75862		147.931		0.189943	0.428662	0.821781		-0.294087	0.427048	0.75862
Id1		135.62		0.541616	0.66552	1		-0.432242	0.664335	0.726947		84.7484		-0.541616	0.66552	1		-0.973858	0.664919	0.424844		196.007		0.432242	0.664335	0.726947		0.973858	0.664919	0.424844
Id2		1520.67		0.0767917	0.280925	1		-0.235303	0.28072	0.636271		1439.91		-0.0767917	0.280925	1		-0.312094	0.280711	0.578111		1799.34		0.235303	0.28072	0.636271		0.312094	0.280711	0.578111
Id3		241.372		-0.255219	0.569063	1		-1.36511	0.568429	0.0743059		296.431		0.255219	0.569063	1		-1.10989	0.56813	0.244452		716.631		1.36511	0.568429	0.0743059		1.10989	0.56813	0.244452
Ifngr2		731.564		-0.0540483	0.323585	1		-0.0164306	0.323497	0.984617		760.607		0.0540483	0.323585	1		0.0376177	0.323368	0.967307		740.066		0.0164306	0.323497	0.984617		-0.0376177	0.323368	0.967307
Junb		14116.8		-0.0124257	0.394887	1		0.364234	0.394895	0.591397		14246.4		0.0124257	0.394887	1		0.37666	0.394892	0.646269		10794.2		-0.364234	0.394895	0.591397		-0.37666	0.394892	0.646269
Klf10		500.117		0.440495	0.370515	1		0.460747	0.370341	0.434895		363.046		-0.440495	0.370515	1		0.0202524	0.370776	0.983325		357.364		-0.460747	0.370341	0.434895		-0.0202524	0.370776	0.983325
Ltbp2		0		-0.245995	0.683073	NA		-0.900343	0.684514	NA		2.47344		0.245995	0.683073	NA		-0.654348	0.685414	NA		13.9141		0.900343	0.684514	NA		0.654348	0.685414	NA
Map3k7		136.716		0.474621	0.373605	1		0.271707	0.371985	0.687815		96.0996		-0.474621	0.373605	1		-0.202914	0.373722	0.820043		112.048		-0.271707	0.371985	0.687815		0.202914	0.373722	0.820043
Ncor2		152.155		0.101251	0.412794	1		0.603838	0.414043	0.340785		141.095		-0.101251	0.412794	1		0.502587	0.41406	0.534021		97.1983		-0.603838	0.414043	0.340785		-0.502587	0.41406	0.534021
Nog		1.15347		0.234459	0.591115	NA		0.478496	0.589844	NA		0.476751		-0.234459	0.591115	NA		0.244036	0.588297	NA		0		-0.478496	0.589844	NA		-0.244036	0.588297	NA
Pmepa1		1030.55		0.260296	0.32341	1		0.595964	0.323556	0.200373		853.525		-0.260296	0.32341	1		0.335668	0.323671	0.610009		670.222		-0.595964	0.323556	0.200373		-0.335668	0.323671	0.610009
Ppm1a		73.6907		0.562191	0.449757	1		-0.112438	0.444954	0.906482		48.3073		-0.562191	0.449757	1		-0.674629	0.448008	0.407801		80.0876		0.112438	0.444954	0.906482		0.674629	0.448008	0.407801
Ppp1ca		1249.59		0.153777	0.228952	1		-0.349073	0.228505	0.312114		1121.97		-0.153777	0.228952	1		-0.50285	0.228554	0.177191		1599.66		0.349073	0.228505	0.312114		0.50285	0.228554	0.177191
Ppp1r15a		1463.89		-0.146416	0.501844	1		0.304536	0.501908	0.748619		1638.36		0.146416	0.501844	1		0.450952	0.501858	0.669783		1157.66		-0.304536	0.501908	0.748619		-0.450952	0.501858	0.669783
Rab31		1390.83		0.321087	0.287271	1		1.29897	0.288013	0.00011275		1105.76		-0.321087	0.287271	1		0.977879	0.288151	0.0173183		549.078		-1.29897	0.288013	0.00011275		-0.977879	0.288151	0.0173183
Rhoa		1552.57		0.192755	0.214434	1		0.280936	0.214389	0.40406		1355.77		-0.192755	0.214434	1		0.0881809	0.214461	0.86667		1273.88		-0.280936	0.214389	0.40406		-0.0881809	0.214461	0.86667
[truncated: 20 more rows]
