# Supplementary material for: Glioblastoma hijacks microglial gene expression to support tumor growth
Source: J Neuroinflammation. 2020 Apr 16;17:120. doi: 10.1186/s12974-020-01797-2 (PMC7164149; doi:10.1186/s12974-020-01797-2)
Supplement: Supplementary file 4 — Additional file 4: Table S2. EV injection data all genes and subsets. [file 12974_2020_1797_MOESM4_ESM.xlsx]

## Sheet: Suppl. Table S2
Suppl. Table S2		Normalized reads				EV-GFPneg to Mock Injection Microglia				EV-GFPpos to Mock Injection Microglia				EV-GFPpos to EV-GFPneg Injection Microglia
Gene name		Mock	EV-GFPneg Microglia	EV-GFPpos Microglia		Log2 fold change	SEM	FDR adj p-value		Log2 fold change	SEM	FDR adj p-value		Log2 fold change	SEM	FDR adj p-value
0610005C13Rik		0	3.65126	0		2.07454	0.111637	1		0	1.28367	1		-2.08129	1.3051	0.3527
0610007P14Rik		99.3502	97.2504	71.2458		-0.0263451	0.979364	1		-0.400158	1.01875	0.883523		-0.373813	1.01891	0.897724
0610009B22Rik		91.3459	85.8825	81.6747		-0.0925387	0.836718	1		-0.163306	0.448489	0.893003		-0.0707674	0.449578	0.958665
0610009E02Rik		0.647057	0	0		-1.22526	0.304077	1		-1.2525	1.19467	NA		0	1.15123	NA
0610009L18Rik		1.5992	4.19917	2.66712		0.942585	0.456142	1		0.456286	1.26851	0.894253		-0.486299	1.25697	0.891038
0610009O20Rik		13.1826	17.0454	2.77767		0.355689	0.523988	1		-2.10051	0.665846	0.0178453		-2.4562	0.660791	0.00379089
0610010F05Rik		7.02949	9.40313	2.66712		0.344054	0.758268	1		-1.11358	1.13671	0.629616		-1.45763	1.13442	0.495187
0610010K14Rik		15.6765	20.0267	6.73507		0.319525	0.615345	1		-1.1451	0.667914	0.284951		-1.46463	0.66443	0.143964
0610011F06Rik		30.3947	25.1405	61.3277		-0.22577	0.826206	1		0.84667	1.02478	0.700824		1.07244	1.02603	0.61683
0610012G03Rik		2.51851	4.17335	4.08468		0.472755	0.7119	1		0.446727	1.27903	0.898144		-0.0260276	1.27554	0.995804
0610030E20Rik		37.5616	35.7016	11.6634		-0.0661936	0.937736	1		-1.50261	0.858107	0.270045		-1.43642	0.858982	0.321919
0610037L13Rik		159.67	154.315	102.012		-0.0493539	0.92164	1		-0.619824	0.503038	0.501175		-0.57047	0.503465	0.574203
0610039K10Rik		4.7873	1.48203	1.57728		-1.48909	0.148735	1		-1.38383	1.01516	0.437188		0.105258	1.07916	0.97626
0610040B10Rik		4.74013	8.48843	1.08148		0.669692	0.546573	1		-1.51771	1.15593	0.461766		-2.18741	1.14897	0.233384
0610040J01Rik		393.714	436.41	216.525		0.145414	0.613429	1		-0.853432	0.289979	0.0300557		-0.998845	0.289914	0.00868846
1010001B22Rik		1.26541	0.753923	0		-0.47479	0.729036	1		-1.7307	1.36252	NA		-1.25591	1.36018	NA
1110001J03Rik		27.5834	34.9336	71.605		0.301711	0.640705	1		1.30025	0.639502	0.178449		0.998538	0.637684	0.365059
1110002L01Rik		5.44668	3.60206	0.811111		-0.535605	0.632969	1		-1.98646	1.16521	0.288368		-1.45085	1.1758	0.522346
1110004E09Rik		23.3612	13.162	40.9866		-0.669527	0.527342	1		0.673142	1.05285	0.783108		1.34267	1.05699	0.502448
1110004F10Rik		243.962	235.952	241.113		-0.0477371	0.932338	1		-0.0161508	0.561964	0.991922		0.0315864	0.562203	0.986375
1110007C09Rik		141.352	153.025	143.804		0.106061	0.825352	1		0.0254412	0.480393	0.984743		-0.0806202	0.48041	0.955845
1110008F13Rik		8.60608	16.7558	29.6087		0.685094	NA	NA		1.30452	1.20677	NA		0.61943	1.20451	NA
1110008L16Rik		22.0529	15.555	11.2041		-0.431855	0.665836	1		-0.812024	1.00176	0.708487		-0.380169	1.00525	0.894008
1110008P14Rik		13.4426	13.6112	50.6113		-0.0212621	0.974623	1		1.80755	0.64526	0.0417022		1.82881	0.647798	0.0414694
1110012L19Rik		28.347	33.232	9.94303		0.196878	0.829335	1		-1.32306	0.924263	0.406666		-1.51994	0.923836	0.33283
1110017D15Rik		0.640899	1.19421	116.469		0.298519	NA	NA		4.49364	1.33344	NA		4.19512	1.33233	NA
1110019D14Rik		11.4911	11.8497	10.0037		0.0319509	0.978508	1		-0.143328	1.18606	0.96732		-0.175278	1.18645	0.960817
1110020A21Rik		2.21958	3.31642	0		0.397007	0.74651	1		-2.49143	1.31692	0.222191		-2.88844	1.31339	0.144925
1110025M09Rik		2.5267	1.36611	0		-0.597465	0.662749	1		-2.07319	1.36914	0.368716		-1.47573	1.36893	0.601007
1110032A03Rik		78.6893	69.6984	126.325		-0.163902	0.825561	1		0.629675	0.741299	0.690371		0.793577	0.742148	0.605547
1110034G24Rik		59.5525	45.7901	88.9491		-0.362165	0.55682	1		0.549632	0.611064	0.667911		0.911797	0.613888	0.398034
1110035H17Rik		0.632706	2.5345	0		1.43415	0.27017	1		-1.3997	1.35804	NA		-2.83385	1.3418	NA
1110037F02Rik		56.8114	34.6743	88.4378		-0.667106	0.234957	1		0.610939	0.552177	0.563776		1.27805	0.558447	0.124873
1110038B12Rik		15.0253	26.3649	17.0833		0.689566	0.479439	1		0.154138	0.977241	0.955821		-0.535427	0.973548	0.830908
1110038F14Rik		51.7615	60.4843	85.1087		0.207096	0.716371	1		0.689187	0.56688	0.50868		0.482091	0.56627	0.706472
1110046J04Rik		0.632706	0	0.381017		-0.930918	0.450515	1		-0.309778	1.25442	NA		0.62114	1.22907	NA
1110051M20Rik		45.455	43.0194	33.7963		-0.0584762	NA	NA		-0.308431	1.22154	NA		-0.249955	1.22173	NA
1110054M08Rik		1.59507	0.298553	0.27037		-1.11631	0.412912	1		-1.17068	1.36424	NA		-0.0543734	1.35711	NA
1110057K04Rik		181.343	161.132	110.953		-0.163274	0.731989	1		-0.685572	0.477893	0.405401		-0.522298	0.478607	0.595075
1110059E24Rik		101.989	102.69	55.5393		0.00720605	0.994336	1		-0.731297	1.01588	0.750415		-0.738504	1.016	0.761516
1110059G10Rik		72.7186	77.2975	73.5268		0.0756333	0.850975	1		0.0116284	0.401867	0.991922		-0.0640049	0.402093	0.95845
1110065P20Rik		5.11295	8.40663	10.5329		0.54196	0.640375	1		0.791254	1.1571	0.764586		0.249294	1.15291	0.942581
1190002F15Rik		2.54721	2.51942	12.5982		0.00328971	0.997744	1		1.82681	1.13785	0.329291		1.82352	1.14012	0.35046
1190002N15Rik		11.1471	7.79444	0		-0.481327	0.519495	1		-4.67755	1.10542	0.000611464		-4.19623	1.11191	0.00318795
1190005I06Rik		0	0	1.63049		0	1	1		1.60547	1.25029	NA		1.59579	1.24771	NA
1190007I07Rik		28.7299	23.9531	15.2564		-0.243736	0.770406	1		-0.826718	0.839031	0.626584		-0.582982	0.841528	0.773657
1200007C13Rik		0	1.45404	0		1.57401	0.205162	1		0	1.21324	NA		-1.58094	1.24422	NA
1200014J11Rik		86.0774	79.2059	40.772		-0.115817	0.784247	1		-1.06554	0.429964	0.0821953		-0.949727	0.431332	0.144507
1300002E11Rik		27.4708	23.5881	12.8181		-0.179838	0.870903	1		-0.863773	1.10889	0.722853		-0.683935	1.10986	0.805399
1300017J02Rik		0.966489	0.597106	0		-0.272978	0.83095	1		-1.04649	1.26765	NA		-0.77351	1.26281	NA
1500002C15Rik		2.90557	3.79299	0		0.308369	0.803396	1		-2.64571	1.31601	0.186027		-2.95408	1.31405	0.134617
1500004A13Rik		6.44181	7.96417	0		0.280188	0.746868	1		-3.9149	1.15744	0.00961573		-4.19509	1.1552	0.00498547
1500009C09Rik		0	0	14.786		0	1	1		3.61827	1.36965	0.0591301		3.59941	1.36942	0.063568
1500011B03Rik		20.728	22.1507	50.8032		0.0864139	0.914511	1		1.17909	0.797317	0.385097		1.09268	0.797521	0.452618
1500011K16Rik		73.9163	77.5337	108.858		0.0603425	0.912075	1		0.538434	0.543893	0.623953		0.478092	0.544138	0.69479
1500012F01Rik		32.037	32.0759	60.9144		0.00178863	0.998502	1		0.802026	0.949894	0.692562		0.800237	0.950343	0.710863
1500015A07Rik		2.86868	4.76828	11.9831		0.567674	0.601629	1		1.68614	1.07108	0.342359		1.11846	1.06041	0.612746
1500015O10Rik		12.1381	4.90785	429.73		-0.719237	NA	NA		3.7496	1.26105	NA		4.46884	1.26324	NA
1500026H17Rik		0.327625	1.19638	1.52407		0.646615	0.63198	1		0.816356	1.35164	NA		0.169741	1.35506	NA
1600002H07Rik		12.2305	17.1355	8.38148		0.377249	0.745112	1		-0.403569	1.16366	0.898363		-0.780819	1.16243	0.781867
1600002K03Rik		37.3217	45.0067	36.0525		0.227738	0.815052	1		-0.0387987	0.973908	0.98841		-0.266537	0.973551	0.92852
1600010M07Rik		23.4186	27.3341	15.3264		0.184982	0.850758	1		-0.527032	0.986351	0.830395		-0.712014	0.985988	0.762551
1600012H06Rik		144.553	88.3046	61.43		-0.622879	0.495321	1		-1.07806	0.914044	0.526676		-0.455183	0.91505	0.851234
1600014C10Rik		182.198	157.537	134.142		-0.200209	0.689244	1		-0.428455	0.500846	0.686836		-0.228246	0.501615	0.867004
1600017P15Rik		0.94598	1.32521	0		0.329934	0.805231	1		-1.72771	1.3636	NA		-2.05765	1.36193	NA
1600020E01Rik		11.831	15.1683	3.78519		0.281233	0.802831	1		-1.23772	1.13879	0.573526		-1.51895	1.13779	0.471722
1700001C02Rik		0.640899	0.741014	2.16296		0.0767789	0.955341	1		0.942544	1.37006	0.763205		0.865765	1.37009	0.799101
1700001C19Rik		11.2639	6.30412	0		-0.746396	0.475547	1		-4.29711	1.20857	0.00578887		-3.55071	1.21577	0.0327853
1700001G11Rik		3.17788	1.65175	0		-0.77143	0.550041	1		-2.7993	1.33784	0.163321		-2.02787	1.34579	0.390442
1700001G17Rik		0.327625	0.91074	0		0.534094	0.671029	1		-0.558364	1.23782	NA		-1.09246	1.24548	NA
1700001L05Rik		0	0.856931	1.35185		0.808931	0.524237	1		1.07829	1.27411	NA		0.269355	1.28346	NA
1700001L19Rik		0	0.45537	1.08148		0.598484	0.631988	1		1.13779	1.25914	NA		0.539303	1.26928	NA
1700003D09Rik		0.327625	0	9.31574		-0.503462	0.713074	1		2.68822	1.36939	0.20007		3.19168	1.36928	0.11564
1700003E16Rik		0.313274	0	8.38148		-0.205935	NA	NA		1.68709	1.29707	NA		1.89302	1.2948	NA
1700003F12Rik		0.632706	0.45537	0.27037		-0.248546	0.852053	1		-0.446423	1.3321	NA		-0.197877	1.32748	NA
1700003M02Rik		0	0.285644	9.46297		0.19157	NA	NA		1.95752	1.29878	NA		1.76595	1.29935	NA
1700006J14Rik		0.982875	0	5.94815		-0.519078	NA	NA		1.06895	1.29864	NA		1.58803	1.2947	NA
1700007G11Rik		0.313274	0.285644	6.75926		-0.0127592	NA	NA		1.73795	1.3358	NA		1.75071	1.335	NA
1700007K13Rik		0.313274	0.298553	35.6032		0.00498755	0.997072	1		3.99234	1.34555	0.0283166		3.98735	1.34645	0.0299652
1700007L15Rik		4.45968	3.58915	1.84352		-0.286189	0.805278	1		-0.966302	1.17266	0.701248		-0.680113	1.17906	0.820868
1700008J07Rik		2.21755	3.72872	1.89259		0.506877	0.694008	1		-0.131486	1.29333	0.970713		-0.638363	1.28925	0.851286
1700008O03Rik		0.954172	0.45537	0		-0.462646	0.715105	1		-1.0972	1.25739	NA		-0.634555	1.24889	NA
1700009J07Rik		2.51235	2.35187	0		-0.0794741	0.951515	1		-2.42469	1.34699	0.252049		-2.34522	1.34831	0.293733
1700010I14Rik		12.1259	2.06622	0		-2.33017	0.0134807	1		-4.86049	1.17214	0.000827122		-2.53032	1.21189	0.172993
1700011I03Rik		0.65525	0.45537	0		-0.245067	0.845205	1		-0.937845	1.24198	NA		-0.692778	1.23563	NA
1700012B09Rik		0.313274	0	3.51482		-0.316184	NA	NA		1.30783	1.28771	NA		1.62401	1.28248	NA
1700013F07Rik		0.327625	2.20796	5.85		1.53754	0.234918	1		2.59515	1.28183	0.181446		1.05761	1.24316	0.706866
1700014D04Rik		0.313274	1.62376	30.4615		0.988457	NA	NA		3.97984	1.30929	NA		2.99139	1.29619	NA
1700015E13Rik		0.319432	0.753923	0		0.454027	0.716922	1		-0.577107	1.23195	NA		-1.03113	1.23883	NA
1700016K19Rik		0.640899	0.298553	13.9736		-0.381627	0.776476	1		2.97496	1.31545	0.12393		3.35659	1.32432	0.0778182
1700017B05Rik		1449.37	1425.28	599.828		-0.0235033	0.941322	1		-1.25429	0.320121	0.00180887		-1.23079	0.320189	0.00251905
1700018A04Rik		0	0.856931	3.04814		0.637383	0.619027	1		1.37962	1.28711	0.581406		0.742242	1.29209	0.822247
1700018L02Rik		0.327625	0.45537	0		0.129646	0.916245	1		-0.671468	1.21254	NA		-0.801115	1.21342	NA
1700019D03Rik		1.62993	1.33812	0		-0.202125	0.879383	1		-2.13995	1.35924	NA		-1.93782	1.36133	NA
1700019G17Rik		3.49935	0.45537	0		-2.1453	0.107701	1		-3.10543	1.35047	0.116603		-0.960134	1.36803	0.770375
1700020I14Rik		66.6537	65.2254	156.028		-0.0273951	0.973536	1		1.10718	0.823313	0.445761		1.13457	0.823702	0.449295
1700020N01Rik		3.15941	2.5754	0		-0.265293	0.839775	1		-2.56377	1.34718	0.219274		-2.29848	1.34949	0.308627
1700021F05Rik		37.1212	38.9473	120.336		0.058693	0.928314	1		1.60058	0.644833	0.0815778		1.54189	0.645209	0.103903
1700021K19Rik		65.7534	59.522	48.7021		-0.117236	0.909613	1		-0.356391	1.03281	0.898575		-0.239156	1.0332	0.939553
1700022I11Rik		2.57591	1.73968	2.88005		-0.382902	0.724919	1		0.113433	1.06335	0.970125		0.496335	1.08248	0.866181
1700022N22Rik		0.982875	1.36611	1.62222		0.139902	0.913866	1		0.243893	1.29476	0.946819		0.103991	1.29493	0.981629
1700023H06Rik		10.1991	8.55081	0.540741		-0.243442	0.793871	1		-3.18571	1.05682	0.0252313		-2.94227	1.06115	0.0465948
1700023L04Rik		0	1.36611	1.62222		0.920953	0.47179	1		1.05263	1.28185	NA		0.131678	1.28994	NA
1700024G13Rik		0.313274	0	2.82684		-0.497994	0.707663	1		1.47289	1.34756	NA		1.97088	1.33906	NA
1700025G04Rik		3.50754	7.09433	11.9579		0.780796	0.486155	1		1.40031	1.11412	0.488292		0.619516	1.10406	0.826435
1700026D08Rik		0.319432	0	37.5458		-0.445989	0.743604	1		4.16754	1.34532	0.0205583		4.61353	1.35123	0.00952826
1700026L06Rik		0	0.45537	19.1847		0.609353	0.656374	1		3.89826	1.36272	0.0367598		3.2889	1.3595	0.0978641
1700027J19Rik		0.632706	0.285644	2.43333		-0.329765	0.807581	1		0.94874	1.36081	NA		1.2785	1.35804	NA
1700028B04Rik		0	0	1.68379		0	1	1		1.60642	1.25041	NA		1.59674	1.24784	NA
1700028E10Rik		3.85567	3.83172	7.80416		0.00500763	0.996226	1		0.845723	1.04033	0.707308		0.840716	1.04269	0.726399
1700028J19Rik		0.94598	1.05248	5.71526		0.0609614	0.964514	1		1.40431	1.36862	0.604011		1.34335	1.3687	0.648085
1700028K03Rik		0.958296	0.597106	0		-0.264413	0.83531	1		-1.02122	1.26117	NA		-0.756802	1.25642	NA
1700028N14Rik		0.647057	0	0		-1.22526	0.304077	1		-1.2525	1.19467	NA		0	1.15123	NA
1700029I15Rik		2.61281	0.856931	0		-0.751091	0.573948	1		-1.59998	1.32918	NA		-0.848887	1.32422	NA
1700029J07Rik		0.954172	2.96188	0		1.25473	0.31863	1		-1.74545	1.34092	0.466693		-3.00018	1.32461	0.130508
1700030C10Rik		1.28592	3.71798	0		1.11941	0.3836	1		-1.86694	1.34465	0.425916		-2.98634	1.33464	0.136816
1700030J22Rik		0.952138	1.49494	0		0.409082	0.759947	1		-1.70443	1.36398	NA		-2.11351	1.36185	NA
1700030K09Rik		30.9394	24.9859	59.7341		-0.24814	0.817172	1		0.777753	1.07045	0.7484		1.02589	1.07159	0.659686
1700034P13Rik		0.327625	0	1.14305		-0.498111	0.688603	1		0.677621	1.26687	NA		1.17573	1.25353	NA
1700037C18Rik		20.1936	16.2035	56.7866		-0.263597	0.796089	1		1.25909	1.01358	0.495918		1.52269	1.01574	0.393029
1700037H04Rik		39.6582	34.0603	82.5357		-0.2064	0.627597	1		1.03822	0.411547	0.075499		1.24462	0.415879	0.027892
1700040D17Rik		0.319432	1.49494	0.27037		1.23282	0.366517	1		-0.0722787	1.37074	NA		-1.3051	1.36525	NA
1700040L02Rik		0	0.298553	6.48889		0.238967	NA	NA		1.83295	1.29262	NA		1.59398	1.29377	NA
1700041G16Rik		1.9145	0.741014	0		-1.02991	0.437152	1		-2.49683	1.35351	NA		-1.46692	1.36363	NA
1700047K16Rik		0.327625	0.298553	0		-0.0267057	0.982548	1		-0.71508	1.20156	NA		-0.688374	1.19807	NA
1700048O20Rik		0.313274	0.45537	1.90509		0.103395	0.935476	1		0.851034	1.2847	NA		0.747639	1.28468	NA
1700049G17Rik		8.31948	12.3823	0		0.536543	0.466321	1		-4.25703	1.10425	0.00220248		-4.79357	1.09962	0.000408586
1700052K11Rik		2.90969	4.31508	0		0.464123	0.66495	1		-2.95363	1.25346	0.104254		-3.41775	1.24768	0.0499787
1700052N19Rik		29.4345	25.903	4.05556		-0.15784	0.873948	1		-2.3321	1.01639	0.117521		-2.17426	1.01759	0.160621
1700055D18Rik		2.24009	2.84814	0		0.212617	0.867405	1		-2.41202	1.33461	0.249429		-2.62464	1.33353	0.21099
1700056E22Rik		0.638864	0.45537	0		-0.233685	0.852242	1		-0.929783	1.24121	NA		-0.696098	1.23501	NA
1700056N10Rik		2.5841	3.47936	2.97407		0.288493	0.826931	1		0.139155	1.3194	0.970144		-0.149338	1.3182	0.972271
1700061E18Rik		2.22574	1.49494	0.540741		-0.494747	0.682325	1		-1.36775	1.23863	0.564889		-0.873004	1.25392	0.772879
1700065D16Rik		0.319432	0.45537	0		0.138909	0.910239	1		-0.664865	1.21169	NA		-0.803774	1.21282	NA
1700066B19Rik		4.79346	6.96768	6.86257		0.368307	0.769085	1		0.367711	1.25365	0.913481		-0.000595549	1.25196	0.999783
1700066M21Rik		2.59026	5.1053	0.27037		0.829127	0.451946	1		-1.98718	1.21241	0.315726		-2.81631	1.19917	0.112117
1700067K01Rik		0.327625	0	0.381017		-0.670767	0.577028	1		0.0512589	1.23202	NA		0.722026	1.20562	NA
1700071K01Rik		0	0	13.274		0	1	1		3.25914	1.36596	0.0979793		3.24374	1.36543	0.106743
1700071M16Rik		0.313274	0	0.27037		-0.692019	0.561601	1		-0.0583139	1.22134	NA		0.633705	1.19236	NA
1700084C06Rik		2.23394	3.35053	3.04814		0.425477	0.733379	1		0.278336	1.24888	0.937913		-0.147141	1.24426	0.971031
1700084E18Rik		2.28518	0.91074	0		-0.646421	0.626192	1		-1.48732	1.31994	NA		-0.840898	1.31505	NA
1700086O06Rik		2.24009	1.78058	0		-0.314985	0.787152	1		-2.78347	1.29538	0.149056		-2.46849	1.30295	0.236645
1700086P04Rik		2.21139	1.19638	0		-0.601658	0.659804	1		-2.11042	1.36886	NA		-1.50877	1.36937	NA
1700088E04Rik		0.640899	0	12.9778		-0.52847	NA	NA		2.19632	1.36551	NA		2.72479	1.36321	NA
1700096K18Rik		9.99862	10.9328	12.5736		0.0843364	0.946505	1		0.224176	1.25598	0.950557		0.13984	1.25607	0.972271
1700101I11Rik		1.591	0.86984	0		-0.491948	0.719711	1		-1.84684	1.36612	NA		-1.35489	1.36485	NA
1700109H08Rik		0.958296	0.298553	0		-0.625727	0.61919	1		-1.14826	1.25022	NA		-0.522532	1.23792	NA
1700110C19Rik		0.632706	0.741014	0		0.0884695	0.948131	1		-1.20374	1.34157	NA		-1.29221	1.34151	NA
1700110K17Rik		0.313274	0.741014	0		0.452749	0.717505	1		-0.574587	1.23094	NA		-1.02734	1.2379	NA
1700112E06Rik		2.53902	1.02666	0.823508		-0.901363	0.487348	1		-1.05747	1.29776	0.706134		-0.156102	1.31382	0.970724
1700113A16Rik		3.45833	2.3906	1.90499		-0.402427	0.741637	1		-0.604575	1.22147	0.845534		-0.202147	1.22986	0.956586
1700120C14Rik		6.37831	3.71798	4.32593		-0.581564	0.635268	1		-0.398452	1.22237	0.903733		0.183112	1.22898	0.960581
1700120K04Rik		0.982875	0.298553	0		-0.637695	0.61267	1		-1.15689	1.25098	NA		-0.519197	1.23862	NA
1700122E12Rik		0	1.45404	0		1.57401	0.205162	1		0	1.21324	NA		-1.58094	1.24422	NA
1700123M08Rik		0.960331	1.05248	0		0.0662391	0.960904	1		-1.74125	1.36577	NA		-1.80749	1.36588	NA
1700123O20Rik		116.372	89.6991	67.2234		-0.341986	0.669149	1		-0.718451	0.800834	0.668731		-0.376466	0.801739	0.860814
1810009A15Rik		20.1136	18.3666	21.1106		-0.129114	0.879753	1		0.057684	0.850378	0.980955		0.186798	0.85255	0.941627
1810010H24Rik		0.626548	1.96322	0.381017		0.784453	0.56508	1		-0.276441	1.35953	NA		-1.06089	1.36233	NA
1810011H11Rik		253.797	238.532	134.912		-0.0862343	0.887379	1		-0.861886	0.609967	0.415333		-0.775651	0.610227	0.502405
1810011O10Rik		20.5088	21.5584	7.02963		0.053235	0.963899	1		-1.13879	1.18083	0.636176		-1.19203	1.18101	0.632586
1810012K16Rik		0	0.285644	0.27037		0.687313	0.563056	1		0.65515	1.1923	NA		-0.0321622	1.21568	NA
1810013L24Rik		16.768	27.8786	123.808		0.623897	NA	NA		2.4974	0.942209	NA		1.87351	0.939194	NA
1810014B01Rik		13.7641	9.58576	24.6924		-0.469622	0.495169	1		0.788704	0.663441	0.522283		1.25833	0.676584	0.248621
1810019D21Rik		0.313274	0.45537	0		0.146008	0.905634	1		-0.659803	1.21104	NA		-0.805811	1.21236	NA
1810021B22Rik		5.44255	6.56394	0.540741		0.210483	0.813236	1		-2.50263	1.0387	0.0937943		-2.71311	1.03638	0.0647869
1810022K09Rik		104.96	127.372	171.444		0.268056	0.418702	1		0.697376	0.328757	0.155489		0.42932	0.3278	0.484266
1810024B03Rik		7.68061	8.03306	3.41666		0.0333943	0.9708	1		-1.01617	0.936107	0.57437		-1.04956	0.937404	0.581224
1810026B05Rik		19.8044	20.6837	3.62546		0.0534834	0.955311	1		-2.0307	0.9819	0.168585		-2.08418	0.982277	0.164138
1810026J23Rik		16.0554	25.3527	14.368		0.520673	0.645633	1		-0.134098	1.13416	0.968157		-0.654771	1.13265	0.820294
1810030O07Rik		132.032	110.151	22.5166		-0.225125	0.818971	1		-2.1524	0.987867	0.142459		-1.92727	0.988237	0.217171
1810032O08Rik		15.0232	10.4965	4.57221		-0.394715	0.740634	1		-1.28597	1.19769	0.580253		-0.891255	1.20006	0.754419
1810034E14Rik		0.974682	1.50785	0		0.356409	0.794863	1		-1.43531	1.36586	NA		-1.79172	1.36632	NA
1810037I17Rik		141.043	160.851	157.825		0.178069	0.724301	1		0.158176	0.504479	0.907467		-0.0198936	0.504298	0.991401
1810041H14Rik		0.313274	0.298553	0		-0.0103021	0.99326	1		-0.703218	1.19989	NA		-0.692916	1.19684	NA
1810041L15Rik		0.313274	0.45537	3.84304		0.0906835	NA	NA		1.252	1.3037	NA		1.16132	1.30357	NA
1810043G02Rik		69.8235	92.9377	151.621		0.398977	0.37288	1		1.09126	0.444268	0.0856976		0.69228	0.442532	0.365962
1810043H04Rik		81.8754	98.4136	133.84		0.239868	0.754551	1		0.650354	0.766137	0.690397		0.410485	0.765832	0.835939
1810044D09Rik		2.22778	2.54741	3.24445		0.114624	0.928086	1		0.391553	1.26472	0.908962		0.276929	1.26455	0.941627
1810055G02Rik		26.2995	24.2189	17.1458		-0.0849436	0.944878	1		-0.449362	1.229	0.892871		-0.364419	1.22936	0.922673
1810058I24Rik		92.9243	98.1133	146.22		0.0668839	0.893241	1		0.632941	0.49582	0.477796		0.566057	0.496012	0.57075
1810062O18Rik		2.24422	0.285644	16.4702		-0.784149	NA	NA		1.59677	1.37064	NA		2.38092	1.37004	NA
2010001A14Rik		1.26541	1.65175	7.46033		0.182665	0.872703	1		2.07716	1.08692	0.216749		1.8945	1.08201	0.289599
2010002M12Rik		0	0.45537	2.74089		0.583545	0.658755	1		1.82971	1.33145	NA		1.24616	1.33788	NA
2010007H06Rik		0	0.298553	0.540741		0.598225	0.623083	1		0.917736	1.22774	NA		0.319511	1.24328	NA
2010012O05Rik		56.399	56.0035	17.5143		-0.0105828	0.991721	1		-1.40438	1.02405	0.433008		-1.3938	1.0243	0.458449
2010013B24Rik		4.76267	1.63667	0		-1.25079	0.29014	1		-3.47755	1.28614	0.0519094		-2.22675	1.30505	0.307171
2010015M23Rik		0.632706	1.20929	2.55647		0.460831	0.732695	1		1.17309	1.34208	0.679683		0.712256	1.33753	0.83819
2010016I18Rik		1.2818	1.19638	2.43333		-0.0687047	0.95999	1		0.515628	1.36831	0.887813		0.584333	1.36865	0.878113
2010107E04Rik		168.968	208.836	398.174		0.292097	0.546923	1		1.19787	0.483274	0.0821386		0.905768	0.48286	0.243498
2010107G23Rik		0.632706	2.41859	0		1.13715	0.406414	1		-1.11059	1.36703	NA		-2.24774	1.3679	NA
2010109A12Rik		0.313274	0.91074	0		0.550952	0.661099	1		-0.547198	1.23679	NA		-1.09815	1.24486	NA
2010109I03Rik		4.88364	5.50712	10.9801		0.114455	NA	NA		0.791973	1.29211	NA		0.677518	1.29208	NA
2010110K18Rik		0.982875	0.741014	0		-0.178862	0.888598	1		-1.00014	1.26609	NA		-0.821281	1.26275	NA
2010111I01Rik		23.7031	27.6537	48.321		0.213576	0.736442	1		0.976356	0.626946	0.349818		0.76278	0.625694	0.529266
2010204K13Rik		5.1416	7.26406	6.75926		0.36332	0.763092	1		0.299648	1.2046	0.929081		-0.0636725	1.20245	0.987133
2010300C02Rik		0.626548	1.48203	3.9574		0.599039	0.658785	1		1.51414	1.35147	0.556706		0.915097	1.34749	0.778274
2010315B03Rik		74.0966	68.6514	51.9879		-0.093436	0.925068	1		-0.432822	0.993788	0.867321		-0.339386	0.994138	0.907774
2010320M18Rik		7.66219	9.54091	10.9553		0.244304	0.819469	1		0.428499	1.06727	0.880355		0.184195	1.0658	0.954975
2010320O07Rik		0	0.741014	0		1.295	0.278332	1		0	1.15545	NA		-1.30318	1.19762	NA
2200002D01Rik		1.9145	3.13161	14.7283		0.570216	0.5167	1		2.67038	0.812938	0.0126527		2.10016	0.776759	0.0539147
2210013O21Rik		50.7253	66.4589	48.0778		0.3209	0.758472	1		-0.0625184	1.044	0.983002		-0.383418	1.04363	0.897518
2210015D19Rik		45.4364	54.2167	28.1444		0.217561	0.820571	1		-0.59112	0.961332	0.792561		-0.80868	0.961048	0.710895
2210016F16Rik		31.6151	44.5965	74.4163		0.423953	0.653616	1		1.06256	0.942789	0.554049		0.638606	0.94168	0.77865
2210016L21Rik		41.5829	41.7309	27.9527		-0.00922226	0.984728	1		-0.542423	0.486383	0.559538		-0.5332	0.48757	0.594428
2210017G18Rik		0	3.45815	0		2.9801	0.0290014	1		0	1.34793	NA		-3.00087	1.36558	NA
2210018M11Rik		54.6859	46.8201	34.7564		-0.187828	0.850032	1		-0.552403	0.993951	0.821024		-0.364575	0.99467	0.897775
2210404O09Rik		3.49522	8.52282	12.1667		0.842234	0.509951	1		1.21319	1.27637	0.643258		0.370957	1.27244	0.924383
2210406O10Rik		1.90631	1.19638	0		-0.559381	0.670688	1		-2.38931	1.3518	NA		-1.82993	1.35778	NA
2210408F21Rik		9.32286	7.24898	5.40741		-0.27915	0.810362	1		-0.586867	1.16469	0.841253		-0.307717	1.16777	0.930393
2210408I21Rik		10.5698	5.42967	18.1148		-0.658913	NA	NA		0.573759	1.2369	NA		1.23267	1.24081	NA
2210411M09Rik		0.319432	0.298553	0.27037		-0.0152795	0.990204	1		-0.0581235	1.24707	NA		-0.042844	1.24457	NA
2210414B05Rik		0	0.285644	3.24445		0.322485	NA	NA		1.61693	1.28194	NA		1.29444	1.28487	NA
2210417A02Rik		0.647057	1.02666	0		0.364546	0.789765	1		-1.18684	1.35231	NA		-1.55139	1.35422	NA
2300009A05Rik		5.37283	9.96611	20.1564		0.690006	0.532712	1		1.51365	1.09987	0.431314		0.823639	1.0937	0.749498
2310001H17Rik		2.25032	4.48481	13.4329		0.674943	0.578602	1		1.90357	1.20492	0.339684		1.22863	1.19685	0.625171
2310003H01Rik		130.053	100.636	73.8781		-0.303068	0.774914	1		-0.667752	1.06006	0.78604		-0.364684	1.06042	0.907038
2310009A05Rik		44.0461	51.159	39.5839		0.189825	0.763199	1		-0.143551	0.631165	0.936668		-0.333376	0.630654	0.839311
2310009B15Rik		8.02671	9.83729	8.72592		0.239181	0.811512	1		0.1014	1.00264	0.97091		-0.137781	1.00091	0.96448
2310010J17Rik		0.94598	0.741014	0		-0.232193	0.86513	1		-1.48546	1.35426	NA		-1.25327	1.35194	NA
2310011J03Rik		190.696	143.748	169.129		-0.403205	0.0784983	1		-0.169952	0.226638	0.737101		0.233253	0.229759	0.630856
2310015A10Rik		5.15595	4.45682	1.35185		-0.182149	0.865653	1		-1.45725	1.11089	0.462317		-1.2751	1.11607	0.570186
2310022A10Rik		21.8174	25.2429	6.48889		0.169837	0.882523	1		-1.3113	1.15586	0.550673		-1.48114	1.15568	0.49694
2310022B05Rik		2.23394	3.27335	9.7793		0.459333	0.641484	1		1.85272	0.949313	0.204084		1.39338	0.932451	0.394769
2310031A07Rik		0	0.88275	0.651388		1.45764	0.280322	1		1.17219	1.34918	NA		-0.285455	1.36624	NA
2310033P09Rik		61.9461	77.2813	52.9735		0.283579	0.742214	1		-0.198787	0.862973	0.935756		-0.482366	0.862548	0.826806
2310034G01Rik		0.327625	0.741014	0		0.435775	0.727834	1		-0.585961	1.23206	NA		-1.02174	1.2386	NA
2310035C23Rik		41.3577	37.7306	41.8552		-0.114215	0.895318	1		0.0171241	0.866806	0.994395		0.131339	0.867768	0.959951
2310036O22Rik		129.331	152.575	222.423		0.225534	0.674212	1		0.752722	0.535082	0.417649		0.527188	0.534776	0.645418
2310039H08Rik		24.8661	29.3828	70.7621		0.21106	0.79728	1		1.3654	0.815948	0.301415		1.15434	0.815255	0.431322
2310040G24Rik		34.6022	42.777	7.05462		0.266322	0.766216	1		-1.99396	0.914544	0.142241		-2.26028	0.913898	0.0881077
2310043M15Rik		0	0.597106	4.05556		0.467161	NA	NA		1.56694	1.28913	NA		1.09978	1.29249	NA
2310045N01Rik		29.7374	30.5902	34.7411		0.03215	0.970806	1		0.203872	0.876796	0.935216		0.171722	0.877224	0.947215
2310047D07Rik		1.91863	0.298553	10.4187		-1.25015	0.343762	1		1.77285	1.28419	0.429256		3.023	1.30899	0.120337
2310047M10Rik		13.0821	11.0444	8.81673		-0.227133	0.788375	1		-0.495759	0.848013	0.806499		-0.268626	0.852944	0.917651
2310057M21Rik		20.7586	31.4145	9.73334		0.472577	0.677865	1		-0.827747	1.1422	0.749		-1.30032	1.14113	0.571419
2310058D17Rik		0	1.20929	0		1.48355	0.227349	1		0	1.1963	NA		-1.49096	1.23113	NA
2310061I04Rik		33.6301	35.8261	80.7654		0.0985626	0.787212	1		1.23964	0.349954	0.00600494		1.14108	0.349884	0.0144795
2310061J03Rik		2.87896	2.84597	3.31428		-0.0476583	0.961237	1		0.173366	0.965365	0.950032		0.221025	0.971404	0.940348
2310067B10Rik		22.3172	35.4879	45.1883		0.588523	0.519051	1		0.892672	0.910936	0.629429		0.304148	0.908432	0.90983
2310068J16Rik		0	1.90941	6.96082		2.20024	0.0925836	1		3.68534	1.29129	0.0373548		1.4851	1.2059	0.522878
2310069G16Rik		0	0	10.8858		0	1	1		3.34231	1.36808	0.0876514		3.32423	1.3676	0.0956923
2410002F23Rik		146.353	116.468	67.7337		-0.312696	0.576937	1		-1.05715	0.562789	0.226628		-0.744458	0.563958	0.479892
2410003L11Rik		0.640899	1.32521	2.7037		0.562605	0.676308	1		1.24555	1.34106	0.655035		0.682948	1.33548	0.844727
2410004B18Rik		45.3115	45.7477	11.0852		0.00927213	0.993508	1		-1.54512	1.1437	0.442853		-1.55439	1.14388	0.459453
2410004N09Rik		2.55749	3.1596	1.35185		0.187404	0.881965	1		-0.590503	1.27183	0.857463		-0.777907	1.27074	0.806658
2410004P03Rik		0.313274	0	13.5185		-0.179743	NA	NA		1.98676	1.31776	NA		2.16651	1.31619	NA
2410006H16Rik		73.8299	90.6623	81.394		0.265879	0.737346	1		0.129748	0.79272	0.953192		-0.13613	0.792338	0.955344
2410015M20Rik		131.118	134.408	123.645		0.0284202	0.946496	1		-0.0804994	0.42328	0.946008		-0.10892	0.423598	0.931813
2410016O06Rik		11.4809	3.98854	7.62035		-1.11602	0.35616	1		-0.463285	1.2025	0.885804		0.652731	1.21177	0.835159
2410022M11Rik		6.01379	8.05888	8.7634		0.259833	0.844119	1		0.33429	1.32087	0.926948		0.0744567	1.32047	0.986375
2410080I02Rik		0.319432	0.91074	0		0.543643	0.665399	1		-0.55204	1.23724	NA		-1.09568	1.24513	NA
2410089E03Rik		11.8865	14.47	3.78519		0.238264	0.82234	1		-1.2938	1.07749	0.515797		-1.53207	1.07653	0.428224
2410127L17Rik		2.2319	2.20796	0.381017		0.00498471	0.99652	1		-1.81848	1.22674	0.383544		-1.82346	1.22894	0.398366
2410131K14Rik		62.1246	55.8912	14.3296		-0.121021	0.915838	1		-1.60853	1.14821	0.420325		-1.48751	1.14851	0.489567
2500002B13Rik		1.61558	1.19638	0		-0.36773	0.782798	1		-2.17637	1.35953	NA		-1.80864	1.3628	NA
2500004C02Rik		1.9514	2.23595	0		0.114863	0.930271	1		-2.22149	1.35146	0.314168		-2.33635	1.35135	0.298484
2510002D24Rik		22.4151	34.8429	12.1667		0.484727	0.682402	1		-0.644413	1.18723	0.827056		-1.12914	1.18642	0.662399
2510003E04Rik		18.8503	21.0921	17.4934		0.137638	0.874183	1		-0.107046	0.869903	0.966704		-0.244684	0.869663	0.927058
2510009E07Rik		65.4336	47.641	68.8548		-0.390013	0.684815	1		0.0643144	0.959465	0.980955		0.454328	0.960638	0.859248
2510039O18Rik		39.6766	42.0346	27.6548		0.0736384	0.940979	1		-0.441064	0.995761	0.865434		-0.514702	0.995876	0.842651
2510046G10Rik		6.36808	6.13656	1.89259		-0.0630508	0.956669	1		-1.27106	1.17778	0.577561		-1.20801	1.17958	0.6265
2610001J05Rik		174.968	174.388	155.699		-0.00854077	0.98581	1		-0.165293	0.480195	0.898575		-0.156752	0.480499	0.912977
2610002J02Rik		108.994	94.463	90.3512		-0.212632	0.469943	1		-0.266258	0.293382	0.664666		-0.053626	0.295802	0.952731
2610002M06Rik		32.3053	22.1015	19.6282		-0.463632	0.64372	1		-0.61483	1.00236	0.793326		-0.151198	1.0049	0.960081
2610005L07Rik		7.7544	6.16851	5.69895		-0.261103	0.793556	1		-0.361631	0.996584	0.893289		-0.100527	1.00275	0.975489
2610008E11Rik		29.6943	18.6005	22.3685		-0.56601	0.573101	1		-0.349604	1.0024	0.898196		0.216406	1.00574	0.942581
2610012C04Rik		0.966489	1.3123	0		0.260497	0.849304	1		-1.42307	1.36362	NA		-1.68357	1.36409	NA
2610015P09Rik		20.4269	14.7516	14.0593		-0.353235	0.768719	1		-0.396457	1.20084	0.902775		-0.0432213	1.20229	0.992037
2610020C07Rik		3.5137	1.05248	0.381017		-1.37355	0.257309	1		-2.30284	1.25039	0.238392		-0.929288	1.28358	0.762199
2610020H08Rik		8.92348	3.43016	0		-1.26882	0.169964	1		-4.40255	1.17431	0.0030977		-3.13373	1.1942	0.0640754
2610021A01Rik		26.0109	28.4826	24.6778		0.108956	0.918032	1		-0.0589956	1.05872	0.983956		-0.167951	1.05873	0.958492
2610034B18Rik		5.76809	1.50785	4.32593		-1.02587	0.452057	1		-0.241314	1.36249	0.950557		0.784559	1.36444	0.821946
2610035D17Rik		9.20811	2.69132	0		-1.38276	0.272762	1		-3.66891	1.31207	0.0421905		-2.28615	1.32174	0.298352
2610037D02Rik		1.60942	2.09204	0		0.266461	0.836402	1		-2.16628	1.34518	0.326914		-2.43274	1.34342	0.266226
2610042L04Rik		4.80572	2.24886	0.540741		-0.924149	0.422513	1		-2.2076	1.19847	0.238288		-1.28346	1.21794	0.612967
2610044O15Rik8		23.2874	30.5495	18.9259		0.285785	NA	NA		-0.212319	1.22252	NA		-0.498104	1.2222	NA
2610203C20Rik		1.2736	0.45537	0.381017		-0.935116	0.493884	1		-1.03115	1.36651	NA		-0.096036	1.3707	NA
2610203C22Rik		56.5446	67.0354	43.0917		0.22246	0.749707	1		-0.36064	0.699266	0.837414		-0.5831	0.698801	0.713534
2610301B20Rik		43.0796	33.6745	10.5444		-0.283913	0.803702	1		-1.54943	1.146	0.442596		-1.26551	1.14679	0.588536
2610306M01Rik		6.35373	5.19566	5.40741		-0.204282	0.86974	1		-0.156838	1.24416	0.965964		0.047444	1.24637	0.991853
2610318N02Rik		0.632706	1.88359	0		0.927071	0.498867	1		-1.10621	1.36316	NA		-2.03328	1.36542	NA
2610507B11Rik		98.1732	125.91	134.81		0.322634	0.700956	1		0.407813	0.839778	0.848579		0.0851793	0.839439	0.975049
2610507I01Rik		8.0492	6.30412	1.62222		-0.308133	0.778055	1		-1.74896	1.12191	0.349213		-1.44083	1.12688	0.498377
2610524H06Rik		7.0274	15.6108	17.5991		0.927253	0.380434	1		1.08117	1.05524	0.604716		0.153919	1.04774	0.961104
2610528A11Rik		34.8647	35.0409	17.2689		0.00247903	0.998076	1		-0.831581	1.03081	0.710182		-0.83406	1.03116	0.725069
2700012I20Rik		1.5992	0.86984	0.274503		-0.560404	0.667723	1		-1.45914	1.32619	NA		-0.898739	1.33729	NA
2700029M09Rik		97.0444	101.213	112.234		0.0539347	0.892495	1		0.206872	0.397467	0.835845		0.152937	0.39777	0.89171
2700038G22Rik		3.5137	3.09288	0		-0.179294	0.866372	1		-3.23288	1.24836	0.0660255		-3.05359	1.25294	0.0946367
2700046G09Rik		2.88919	1.8965	17.1502		-0.429911	0.699755	1		2.12927	1.06949	0.192404		2.55918	1.086	0.11068
2700049A03Rik		24.1968	33.4847	24.5564		0.395276	0.695844	1		0.0124832	1.01194	0.996538		-0.382793	1.01082	0.894008
2700060E02Rik		211.872	241.034	251.924		0.180023	0.487192	1		0.246838	0.258283	0.639875		0.0668154	0.257998	0.931212
2700062C07Rik		47.226	57.1605	16.3828		0.242672	0.78537	1		-1.33803	0.898342	0.37946		-1.58071	0.897932	0.286059
2700081O15Rik		3.19427	1.46695	2.97407		-0.699727	0.589972	1		-0.0561582	1.28912	0.987339		0.643569	1.29848	0.851234
2700089E24Rik		48.2192	54.4978	57.199		0.146797	0.884501	1		0.205006	1.01009	0.941225		0.0582087	1.01002	0.986134
2700094K13Rik		54.6055	76.3986	53.5085		0.452984	0.419582	1		-0.0262936	0.56294	0.986221		-0.479277	0.561036	0.704383
2700097O09Rik		31.0623	42.6218	35.6666		0.388224	0.692229	1		0.166008	0.980956	0.952038		-0.222216	0.980019	0.940348
2700099C18Rik		1.29615	0.45537	0		-0.669296	0.604548	1		-1.29364	1.28354	NA		-0.624349	1.27377	NA
2810001G20Rik		2.53286	2.66333	0		0.0520069	0.963119	1		-2.85632	1.27756	0.129513		-2.90833	1.27827	0.127987
2810002D19Rik		19.7409	17.7824	3.51482		-0.134254	0.898855	1		-1.96409	1.07479	0.243443		-1.82983	1.07612	0.309413
2810004N23Rik		46.364	44.6841	62.3755		-0.0557028	0.916445	1		0.416248	0.526341	0.717277		0.471951	0.527724	0.690012
2810006K23Rik		70.1797	55.7578	46.8749		-0.281433	0.775831	1		-0.494353	0.988438	0.8433		-0.212919	0.989212	0.942581
2810008D09Rik		16.2927	12.7863	2.97407		-0.298122	0.775483	1		-1.94413	1.06675	0.244694		-1.64601	1.06968	0.375158
2810013P06Rik		70.9455	53.2175	23.5365		-0.357242	0.714717	1		-1.35593	0.980132	0.427801		-0.998691	0.981129	0.629388
2810021J22Rik		13.3873	12.12	0		-0.125852	0.881248	1		-4.69356	1.12236	0.000732458		-4.56771	1.12417	0.00121649
2810025M15Rik		129.494	123.09	116.237		-0.0780721	0.85874	1		-0.153732	0.438298	0.897236		-0.0756599	0.439034	0.95523
2810029C07Rik		0.327625	0.91074	0		0.534094	0.671029	1		-0.558364	1.23782	NA		-1.09246	1.24548	NA
2810039B14Rik		12.7853	12.0452	0		-0.0985534	0.880663	1		-4.84323	1.07039	0.000201118		-4.74468	1.07226	0.000323682
2810402E24Rik		13.2584	14.9214	12.5809		0.139096	0.875233	1		-0.0648148	0.886342	0.978977		-0.203911	0.885979	0.939957
2810403A07Rik		44.4109	68.8052	30.6393		0.540137	0.58273	1		-0.452365	0.985321	0.859343		-0.992502	0.984347	0.632925
2810403D21Rik		11.2373	8.34452	3.42916		-0.354522	0.75227	1		-1.36331	1.13412	0.515205		-1.00878	1.13789	0.692013
2810405F17Rik		2.21958	1.65175	0.540741		-0.354837	0.784974	1		-1.22545	1.31461	0.653343		-0.870617	1.32056	0.787296
2810407A14Rik		0	0.45537	46.4562		0.722211	NA	NA		5.52709	1.2985	NA		4.80488	1.277	NA
2810408A11Rik		0.952138	0.298553	0		-0.624885	0.620025	1		-1.15097	1.2514	NA		-0.52608	1.23907	NA
2810408I11Rik		3.81878	7.83534	1.62222		0.860406	0.413491	1		-0.917444	1.09243	0.694792		-1.77785	1.07906	0.331907
2810408M09Rik		5.44459	4.169	1.08148		-0.308793	0.77767	1		-1.73135	1.13359	0.362148		-1.42256	1.14058	0.514386
2810414N06Rik		14.9823	15.4819	16.2356		0.0303512	0.976142	1		0.0899248	1.01331	0.974362		0.0595737	1.01389	0.985825
2810417H13Rik		4.7299	5.16984	0		0.10498	0.928444	1		-3.19641	1.27737	0.0784667		-3.30139	1.27737	0.0699887
2810425M01Rik		0	0.45537	1.68379		0.626176	0.62951	1		1.49766	1.30875	NA		0.871488	1.31798	NA
2810428I15Rik		82.0763	106.998	132.81		0.368447	0.327597	1		0.6844	0.374013	0.242675		0.315953	0.372358	0.707732
2810429I04Rik		2.86664	4.41375	0		0.5211	0.66493	1		-2.68776	1.30111	0.169135		-3.20886	1.29668	0.0877999
2810442N19Rik		0.647057	1.66466	0		0.746392	0.585909	1		-1.11956	1.35935	NA		-1.86595	1.36207	NA
2810454H06Rik		3.83313	2.41859	5.27267		-0.515773	0.670977	1		0.329083	1.19973	0.918652		0.844856	1.20975	0.771901
2810468N07Rik		9.25721	8.03089	0		-0.216557	0.776394	1		-4.44307	1.11529	0.00142808		-4.22651	1.119	0.00316332
2810474O19Rik		96.987	116.809	59.6939		0.227405	0.819304	1		-0.589543	0.996369	0.803182		-0.816948	0.996239	0.720016
2900005J15Rik		2.86868	3.56116	0		0.235953	0.829797	1		-2.95008	1.26395	0.108899		-3.18603	1.26171	0.0793098
2900011O08Rik		0.640899	0.298553	0.27037		-0.416284	0.754099	1		-0.467133	1.33081	NA		-0.0508482	1.3231	NA
2900026A02Rik		8.65529	7.12654	48.4654		-0.204349	0.847364	1		2.06395	1.04729	0.19821		2.2683	1.05073	0.154526
2900052L18Rik		0.632706	1.65175	0.381017		0.74901	0.584052	1		-0.369512	1.37065	NA		-1.11852	1.36912	NA
2900052N01Rik		1.28796	1.05248	0		-0.225154	0.866473	1		-2.01134	1.36193	NA		-1.78618	1.36408	NA
2900076A07Rik		5.77843	3.14669	5.67778		-0.612008	0.630873	1		-0.00867449	1.26793	0.998263		0.603334	1.27342	0.859187
2900089D17Rik		1.94321	2.07913	0.27037		0.0618461	0.958012	1		-1.73462	1.25205	0.427087		-1.79647	1.25278	0.42273
2900092N22Rik		1.591	1.33812	0		-0.183748	0.890246	1		-2.12824	1.35921	NA		-1.94449	1.3612	NA
2900093K20Rik		1.58072	3.73089	4.37965		0.847716	0.490523	1		1.05856	1.22493	0.682768		0.210842	1.21127	0.954576
2900097C17Rik		4.12386	3.38926	5.22753		-0.211565	0.816556	1		0.31211	0.888131	0.896902		0.523675	0.900255	0.819352
3000002C10Rik		5.45894	3.8059	2.33931		-0.439731	0.627323	1		-1.11223	0.929597	0.518221		-0.672499	0.946469	0.765876
3010003L21Rik		0.640899	1.20929	0		0.474916	0.728454	1		-1.15785	1.35374	NA		-1.63276	1.35615	NA
3010026O09Rik		9.47618	8.1748	2.43333		-0.178895	0.875576	1		-1.45876	1.15789	0.486968		-1.27987	1.16026	0.588539
3110001I22Rik		4.49454	8.47335	0		0.821761	0.339369	1		-3.51504	1.16557	0.0251445		-4.3368	1.15526	0.00341966
3110002H16Rik		82.9879	80.3702	127.885		-0.0427539	0.929042	1		0.600509	0.476612	0.486968		0.643263	0.477431	0.465809
3110007F17Rik		0.327625	0.584197	1.08148		0.300698	0.822602	1		0.691313	1.34547	NA		0.390615	1.34748	NA
3110009E18Rik		11.8208	7.47034	9.30416		-0.553609	0.589877	1		-0.277042	1.02165	0.919862		0.276567	1.02924	0.929203
3110021A11Rik		0.313274	1.48203	0		0.93838	0.473148	1		-0.542794	1.2875	NA		-1.48117	1.2984	NA
3110021N24Rik		0.327625	0.45537	0		0.129646	0.916245	1		-0.671468	1.21254	NA		-0.801115	1.21342	NA
3110040N11Rik		20.7094	23.5645	15.6699		0.153589	0.873215	1		-0.34535	0.964682	0.894851		-0.498939	0.964427	0.842651
3110043O21Rik		62.2106	83.9912	112.336		0.421382	0.35146	1		0.832533	0.449459	0.234813		0.411151	0.447398	0.677341
3110045C21Rik		2.55749	1.19421	0		-0.659657	0.62986	1		-2.13363	1.36925	0.349494		-1.47398	1.36937	0.602256
3110052M02Rik		10.8913	15.6384	4.32593		0.431387	0.689294	1		-1.03278	1.09235	0.646305		-1.46417	1.09007	0.467169
3110053B16Rik		0.626548	2.10712	0		0.773473	0.558559	1		-0.73201	1.30837	NA		-1.50548	1.31372	NA
3110056K07Rik		15.6744	11.8368	2.7037		-0.354212	0.715494	1		-2.07227	1.00251	0.168807		-1.71806	1.0068	0.307134
3110057O12Rik		7.6683	3.84463	0.381017		-0.896385	0.295647	1		-3.46235	1.05722	0.0129741		-2.56596	1.07803	0.105784
3110062M04Rik		19.8311	10.5396	29.7399		-0.868403	0.201977	1		0.55246	0.65552	0.693091		1.42086	0.67404	0.167858
3110067C02Rik		0	0.856931	0.381017		1.07567	0.388358	1		0.581694	1.24159	NA		-0.493975	1.26171	NA
3110070M22Rik		3.50138	3.32933	0		-0.103728	0.934291	1		-2.79305	1.32218	0.157797		-2.68932	1.32394	0.189719
3110080O07Rik		12.5683	10.2259	8.00136		-0.225308	0.850424	1		-0.499252	1.19541	0.874182		-0.273944	1.19707	0.940256
3110082I17Rik		42.4939	41.2992	50.401		-0.0353816	0.972977	1		0.20533	1.0436	0.943982		0.240712	1.04395	0.939957
3110083C13Rik		0.626548	0.753923	0		0.0891518	0.943911	1		-0.82046	1.25294	NA		-0.909612	1.25275	NA
3222401L13Rik		41.2286	37.259	0.27037		-0.156446	0.755194	1		-5.63922	0.879141	2.60234e-08		-5.48277	0.88042	9.13937e-08
3300002I08Rik		1.60942	2.94897	0		0.689675	0.575915	1		-2.21868	1.32436	0.300689		-2.90836	1.31642	0.143052
3300005D01Rik		1.26745	0	0		-1.50295	0.222964	1		-1.52008	1.23829	NA		0	1.20095	NA
3830403N18Rik		22.6547	20.6927	28.6616		-0.116359	0.906477	1		0.292543	0.987619	0.912888		0.408902	0.988869	0.882583
3830406C13Rik		39.2403	41.6664	63.0847		0.0740908	0.909164	1		0.648042	0.645233	0.615613		0.573951	0.645484	0.691951
3930402G23Rik		0.319432	0.298553	7.62035		-0.00764462	NA	NA		1.77912	1.3358	NA		1.78676	1.33509	NA
4430402I18Rik		1.92066	2.26177	2.97407		0.128827	0.922416	1		0.414949	1.31932	0.907124		0.286122	1.3191	0.942394
4632404H12Rik		9.60325	5.26238	0		-0.714528	0.54261	1		-3.84915	1.26712	0.0238914		-3.13462	1.27288	0.089943
4632415L05Rik		9.27161	13.7806	4.86667		0.45628	0.686806	1		-0.697375	1.1401	0.794163		-1.15365	1.13778	0.630983
4632427E13Rik		174.561	142.323	222.082		-0.275852	0.682253	1		0.325917	0.672644	0.848579		0.601769	0.673312	0.690012
4632428C04Rik		3.52189	2.16923	0		-0.527926	0.670976	1		-2.94859	1.31643	0.128787		-2.42066	1.32314	0.259261
4632428N05Rik		5887.55	4948.79	2642.08		-0.248628	0.290293	1		-1.14745	0.235313	4.88623e-05		-0.898817	0.235379	0.00274623
4731419I09Rik		7.08277	10.4276	3.65448		0.519233	0.547903	1		-0.866895	0.896118	0.635462		-1.38613	0.888166	0.367374
4732456N10Rik		0	0	7.12868		0	NA	NA		2.43022	1.3314	NA		2.41984	1.33025	NA
4732471J01Rik		0	0	2.54398		0	1	1		1.7513	1.26681	NA		1.74231	1.26476	NA
4732487G21Rik		6.77153	6.27613	0.27037		-0.113195	0.902864	1		-3.21806	1.10312	0.0321273		-3.10486	1.10646	0.0432613
4732491K20Rik		6.71819	4.49555	3.24445		-0.440481	0.714243	1		-0.75899	1.20489	0.78604		-0.318509	1.21026	0.930393
4831440E17Rik		0	1.15548	0		1.49142	0.225359	1		0	1.19784	NA		-1.4988	1.23234	NA
4833407H14Rik		3.53828	6.8216	0		0.835649	0.391303	1		-3.17721	1.21111	0.061722		-4.01286	1.20035	0.0115513
4833412K13Rik		0.626548	0.571287	0		-0.0380859	0.97593	1		-0.862391	1.24811	NA		-0.824305	1.24586	NA
4833417C18Rik		4.76476	5.87674	5.49005		0.195666	0.876902	1		0.148569	1.26245	0.968236		-0.0470964	1.26186	0.992037
4833418N02Rik		4.1464	5.21291	0.811111		0.247433	0.813123	1		-1.72245	1.11581	0.355283		-1.96988	1.11291	0.282258
4833420G17Rik		49.5008	42.577	65.3815		-0.211575	0.695799	1		0.379329	0.535755	0.756113		0.590905	0.538374	0.591684
4833421G17Rik		8.00615	5.39555	2.66712		-0.466712	0.68786	1		-1.2401	1.17105	0.588099		-0.773388	1.17688	0.788613
4833422C13Rik		0.313274	0.45537	0		0.146008	0.905634	1		-0.659803	1.21104	NA		-0.805811	1.21236	NA
4833427G06Rik		0.313274	0	4.86667		-0.272642	NA	NA		1.45953	1.29173	NA		1.73218	1.28785	NA
4833439L19Rik		385.8	345.693	355.638		-0.154848	0.649637	1		-0.115071	0.340495	0.900075		0.0397772	0.340978	0.971714
4833445I07Rik		10.5186	10.0584	4.86667		-0.05576	0.960897	1		-0.842044	1.14323	0.742982		-0.786284	1.14442	0.775332
4921507G05Rik		1.28592	1.14257	0		-0.0643048	0.960934	1		-1.10606	1.30267	NA		-1.04176	1.30131	NA
4921514A10Rik		0	0.298553	0.27037		0.698922	0.557072	1		0.650818	1.19356	NA		-0.0481039	1.21706	NA
4921524J17Rik		18.84	23.253	8.87315		0.249674	0.806921	1		-0.8862	1.02866	0.684037		-1.13587	1.02792	0.587955
4921531C22Rik		7.01717	14.2683	1.89259		0.879067	0.368504	1		-1.48205	1.02589	0.400548		-2.36111	1.01647	0.117472
4921536K21Rik		1.25925	0	0		-1.50096	0.223465	1		-1.5181	1.238	NA		0	1.20057	NA
4930402H24Rik		20.2592	31.4786	32.6695		0.573726	0.495334	1		0.61713	0.840256	0.743868		0.0434036	0.836955	0.987371
4930404N11Rik		0.319432	0.88275	0.274503		0.6454	0.631414	1		-0.0582988	1.33921	NA		-0.703699	1.34539	NA
4930405A21Rik		0.632706	0	1.89259		-0.68439	0.596608	1		0.695847	1.30976	NA		1.38024	1.2991	NA
4930412C18Rik		0.327625	1.59794	0		0.978193	0.454996	1		-0.535856	1.28972	NA		-1.51405	1.30032	NA
4930412M03Rik		0.952138	1.64958	0		0.471868	0.730704	1		-1.37846	1.36554	NA		-1.85033	1.36626	NA
4930415O20Rik		0.327625	0	3.51482		-0.324989	NA	NA		1.29299	1.28796	NA		1.61798	1.28268	NA
4930427A07Rik		8.71677	6.54642	0		-0.351326	0.71661	1		-4.15224	1.18444	0.00673047		-3.80092	1.18913	0.0170163
4930429F24Rik		0	0.285644	4.86667		0.268202	NA	NA		1.75121	1.28865	NA		1.48301	1.29036	NA
4930430E12Rik		0.626548	2.27685	7.55878		0.637105	0.641335	1		1.56954	1.36845	0.544313		0.932433	1.3691	0.777452
4930430F08Rik		9.87963	11.4328	8.11111		0.156398	0.897111	1		-0.200823	1.21045	0.953042		-0.357221	1.21022	0.923467
4930432B10Rik		0.313274	0.285644	0		-0.0262668	0.982797	1		-0.707658	1.19871	NA		-0.681391	1.19515	NA
4930432K21Rik		5.15589	5.0754	0		-0.00820709	0.995201	1		-1.64677	1.36144	0.511588		-1.63856	1.36131	0.537206
4930438A08Rik		0.65525	0.45537	0		-0.245067	0.845205	1		-0.937845	1.24198	NA		-0.692778	1.23563	NA
4930439A04Rik		0	0.298553	0.27037		0.698922	0.557072	1		0.650818	1.19356	NA		-0.0481039	1.21706	NA
4930444A19Rik		3.20042	0.571287	0.381017		-1.63451	0.211427	1		-2.04535	1.31521	0.350523		-0.41084	1.34105	0.919817
4930445N18Rik		0.647057	0.298553	0		-0.402914	0.746594	1		-0.98728	1.23474	NA		-0.584366	1.22422	NA
4930447M23Rik		1.91863	1.82148	0		-0.0907309	0.947224	1		-1.784	1.36857	0.46589		-1.69327	1.36842	0.519971
4930451G09Rik		0.968524	1.36611	0		0.192708	0.882418	1		-0.928643	1.29143	NA		-1.12135	1.29219	NA
4930453N24Rik		63.3367	64.4482	73.6071		0.0206506	0.96435	1		0.217156	0.459658	0.854135		0.196505	0.460287	0.878113
4930455G09Rik		0.327625	0.597106	3.85925		0.302651	0.825001	1		1.70611	1.37026	0.494669		1.40345	1.37061	0.62653
4930470G03Rik		0.319432	0	0.27037		-0.697572	0.558666	1		-0.0654142	1.22191	NA		0.632158	1.19276	NA
4930473A02Rik		0.319432	0	0.811111		-0.536628	0.663371	1		0.524591	1.25904	NA		1.06122	1.24284	NA
4930479D17Rik		0.626548	0.741014	0		0.0800681	0.949605	1		-0.823462	1.2526	NA		-0.90353	1.25228	NA
4930480K23Rik		4.19353	1.93523	0.540741		-0.867795	0.462295	1		-2.03157	1.21915	0.303884		-1.16377	1.23752	0.668202
4930481A15Rik		25.8695	29.7868	31.9888		0.178541	0.735107	1		0.29379	0.524252	0.818467		0.115248	0.523186	0.941627
4930481B07Rik		2.22162	1.78058	0		-0.263488	0.838928	1		-2.45325	1.34391	0.244052		-2.18976	1.34729	0.339755
4930486L24Rik		5.1477	4.44608	2.47052		-0.150495	0.908583	1		-0.663205	1.31276	0.840988		-0.512711	1.31404	0.889835
4930502E09Rik		0.319432	1.02666	0		0.650966	0.607847	1		-0.537584	1.24879	NA		-1.18855	1.2577	NA
4930502E18Rik		2.20523	2.6246	0		0.160899	0.905741	1		-1.96823	1.36783	0.403212		-2.12913	1.36771	0.368732
4930503L19Rik		4.10742	4.22037	7.02963		0.0338355	0.979093	1		0.530826	1.28767	0.876304		0.496991	1.28815	0.891038
4930505N22Rik		0.313274	1.33812	0		1.1686	0.393454	1		-0.810845	1.35253	NA		-1.97944	1.35997	NA
4930506C21Rik		0.626548	0.895659	0.274503		0.193385	0.879726	1		-0.312037	1.27396	NA		-0.505422	1.27492	NA
4930506M07Rik		0.626548	2.07913	15.5678		1.19558	0.262751	1		3.83868	1.00225	0.00239535		2.6431	0.905758	0.0329162
4930507D05Rik		0.65525	0.298553	3.51482		-0.214476	NA	NA		0.927521	1.29825	NA		1.142	1.29581	NA
4930511M06Rik		0.966489	0	0		-1.39988	0.249868	1		-1.41756	1.2224	NA		0	1.18015	NA
4930513N10Rik		0.952138	0.753923	0		-0.22467	0.869465	1		-1.48462	1.3544	NA		-1.25996	1.35216	NA
4930515G01Rik		2.54314	4.91219	2.43333		0.638821	0.62009	1		-0.027874	1.29278	0.994395		-0.666695	1.28837	0.842651
4930516B21Rik		0.638864	0.895659	0		0.207056	0.870679	1		-0.784323	1.25796	NA		-0.991379	1.25931	NA
4930517O19Rik		0.65525	0.91074	0		0.163274	0.8978	1		-0.802775	1.25739	NA		-0.966049	1.25819	NA
4930518I15Rik		4.51708	3.45598	0		-0.31581	0.795022	1		-3.12925	1.30013	0.0940392		-2.81344	1.30406	0.154831
4930522L14Rik		10.5328	15.6449	29.3865		0.460999	0.66107	1		1.21427	1.04702	0.536768		0.753275	1.04442	0.762726
4930523C07Rik		8.30919	9.00374	3.51482		0.0932421	0.931546	1		-0.959007	1.09823	0.679943		-1.05225	1.09838	0.659445
4930524J08Rik		0.647057	0	0		-1.22526	0.304077	1		-1.2525	1.19467	NA		0	1.15123	NA
4930524O07Rik		1.58484	1.1813	0		-0.240979	0.86025	1		-1.845	1.36845	NA		-1.60402	1.36841	NA
4930526A20Rik		0.647057	1.63667	1.14305		0.810931	0.544707	1		0.419407	1.34148	NA		-0.391524	1.3316	NA
4930532G15Rik		3.20862	9.6802	0		1.41241	0.148481	1		-3.00403	1.20998	0.0814947		-4.41645	1.1924	0.00395807
4930535L15Rik		0.313274	0.285644	0		-0.0262668	0.982797	1		-0.707658	1.19871	NA		-0.681391	1.19515	NA
4930538K18Rik		0	0.298553	2.16296		0.389219	0.757628	1		1.46501	1.27375	NA		1.07579	1.27851	NA
4930539E08Rik		0.952138	2.98553	0		0.793067	0.553025	1		-0.844928	1.32668	0.783241		-1.63799	1.33018	0.522878
4930542C12Rik		0.647057	0.298553	0		-0.402914	0.746594	1		-0.98728	1.23474	NA		-0.584366	1.22422	NA
4930544G11Rik		0	0	1.41342		0	1	1		1.54078	1.24182	NA		1.53094	1.239	NA
4930550C14Rik		1.5992	0.45537	2.66712		-0.858913	0.530529	1		0.418814	1.36594	0.909908		1.27773	1.36864	0.671303
4930550L24Rik		0.313274	0	8.38148		-0.205935	NA	NA		1.68709	1.29707	NA		1.89302	1.2948	NA
4930552P12Rik		0	0.597106	0.540741		0.853263	0.492352	1		0.798526	1.24453	NA		-0.0547374	1.26136	NA
4930553M12Rik		0.313274	0.45537	0		0.146008	0.905634	1		-0.659803	1.21104	NA		-0.805811	1.21236	NA
4930556M19Rik		1.27157	0.91074	0		-0.242051	0.852514	1		-1.13718	1.29196	NA		-0.895131	1.2887	NA
4930558K02Rik		0.640899	0	0		-1.22197	0.305202	1		-1.24921	1.19424	NA		0	1.15083	NA
4930562F07Rik		0.327625	0.298553	0		-0.0267057	0.982548	1		-0.71508	1.20156	NA		-0.688374	1.19807	NA
4930563E22Rik		1.93705	0	0.762035		-1.4461	0.272128	1		-0.646	1.32859	NA		0.800104	1.31261	NA
4930568A12Rik		0.640899	1.65175	0		0.7462	0.586005	1		-1.11782	1.35928	NA		-1.86402	1.36201	NA
4930578M01Rik		0.626548	1.95031	0		0.944806	0.490607	1		-1.13296	1.36494	NA		-2.07777	1.36657	NA
4930579G24Rik		8.05536	6.06767	4.43657		-0.340643	0.745776	1		-0.6871	1.05394	0.778128		-0.346457	1.06031	0.912865
4930579K19Rik		1.26745	2.85888	17.8427		0.483118	NA	NA		2.03898	1.36634	NA		1.55586	1.36584	NA
4930581F22Rik		2.22162	1.79349	12.1846		-0.190989	NA	NA		1.7034	1.28752	NA		1.89439	1.29071	NA
4930583K01Rik		0.640899	0	0		-1.22197	0.305202	1		-1.24921	1.19424	NA		0	1.15083	NA
4930589L23Rik		11.2271	12.9133	11.0247		0.14697	0.863078	1		-0.016204	0.852212	0.994395		-0.163174	0.851599	0.94886
4930594C11Rik		11.4974	11.3064	4.57221		-0.0248732	0.982501	1		-1.05041	1.14219	0.659528		-1.02554	1.14308	0.688892
4930599N23Rik		2.57388	3.41725	3.85925		0.316132	0.775531	1		0.431343	1.10237	0.883753		0.115211	1.09643	0.973938
4931406C07Rik		25.6136	32.1598	21.2046		0.291832	0.728808	1		-0.24524	0.84423	0.914567		-0.537072	0.843084	0.797041
4931406P16Rik		25.0917	22.5888	27.9481		-0.125618	0.899707	1		0.128803	0.994779	0.965072		0.254421	0.995944	0.932351
4931414P19Rik		4.1833	5.76478	0		0.425066	0.684424	1		-3.28459	1.23204	0.056142		-3.70966	1.22793	0.0260275
4931415C17Rik		0.313274	1.78058	0		1.45902	0.286651	1		-0.815965	1.36206	NA		-2.27498	1.36553	NA
4931422A03Rik		0	0.584197	0		1.22743	0.29857	1		0	1.14241	NA		-1.23069	1.18664	NA
4931428F04Rik		4.49454	3.662	13.7331		-0.203887	0.858561	1		1.26955	1.12668	0.554049		1.47344	1.13164	0.487045
4931431C16Rik		0.65525	0.584197	0		-0.0489333	0.969108	1		-0.873268	1.24967	NA		-0.824335	1.2473	NA
4931440F15Rik		0.626548	2.48069	0		1.27212	0.350179	1		-1.18045	1.36921	NA		-2.45256	1.36677	NA
4931440P22Rik		4.11154	3.73089	8.05044		-0.12325	0.917245	1		0.723512	1.17503	0.792111		0.846763	1.17829	0.763529
4932438A13Rik		52.3268	73.8752	45.1635		0.487918	0.261616	1		-0.199127	0.439019	0.860665		-0.687045	0.43599	0.360688
4932438H23Rik		0.313274	0	8.92222		-0.198829	NA	NA		1.71095	1.29759	NA		1.90978	1.29546	NA
4932442E05Rik		2.55953	3.67491	0		0.474782	0.661463	1		-2.83899	1.26186	0.126422		-3.31377	1.25549	0.062061
4933400F21Rik		0.968524	0	0		-1.4005	0.249699	1		-1.41819	1.22251	NA		0	1.18028	NA
4933403L11Rik		0.65525	0.298553	0		-0.408547	0.743241	1		-0.991354	1.23516	NA		-0.582807	1.22458	NA
4933404O12Rik		6.43571	9.15377	0		0.463629	0.64973	1		-3.67296	1.207	0.0236271		-4.13658	1.20366	0.00890409
4933406I18Rik		0.966489	0	0		-1.39988	0.249868	1		-1.41756	1.2224	NA		0	1.18015	NA
4933406J10Rik		0.94598	1.48203	0		0.363058	0.791121	1		-1.4277	1.36577	NA		-1.79076	1.36625	NA
4933406P04Rik		5.7169	2.51942	0		-0.997402	0.352368	1		-3.76346	1.23922	0.0238949		-2.76606	1.25549	0.144262
4933407K13Rik		2.57795	6.1064	0		1.01908	0.37816	1		-2.62094	1.28306	0.17572		-3.64002	1.27235	0.0377994
4933417C20Rik		0	3.30134	3.78519		2.01009	0.142095	1		2.15765	1.36888	0.341496		0.147562	1.36382	0.97308
4933417D19Rik		0.640899	0.298553	0		-0.398615	0.749156	1		-0.984171	1.23441	NA		-0.585556	1.22394	NA
4933421O10Rik		4.14844	3.83389	0		-0.121424	0.908098	1		-3.36992	1.23812	0.0499097		-3.2485	1.24137	0.06494
4933423P22Rik		1.29615	1.20929	0		-0.096917	0.943642	1		-1.619	1.36449	NA		-1.52208	1.36397	NA
4933424M12Rik		26.4735	25.199	3.78519		-0.0652611	0.948407	1		-2.26779	1.03049	0.137277		-2.20253	1.0313	0.16089
4933427D14Rik		14.1306	16.5125	4.5963		0.180932	0.871395	1		-1.23506	1.12801	0.56974		-1.416	1.12763	0.509939
4933429H19Rik		0.968524	1.49494	1.4625		0.385394	0.76353	1		0.411243	1.27695	0.90423		0.0258491	1.26924	0.995804
4933431E20Rik		3.1902	2.75343	7.57037		-0.122018	NA	NA		0.843823	1.30083	NA		0.965841	1.3025	NA
4933433G15Rik		5.18256	2.98987	0		-0.712955	0.520588	1		-3.55803	1.25542	0.0390568		-2.84508	1.26634	0.134984
4933434E20Rik		210.865	190.24	203.373		-0.142008	0.807733	1		-0.0509903	0.583116	0.974717		0.0910175	0.583547	0.959074
4933439C10Rik		8.31332	6.12148	2.43333		-0.378528	0.725528	1		-1.37711	1.09532	0.488292		-0.998579	1.10151	0.684354
4933439K11Rik		1.90428	0.285644	0.274503		-1.28451	0.347137	1		-1.32027	1.36709	NA		-0.0357647	1.36084	NA
5031414D18Rik		196.993	145.544	28.0588		-0.385527	0.670429	1		-2.44805	0.910406	0.0535951		-2.06252	0.910886	0.130561
5031415H12Rik		0.313274	0.91074	0		0.550952	0.661099	1		-0.547198	1.23679	NA		-1.09815	1.24486	NA
5031425E22Rik		18.5472	17.1718	49.7569		-0.0930949	0.88408	1		1.35408	0.621454	0.142459		1.44718	0.624707	0.118917
5031425F14Rik		2.88715	2.24886	0		-0.360202	0.750817	1		-3.01943	1.2783	0.102995		-2.65923	1.28618	0.178758
5031434O11Rik		2.22778	2.75343	0		0.264681	0.826405	1		-2.57125	1.3094	0.199982		-2.83593	1.30712	0.152073
5031439G07Rik		80.8461	60.6223	31.1328		-0.388626	0.548805	1		-1.28631	0.652898	0.198276		-0.897681	0.654972	0.452431
5033403F01Rik		0.327625	0.856931	0		0.549324	0.662418	1		-0.55408	1.23869	NA		-1.1034	1.24649	NA
5033430I15Rik		0.640899	1.05248	0		0.386924	0.777204	1		-1.17896	1.35247	NA		-1.56588	1.3545	NA
5330406M23Rik		24.3133	44.3404	42.1814		0.711777	0.494214	1		0.649671	1.04093	0.788657		-0.062106	1.03908	0.985486
5330417C22Rik		0.638864	0.741014	0.381017		0.0748337	0.955457	1		-0.299913	1.33752	NA		-0.374747	1.33727	NA
5330417H12Rik		0	0.86984	0		1.38493	0.25322	1		0	1.17595	NA		-1.39279	1.21477	NA
5330426P16Rik		15.3981	12.6725	10.2741		-0.216508	0.855602	1		-0.43045	1.18999	0.893723		-0.213942	1.19134	0.953158
5330438D12Rik		6.09989	5.38264	0.811111		-0.185328	0.862057	1		-2.13846	1.12782	0.221414		-1.95313	1.13223	0.300171
5330439K02Rik		2.55749	3.1187	0		0.218581	0.850107	1		-2.77153	1.28808	0.148373		-2.99011	1.28626	0.117144
5430400D12Rik		0.632706	3.28625	11.4305		1.15006	NA	NA		2.33807	1.34268	NA		1.188	1.33633	NA
5430402O13Rik		0.638864	0.741014	0		0.0708751	0.955396	1		-0.829574	1.25307	NA		-0.900449	1.25261	NA
5430403G16Rik		12.1546	6.44803	9.47123		-0.742667	0.502437	1		-0.279541	1.10113	0.926594		0.463126	1.10902	0.881317
5430405H02Rik		12.7894	11.7104	1.14305		-0.127378	0.893692	1		-2.88869	1.03455	0.0426383		-2.76131	1.03689	0.0587494
5430416N02Rik		10.8953	10.5956	0		-0.0454361	0.969373	1		-3.76533	1.26421	0.0276045		-3.7199	1.26495	0.0314636
5430416O09Rik		0.626548	0	13.7166		-0.262577	NA	NA		1.65976	1.30188	NA		1.92234	1.30024	NA
5430420F09Rik		5.48148	0.597106	0		-2.21751	0.0909971	1		-3.43279	1.33942	0.069681		-1.21529	1.3594	0.690012
5430421N21Rik		0.626548	0.856931	208.611		0.10504	0.938222	1		4.66297	1.35138	0.00798008		4.55793	1.35139	0.0106141
5430427O19Rik		67.0616	58.8578	31.7958		-0.160816	0.872282	1		-0.908463	1.00185	0.66489		-0.747647	1.00238	0.752781
5430435G22Rik		19.8207	28.6848	145.945		0.482276	0.492356	1		2.68637	0.691868	0.00201602		2.2041	0.687943	0.0166948
5530601H04Rik		36.251	37.1665	7.57037		0.0277682	0.979877	1		-1.75633	1.10842	0.337354		-1.78409	1.10863	0.345645
5730405O15Rik		0	1.45404	0		1.57401	0.205162	1		0	1.21324	NA		-1.58094	1.24422	NA
5730409E04Rik		11.2395	9.09383	0		-0.276229	0.745914	1		-4.53479	1.13465	0.00135732		-4.25857	1.13823	0.00354469
5730422E09Rik		1.26745	0.741014	0		-0.476561	0.72785	1		-1.69273	1.36014	NA		-1.21617	1.35728	NA
5730435O14Rik		1.60739	0	0		-2.15594	0.105828	1		-2.18791	1.33745	NA		0	1.2933	NA
5730455P16Rik		52.8777	31.44	1.57315		-0.732732	0.104159	1		-4.71399	0.66684	5.49527e-10		-3.98126	0.672952	4.46922e-07
5730508B09Rik		0.939821	1.48203	3.24445		0.238382	0.860663	1		0.781999	1.35963	0.811006		0.543616	1.36002	0.887738
5830415B17Rik		1.58484	0	1.08148		-1.23979	0.34518	1		-0.247205	1.32592	NA		0.992581	1.31208	NA
5830415F09Rik		45.6453	32.9805	9.79491		-0.41014	0.665877	1		-1.88534	0.95908	0.199396		-1.4752	0.960977	0.377011
5830416P10Rik		2.53286	0.91074	0		-1.01364	0.457789	1		-2.32421	1.36812	NA		-1.31057	1.36942	NA
5830417I10Rik		2.89331	5.1182	0		0.71741	0.50213	1		-2.90904	1.25089	0.110483		-3.62645	1.24175	0.0327853
5830428H23Rik		23.9795	25.9676	30.5537		0.097432	0.921919	1		0.292642	0.992528	0.91312		0.19521	0.992595	0.947215
5830432E09Rik		17.5685	24.3227	3.92476		0.417337	0.57107	1		-1.91335	0.786223	0.0894952		-2.33068	0.782897	0.0289574
5830444B04Rik		9.21003	7.56261	0		-0.274585	0.754054	1		-4.32046	1.15048	0.00305528		-4.04587	1.15454	0.00722249
5830454E08Rik		1.59304	2.05331	1.89259		0.223321	0.865984	1		0.172023	1.32222	0.964917		-0.0512978	1.32095	0.991596
5830462I19Rik		0.640899	0.298553	4.46156		-0.383518	0.779381	1		1.65915	1.36108	0.506822		2.04266	1.36397	0.393509
5930403N24Rik		11.8209	19.4256	15.6136		0.559341	0.615118	1		0.321183	1.11283	0.915144		-0.238158	1.11047	0.942936
6030442K20Rik		1.2818	0.895659	0		-0.222467	0.86548	1		-1.1761	1.30275	NA		-0.953638	1.29981	NA
6030458C11Rik		42.396	29.6761	50.33		-0.415913	0.694808	1		0.200619	1.05817	0.946436		0.616532	1.05957	0.819352
6030460B20Rik		0.313274	1.76767	0		1.09573	0.408077	1		-0.547027	1.30436	NA		-1.64276	1.31559	NA
6030468B19Rik		10.2462	10.3397	2.16296		0.0151837	0.987486	1		-1.80991	1.00759	0.253124		-1.82509	1.0087	0.266342
6230400D17Rik		1.2736	1.49494	0		0.119238	0.925019	1		-2.14227	1.33982	NA		-2.26151	1.33936	NA
6230415J03Rik		1.92885	6.69494	0		1.49573	0.17493	1		-2.42212	1.27029	0.217962		-3.91786	1.24945	0.0198586
6330403K07Rik		0.94598	0.45537	23.2913		-0.706557	0.558768	1		3.8315	1.08138	0.00599981		4.53806	1.13841	0.00159261
6330403L08Rik		5.77425	3.83389	3.78519		-0.422891	0.73645	1		-0.417639	1.25497	0.90151		0.00525188	1.25928	0.999406
6330408A02Rik		5.44668	5.35465	10.0037		-0.0236757	NA	NA		0.642544	1.23285	NA		0.666219	1.23385	NA
6330409D20Rik		0.319432	0	0.762035		-0.555997	0.650856	1		0.454019	1.25547	NA		1.01002	1.23791	NA
6330416G13Rik		220.676	223.758	168.089		0.0226434	0.956126	1		-0.381135	0.412221	0.656311		-0.403779	0.412434	0.649003
6330418K02Rik		10.8851	6.87541	10.2342		-0.574572	0.563158	1		-0.0989047	0.984826	0.971011		0.475667	0.994266	0.857649
6330419J24Rik		16.9502	18.235	0		0.113098	0.865353	1		-5.09709	1.05672	6.12811e-05		-5.21019	1.05665	4.3915e-05
6330549D23Rik		1.59716	2.26177	28.9293		0.191851	NA	NA		2.31552	1.36544	NA		2.12367	1.36533	NA
6330562C20Rik		1.2531	1.05248	2.7037		-0.096596	0.943095	1		0.500073	1.35547	0.892281		0.596669	1.35475	0.873392
6430511E19Rik		6.08763	3.7029	0		-0.609118	0.585193	1		-3.64373	1.25328	0.0328024		-3.03462	1.26132	0.100524
6430548M08Rik		13.2461	13.0498	0		-0.00303983	0.997508	1		-4.45785	1.16763	0.00249355		-4.45481	1.16835	0.00279631
6430550D23Rik		1.62377	1.64958	0.381017		0.0160618	0.990598	1		-1.05303	1.36705	0.726912		-1.06909	1.36732	0.736518
6430562O15Rik		2.21958	2.31097	2.01977		0.0961022	0.93163	1		-0.0939652	1.12121	0.975675		-0.190067	1.12114	0.955734
6430571L13Rik		0.313274	1.20929	0		0.753311	0.556152	1		-0.52641	1.25995	NA		-1.27972	1.26976	NA
6430573P05Rik		0.960331	2.35187	0		1.00562	0.418082	1		-1.83101	1.33675	NA		-2.83663	1.32154	NA
6430590A07Rik		8.36456	4.64163	1.89259		-0.711513	0.527259	1		-1.62179	1.14152	0.412199		-0.910278	1.15166	0.733396
6530402F18Rik		2.88715	1.75259	0		-0.525242	0.665787	1		-2.89686	1.30884	0.134578		-2.37162	1.31748	0.269804
6720427I07Rik		2.56156	1.33812	2.2861		-0.648914	0.606238	1		-0.166112	1.24568	0.964052		0.482802	1.2606	0.892192
6720464F23Rik		1.59304	0.45537	0		-1.18959	0.385201	1		-2.13236	1.36541	NA		-0.942775	1.36171	NA
6720489N17Rik		0.960331	0.856931	0.819376		-0.0536753	0.968035	1		-0.11025	1.33787	NA		-0.0565744	1.34011	NA
6820402A03Rik		2.24009	2.60952	0		0.209762	0.865124	1		-2.52095	1.31987	0.21697		-2.73071	1.31852	0.177767
6820408C15Rik		0.313274	0	3.51482		-0.316184	NA	NA		1.30783	1.28771	NA		1.62401	1.28248	NA
6820431F20Rik		7.34683	4.27201	0.381017		-0.668056	0.469689	1		-3.30872	1.09186	0.0242615		-2.64067	1.1058	0.104242
8030423J24Rik		1.60739	3.9286	1.14305		0.796794	0.550541	1		-0.308027	1.3414	0.935912		-1.10482	1.33697	0.716908
8030442B05Rik		6.69158	1.63667	0		-1.76244	0.0935455	1		-4.09631	1.22637	0.0108733		-2.33387	1.25955	0.251275
8030453O22Rik		1.8858	1.8064	2.02803		-0.0536732	0.967862	1		0.0688915	1.32975	0.985029		0.122565	1.33114	0.977502
8030462N17Rik		1.90428	0	0.27037		-1.70744	0.195507	1		-1.23091	1.33086	NA		0.476526	1.30694	NA
8430408G22Rik		6.05882	2.18214	37.1041		-1.00137	0.399106	1		2.06046	1.16324	0.262968		3.06183	1.17787	0.0676057
8430419L09Rik		141.44	122.637	92.2651		-0.16985	0.870929	1		-0.50845	1.04553	0.848579		-0.3386	1.04575	0.913852
8430429K09Rik		3.2332	2.56032	1.36838		-0.242038	0.852633	1		-0.777301	1.30721	0.801742		-0.535262	1.31028	0.884233
8430432A02Rik		1.28796	0.45537	0		-0.95451	0.485761	1		-1.88569	1.36011	NA		-0.931177	1.35337	NA
9030407P20Rik		5.1703	1.16839	1.91325		-1.5629	0.185838	1		-1.09121	1.16072	0.649571		0.47169	1.2004	0.888918
9030617O03Rik		123.283	103.274	53.7982		-0.243196	0.660219	1		-1.13789	0.556678	0.175398		-0.894693	0.557825	0.348563
9030624J02Rik		295.855	286.432	356.161		-0.0431559	0.915902	1		0.262161	0.407904	0.782209		0.305317	0.40819	0.751577
9130011E15Rik		24.684	26.403	8.11111		0.07974	0.943831	1		-1.22606	1.13714	0.577929		-1.3058	1.13724	0.566599
9130019O22Rik		28.8285	20.1035	12.437		-0.394285	0.738853	1		-0.905256	1.18389	0.729355		-0.510972	1.18517	0.876835
9130023H24Rik		23.912	22.4496	0		-0.100284	0.899243	1		-5.33157	1.08118	3.9533e-05		-5.23129	1.08223	6.53272e-05
9130024F11Rik		0.313274	0	3.42916		-0.322513	NA	NA		1.28559	1.28709	NA		1.60811	1.28164	NA
9130213A22Rik		0.638864	0.91074	19.4897		0.0846821	NA	NA		1.90802	1.34055	NA		1.82334	1.34048	NA
9130221H12Rik		1.2818	3.26044	2.16296		0.886812	0.494259	1		0.495053	1.29974	0.88632		-0.391758	1.28972	0.92067
9130230N09Rik		0.94598	0.298553	0		-0.621248	0.621917	1		-1.14749	1.25085	NA		-0.526242	1.23855	NA
9130401M01Rik		24.2663	20.5573	39.9738		-0.238566	0.696178	1		0.68362	0.59877	0.547494		0.922186	0.603668	0.380516
9230110C19Rik		0	0	11.0361		0	NA	NA		3.01902	1.36021	NA		3.00512	1.35949	NA
9230112E08Rik		1.90834	7.51927	0		1.55302	0.207105	1		-2.15649	1.31487	0.315361		-3.70952	1.30153	0.0387906
9230114K14Rik		3.20042	1.42822	0		-0.762578	0.570166	1		-2.53688	1.36039	0.230695		-1.7743	1.36419	0.487439
9230116N13Rik		2.85432	4.02727	0		0.409678	0.714428	1		-2.87782	1.27081	0.123459		-3.2875	1.26633	0.0681522
9330020H09Rik		4.7299	8.3596	1.35185		0.590369	0.637638	1		-1.15096	1.26905	0.66489		-1.74132	1.26593	0.450461
9330104G04Rik		4.80781	1.48203	0		-1.44287	0.220315	1		-3.54533	1.28322	0.0453771		-2.10246	1.30654	0.345645
9330133O14Rik		37.3544	32.1627	17.5268		-0.162709	0.89376	1		-0.795618	1.21925	0.777915		-0.632909	1.21966	0.842554
9330136K24Rik		0.313274	0.298553	1.57315		-0.00302911	0.998218	1		1.08029	1.36332	NA		1.08332	1.36249	NA
9330159M07Rik		2.22778	2.06622	0		-0.111683	0.924771	1		-2.70424	1.30133	0.166557		-2.59255	1.30474	0.204339
9330160F10Rik		11.1717	6.27613	0		-0.789873	0.345373	1		-4.62872	1.13493	0.00104694		-3.83884	1.14508	0.0112296
9330161L09Rik		0.313274	0.741014	0		0.452749	0.717505	1		-0.574587	1.23094	NA		-1.02734	1.2379	NA
9330162012Rik		0.313274	0.895659	0		0.587234	0.640807	1		-0.537056	1.23889	NA		-1.12429	1.24729	NA
9330175E14Rik		0.974682	1.82148	3.24445		0.318423	0.813895	1		0.721865	1.35399	0.830556		0.403442	1.35462	0.922633
9430008C03Rik		33.6484	37.0847	0.27037		0.129827	0.801465	1		-5.3639	0.887756	2.06266e-07		-5.49373	0.887621	1.08078e-07
9430015G10Rik		35.6286	46.2916	7.06711		0.341215	0.692686	1		-2.0693	0.884815	0.107989		-2.41052	0.883834	0.0512857
9430016H08Rik		52.4003	54.9824	44.9253		0.0659332	0.91027	1		-0.216365	0.585818	0.892049		-0.282299	0.586091	0.856395
9430020K01Rik		8.98501	6.33824	191.487		-0.428055	0.55979	1		4.14061	0.68435	1.98045e-07		4.56866	0.700406	1.7366e-08
9430025C20Rik		4.15663	7.3778	0		0.763855	0.395758	1		-3.41445	1.18142	0.0340837		-4.1783	1.17166	0.00611486
9430034N14Rik		15.6416	18.9677	3.19537		0.254111	0.745928	1		-2.01276	0.836758	0.094189		-2.26687	0.835084	0.0526653
9430038I01Rik		44.9799	36.3636	7.84074		-0.250969	0.821376	1		-1.95177	1.11823	0.272177		-1.7008	1.11901	0.383982
9430053O09Rik		2.87077	4.32799	0		0.475383	0.664312	1		-2.90819	1.26183	0.115328		-3.38357	1.25618	0.0549627
9430060I03Rik		16.6492	16.8544	4.32593		0.0103275	0.992304	1		-1.52748	1.08437	0.416617		-1.53781	1.08494	0.430984
9430091E24Rik		0.958296	0.584197	0		-0.274771	0.828914	1		-1.02489	1.26087	NA		-0.750115	1.25595	NA
9430092D12Rik		0.647057	0.45537	0		-0.239394	0.848709	1		-0.933827	1.2416	NA		-0.694433	1.23532	NA
9530027J09Rik		0.313274	0	0.762035		-0.55106	0.653623	1		0.46136	1.25514	NA		1.01242	1.23761	NA
9530068E07Rik		479.067	426.846	233.18		-0.162464	0.664302	1		-1.01727	0.375633	0.0514678		-0.854802	0.375995	0.128344
9530082P21Rik		22.5013	25.7671	106.879		0.180537	0.828738	1		2.02726	0.826863	0.0864888		1.84673	0.826346	0.13737
9630010A21Rik		4.20788	2.19505	0.762035		-0.718597	0.542702	1		-1.85155	1.21409	0.363331		-1.13295	1.22895	0.676125
9630033F20Rik		12.208	5.65103	15.7199		-0.86798	0.43536	1		0.284508	1.1016	0.925093		1.15249	1.11075	0.619963
9830107B12Rik		0.954172	0.91074	0		-0.0597309	0.963004	1		-0.981095	1.27622	NA		-0.921364	1.27442	NA
9830144P21Rik		0.65525	1.47986	0.274503		0.584658	0.66711	1		-0.410967	1.35408	NA		-0.995626	1.35673	NA
9830147E19Rik		10.6272	14.0251	0		0.387048	0.638535	1		-4.42304	1.12021	0.001626		-4.81009	1.11786	0.000507196
9930012K11Rik		9.21421	8.03306	4.05556		-0.162285	0.89028	1		-0.871306	1.18167	0.74239		-0.709021	1.18364	0.812428
9930014A18Rik		0.958296	2.51942	0.544873		0.96987	0.455806	1		-0.431447	1.32266	0.903733		-1.40132	1.30916	0.605074
9930021J03Rik		21.0513	24.6593	8.19757		0.213614	0.740569	1		-1.27339	0.671213	0.221021		-1.48701	0.669881	0.140871
9930022D16Rik		2.25648	0.45537	0.27037		-1.54837	0.250782	1		-1.75995	1.34918	NA		-0.211578	1.36512	NA
9930104L06Rik		37.3282	49.6252	40.337		0.345874	0.732883	1		0.0910758	1.01364	0.974194		-0.254799	1.01304	0.933567
9930111J21Rik1		23.5969	39.0471	19.3372		0.686269	0.329638	1		-0.267619	0.711102	0.887936		-0.953888	0.706288	0.464112
9930111J21Rik2		38.2145	39.9157	28.5995		0.0532831	0.958618	1		-0.349074	1.02762	0.899429		-0.402357	1.02778	0.889478
A130010J15Rik		40.9543	36.137	49.2906		-0.148049	0.885909	1		0.224652	1.03049	0.938517		0.372701	1.0312	0.90009
A130014A01Rik		6.71819	3.97346	0		-0.644836	0.504109	1		-3.98617	1.19483	0.0109737		-3.34134	1.20523	0.0466128
A130048G24Rik		2.54517	1.3123	0		-0.713993	0.580395	1		-2.66474	1.34018	0.192911		-1.95075	1.34853	0.417333
A130050O07Rik		0.65525	2.63534	0		1.02277	0.449547	1		-0.820465	1.33984	NA		-1.84324	1.34501	NA
A130051J06Rik		2.55953	1.33812	0		-0.774828	0.513463	1		-2.94946	1.2986	0.122118		-2.17463	1.31452	0.328871
A130057D12Rik		3.55059	3.13378	1.62222		-0.14633	0.909849	1		-0.718137	1.29678	0.821703		-0.571808	1.29895	0.873392
A130071D04Rik		52.8857	61.7139	26.0189		0.191423	0.84267	1		-0.875666	0.967294	0.66568		-1.06709	0.967111	0.588539
A230005M16Rik		1.59304	2.10495	0		0.278318	0.830004	1		-2.14034	1.34737	0.335952		-2.41866	1.34558	0.270894
A230009B12Rik		0.327625	0.45537	0		0.129646	0.916245	1		-0.671468	1.21254	NA		-0.801115	1.21342	NA
A230046K03Rik		182.558	165.23	137.713		-0.136116	0.789233	1		-0.393402	0.509454	0.725953		-0.257286	0.510037	0.848156
A230050P20Rik		15.0581	14.2959	3.08472		-0.0545079	0.955492	1		-1.87519	1.00484	0.230349		-1.82068	1.00623	0.266342
A230056P14Rik		3.82697	7.76862	0		0.933382	0.303109	1		-3.30939	1.18542	0.0426586		-4.24277	1.17308	0.00523504
A230060F14Rik		2.56156	0.584197	0		-1.52005	0.237362	1		-2.93192	1.33353	NA		-1.41187	1.35577	NA
A230072C01Rik		5.73537	2.97479	2.97407		-0.700846	0.562862	1		-0.685261	1.20859	0.815183		0.0155852	1.21854	0.997725
A230083G16Rik		0.626548	0.298553	0		-0.388569	0.755159	1		-0.976904	1.23364	NA		-0.588336	1.22329	NA
A230083N12Rik		0.626548	1.48203	0		0.539304	0.68115	1		-0.783222	1.29751	NA		-1.32253	1.30182	NA
A230087F16Rik		0	0.285644	0.381017		0.652865	0.585878	1		0.746692	1.20525	NA		0.0938271	1.22569	NA
A2m		0.327625	1.71386	110.041		0.22509	NA	NA		2.89796	1.35994	NA		2.67287	1.36002	NA
A330009N23Rik		0.954172	0.597106	0		-0.266082	0.83508	1		-1.04062	1.26697	NA		-0.774543	1.26219	NA
A330017A19Rik		7.3653	5.1182	0.27037		-0.461365	0.614724	1		-3.35625	1.09545	0.0223951		-2.89489	1.10484	0.0645157
A330023F24Rik		0.952138	2.35187	0		0.944174	0.469283	1		-1.69447	1.35515	NA		-2.63864	1.3464	NA
A330032B11Rik		0.640899	0	0		-1.22197	0.305202	1		-1.24921	1.19424	NA		0	1.15083	NA
A330035P11Rik		1.62174	1.66466	0		-0.0145455	0.991526	1		-1.75649	1.36881	NA		-1.74195	1.36878	NA
A330040F15Rik		0	0.88275	0		1.38944	0.251999	1		0	1.17692	NA		-1.39728	1.21557	NA
A330048O09Rik		0.65525	0	6.45231		-0.758182	0.578364	1		1.82084	1.3701	0.453767		2.57902	1.36699	0.239672
A330069E16Rik		3.51777	4.72955	0.381017		0.340772	0.766869	1		-2.15413	1.22823	0.268811		-2.4949	1.22481	0.188383
A3galt2		1.9514	0	0		-1.65504	0.186835	1		-1.67083	1.25775	NA		0	1.22786	NA
A430005L14Rik		111.894	104.892	69.4457		-0.0971913	0.71351	1		-0.683698	0.26893	0.0727405		-0.586507	0.270498	0.152315
A430018G15Rik		1.2531	3.37852	8.50958		0.658009	NA	NA		1.44718	1.36669	NA		0.789173	1.36588	NA
A430027C01Rik		0.966489	1.20929	0		0.1487	0.913594	1		-1.42596	1.36122	NA		-1.57466	1.36141	NA
A430033K04Rik		17.067	12.1673	0		-0.42857	0.613673	1		-4.95935	1.11807	0.000287489		-4.53078	1.12185	0.0013345
A430035B10Rik		5.73532	4.88637	0		-0.235158	0.798563	1		-3.835	1.18351	0.0143164		-3.59984	1.1884	0.0255347
A430046D13Rik		10.8154	8.04163	5.51866		-0.374203	0.690747	1		-0.853987	0.946819	0.66692		-0.479784	0.953948	0.848853
A430057M04Rik		8.28253	12.6104	4.83008		0.501888	0.606892	1		-0.667209	0.991176	0.768998		-1.1691	0.986277	0.547959
A430078G23Rik		0.638864	0.45537	0		-0.233685	0.852242	1		-0.929783	1.24121	NA		-0.696098	1.23501	NA
A430078I02Rik		4.15047	4.44391	0.540741		0.0723283	0.944534	1		-2.09705	1.13214	0.234813		-2.16938	1.13268	0.229228
A430093F15Rik		0.319432	0.91074	0.549005		0.443233	0.72786	1		0.216519	1.27304	NA		-0.226714	1.2772	NA
A430105I19Rik		0.968524	0.753923	0		-0.235155	0.863438	1		-1.49247	1.35459	NA		-1.25732	1.35231	NA
A430105J06Rik		0.960331	0.285644	0		-0.875493	0.519912	1		-1.67166	1.34692	NA		-0.796168	1.33487	NA
A430110C17Rik		2.21958	3.0778	0		0.41641	0.713794	1		-2.67126	1.28371	0.165942		-3.08767	1.27837	0.0987125
A430110L20Rik		4.76679	3.90061	0		-0.307801	0.772295	1		-3.49598	1.23889	0.0400862		-3.18818	1.24452	0.0735868
A4galt		0.313274	2.54524	15.5352		1.30441	0.331062	1		3.08701	1.33582	0.1139		1.78261	1.32492	0.466631
A530013C23Rik		0	1.05248	2.2861		0.88167	0.501178	1		1.39096	1.31482	NA		0.509286	1.32255	NA
A530017D24Rik		3.82901	3.54608	0		-0.089373	0.929335	1		-3.36288	1.22565	0.0475204		-3.27351	1.22876	0.0586864
A530032D15Rik		0	0.753923	0		1.30082	0.276662	1		0	1.15683	NA		-1.30899	1.1988	NA
A530040E14Rik		0.327625	0.753923	0		0.444417	0.72276	1		-0.583539	1.23257	NA		-1.02796	1.23922	NA
A530064D06Rik		2.86868	7.58447	0		0.97832	0.457517	1		-2.16454	1.34696	0.328623		-3.14286	1.34334	0.113966
A530072M11Rik		4.48426	1.48203	0		-1.31935	0.278121	1		-3.374	1.3011	0.0655048		-2.05465	1.31988	0.368732
A530083I20Rik		1.58688	1.05248	0		-0.44334	0.739315	1		-2.20069	1.35878	NA		-1.75735	1.36281	NA
A630001G21Rik		57.2961	64.113	55.3744		0.153853	0.802704	1		-0.0442107	0.615951	0.979525		-0.198064	0.615729	0.914285
A630033H20Rik		52.1775	31.2983	4.5963		-0.632814	0.526681	1		-2.86979	1.01797	0.0402834		-2.23698	1.02027	0.146425
A630052C17Rik		0.974682	3.4409	0		1.12721	0.410124	1		-1.26872	1.36965	0.655482		-2.39593	1.36933	0.28985
A630077J23Rik		2.88099	1.66466	0.540741		-0.647983	0.607027	1		-1.54763	1.28037	0.511588		-0.899645	1.29259	0.772998
A630081D01Rik		0.327625	0.584197	0		0.334799	0.788216	1		-0.614216	1.22589	NA		-0.949015	1.23095	NA
A730011C13Rik		0.313274	0.91074	0		0.550952	0.661099	1		-0.547198	1.23679	NA		-1.09815	1.24486	NA
A730015C16Rik		0.319432	1.64958	0		1.01029	0.440965	1		-0.528532	1.29147	NA		-1.53882	1.30232	NA
A730017L22Rik		6.69768	10.1017	4.76851		0.458174	0.680674	1		-0.380633	1.12078	0.899429		-0.838807	1.11734	0.750223
A730020M07Rik		0.626548	0.91074	0		0.184439	0.884578	1		-0.788895	1.25641	NA		-0.973334	1.25751	NA
A730061H03Rik		0	0.45537	0.27037		0.812545	0.500696	1		0.608625	1.20543	NA		-0.20392	1.22958	NA
A730071L15Rik		0.626548	0.741014	0		0.0800681	0.949605	1		-0.823462	1.2526	NA		-0.90353	1.25228	NA
A730081D07Rik		0.626548	1.61085	0		0.811758	0.553711	1		-1.16558	1.36401	NA		-1.97734	1.36572	NA
A830005F24Rik		0	0.753923	1.35185		0.784251	0.539723	1		1.16567	1.28409	NA		0.381424	1.29405	NA
A830008E24Rik		34.4981	30.1137	10.0249		-0.194285	0.806343	1		-1.59157	0.806408	0.197297		-1.39729	0.808351	0.298527
A830010M20Rik		2.91173	4.67574	15.9005		0.500764	0.672504	1		1.87219	1.17297	0.333101		1.37143	1.16732	0.553665
A830052D11Rik		7.38576	6.47602	0		-0.212069	0.835912	1		-3.89586	1.20946	0.0149596		-3.68379	1.2127	0.0249282
A830080D01Rik		10.8482	12.2301	47.2865		0.130438	0.904073	1		1.73499	1.07511	0.325805		1.60455	1.07497	0.395354
A830082K12Rik		1.59507	0.285644	2.7037		-0.848321	0.533848	1		0.410879	1.36742	0.911758		1.2592	1.36443	0.675746
A930002H24Rik		0.632706	0.285644	0		-0.409428	0.742347	1		-0.985423	1.23325	NA		-0.575995	1.22237	NA
A930004D18Rik		0.638864	0.45537	0		-0.233685	0.852242	1		-0.929783	1.24121	NA		-0.696098	1.23501	NA
A930004J17Rik		5.4569	3.91352	0		-0.473271	0.652068	1		-3.65569	1.23051	0.0280539		-3.18242	1.23826	0.0723258
A930005H10Rik		14.0834	6.99132	14.2123		-0.944077	0.211671	1		0.0251956	0.730354	0.990054		0.969272	0.754606	0.495352
A930005N03Rik		0.640899	1.16839	2.16296		0.430667	0.753121	1		0.931791	1.3678	0.765677		0.501124	1.36678	0.897775
A930006K02Rik		1.61355	2.22304	1.62222		0.246101	0.856811	1		0.0163015	1.36412	0.996622		-0.229799	1.36371	0.955734
A930006L05Rik		0.982875	0.298553	0		-0.637695	0.61267	1		-1.15689	1.25098	NA		-0.519197	1.23862	NA
A930007I19Rik		18.4571	32.6974	17.0311		0.714645	0.431126	1		-0.0940041	0.911854	0.970515		-0.808649	0.908058	0.691134
A930011G23Rik		5.41588	9.42282	4.57221		0.594488	0.618818	1		-0.203114	1.20015	0.952038		-0.797602	1.19632	0.783963
A930012O16Rik		1.27976	1.62376	0		0.277314	0.822656	1		-2.16791	1.33047	NA		-2.44522	1.3272	NA
A930024E05Rik		6.72644	5.93885	3.24445		-0.150987	0.89362	1		-0.793364	1.1365	0.758971		-0.642378	1.13957	0.825668
A930029G22Rik		17.5233	25.6543	0		0.508435	0.434034	1		-5.10218	1.04494	4.77188e-05		-5.61061	1.04246	6.1805e-06
A930032L01Rik		0.939821	1.02666	0		0.0477387	0.970604	1		-0.960504	1.28364	NA		-1.00824	1.28306	NA
A930033H14Rik		2.89738	0	0		-2.81972	0.0385076	1		-2.86069	1.36451	NA		0	1.34109	NA
A930038B10Rik		0	1.20929	0		1.48355	0.227349	1		0	1.1963	NA		-1.49096	1.23113	NA
AA386476		1.30231	1.9374	0.27037		0.335079	0.804874	1		-1.03446	1.36457	NA		-1.36954	1.36347	NA
AA413626		0.647057	0.597106	0		-0.032692	0.979361	1		-0.865854	1.24973	NA		-0.833162	1.24763	NA
AA414768		1.89812	0.584197	0		-0.999761	0.46535	1		-2.14537	1.36734	NA		-1.1456	1.36621	NA
AA415398		3.86387	4.57274	6.48889		0.175997	0.885945	1		0.555076	1.22233	0.860519		0.379079	1.2216	0.918818
AA467197		3.77979	10.6494	70.2024		1.21055	0.2041	1		3.63999	0.937328	0.00201602		2.42944	0.914964	0.0597911
AA474331		8.64919	8.83184	19.8129		0.0230718	NA	NA		0.832845	1.26435	NA		0.809773	1.26467	NA
AA474408		7.35508	9.93786	3.42916		0.336869	0.775175	1		-0.837951	1.18918	0.75711		-1.17482	1.18754	0.642755
AA543186		0.626548	1.9374	0		0.738612	0.578153	1		-0.774321	1.31374	NA		-1.51293	1.31894	NA
AA914427		1.60535	4.93801	0		1.24774	0.314609	1		-2.08469	1.32458	0.342541		-3.33243	1.31209	0.077102
AA986860		0	2.03823	1.14305		1.44182	0.27799	1		1.00782	1.32752	NA		-0.433999	1.33886	NA
AB124611		22.5116	17.4598	9.73334		-0.285101	0.805304	1		-0.917129	1.15884	0.717093		-0.632028	1.16022	0.833439
AC127252.1		0	0	2.17546		0	1	1		1.69232	1.26053	NA		1.683	1.25827	NA
AC168977.1		0.327625	0.298553	0.540741		-0.0218679	0.986101	1		0.242669	1.26242	NA		0.264537	1.26017	NA
AF251705		1310.7	1199.61	568.687		-0.125107	0.774934	1		-1.17256	0.438073	0.0549738		-1.04746	0.438168	0.103786
AF529169		2.24009	0	0		-2.61447	0.0542734	1		-2.65407	1.36108	NA		0	1.32975	NA
AI182371		1.90834	0.45537	0		-0.992963	0.455095	1		-1.6352	1.32168	NA		-0.642236	1.31127	NA
AI314180		59.3113	70.8736	104.599		0.252417	0.640294	1		0.784399	0.537141	0.393321		0.531982	0.536315	0.641225
AI413582		182.472	198.17	73.7165		0.110944	0.844881	1		-1.2448	0.570492	0.141909		-1.35575	0.570496	0.106613
AI427809		4.19968	3.02616	3.78519		-0.282627	0.831867	1		-0.0855157	1.32953	0.981984		0.197111	1.33133	0.960795
AI429214		6.10396	4.966	16.7648		-0.197947	0.877911	1		1.00074	1.28398	0.722701		1.19869	1.28543	0.67144
AI464131		3.8311	4.2591	70.1309		0.17633	0.83077	1		3.8588	0.767139	2.54121e-05		3.68247	0.763152	6.72102e-05
AI467606		202.798	155.912	84.0385		-0.355393	0.59764	1		-1.19235	0.674907	0.264109		-0.836955	0.675635	0.519444
AI504432		0.626548	3.01786	1.35185		0.935925	0.490779	1		0.401415	1.3573	0.912888		-0.53451	1.3598	0.888918
AI597479		21.3935	15.1467	45.5278		-0.450787	0.559834	1		0.995985	0.759341	0.462317		1.44677	0.765928	0.238828
AI606181		6.06503	3.77791	2.43333		-0.469661	0.709222	1		-0.897906	1.26226	0.754017		-0.428245	1.2668	0.908577
AI607873		15.2688	39.7188	23.3342		1.16801	0.233425	1		0.51874	0.982218	0.832109		-0.649274	0.97679	0.785013
AI661453		1.28796	2.36478	0		0.706675	0.553317	1		-2.15441	1.316	0.316348		-2.86109	1.30444	0.146309
AI662270		22.245	24.8853	28.4615		0.131082	0.89859	1		0.299305	1.02723	0.914221		0.168223	1.02714	0.956586
AI837181		29.7846	33.91	18.4842		0.162863	0.860574	1		-0.595729	0.930546	0.783103		-0.758592	0.930311	0.721688
AI846148		3.84952	3.51809	7.59536		-0.0706347	0.951629	1		0.757731	1.15181	0.775735		0.828365	1.15471	0.764094
AI854517		0.638864	0.571287	0		-0.0472984	0.970118	1		-0.868601	1.24862	NA		-0.821303	1.24624	NA
AI854703		2.2688	1.76767	0		-0.249231	0.854539	1		-2.0992	1.36772	0.358839		-1.84997	1.36853	0.463175
AI987944		92.534	78.9925	37.0408		-0.169553	0.889661	1		-0.94916	1.22265	0.724298		-0.779607	1.22282	0.796981
AK010878		20.732	20.8753	16.3704		0.00113729	0.999074	1		-0.290033	0.980261	0.912888		-0.29117	0.98092	0.922673
AK157302		1.92682	0.91074	1.68379		-0.767229	0.559208	1		-0.156013	1.30013	0.967701		0.611216	1.31494	0.863068
AU015336		0.952138	0	0		-1.39529	0.25111	1		-1.413	1.22164	NA		0	1.17917	NA
AU019823		34.1765	30.0186	54.4221		-0.155952	0.880268	1		0.555993	1.03306	0.829517		0.711945	1.03391	0.774599
AU020206		9.58483	14.3691	7.8335		0.519694	0.545218	1		-0.248514	0.86861	0.915612		-0.768207	0.862529	0.691134
AU021092		2.57388	0.45537	35.3971		-1.28686	0.317211	1		2.82816	1.24893	0.123459		4.11502	1.27354	0.015672
AU022252		34.5146	36.3245	24.8906		0.0598266	NA	NA		-0.377006	1.07546	NA		-0.436832	1.0756	NA
AU040320		149.835	144.945	215.58		-0.0415456	0.938065	1		0.504164	0.533154	0.646253		0.54571	0.533551	0.627102
AU041133		11.1676	15.1489	5.13704		0.353501	0.749319	1		-0.858905	1.11542	0.726912		-1.21241	1.11385	0.596393
AV099323		0	0.45537	0.651388		0.686662	0.577838	1		0.923129	1.24098	NA		0.236467	1.25597	NA
AW011738		3.87618	4.91219	0.540741		0.27707	0.789494	1		-2.00913	1.13298	0.262461		-2.2862	1.12939	0.191859
AW112010		89.7421	126.735	198.243		0.468055	0.422372	1		1.08976	0.581692	0.227965		0.6217	0.580565	0.605074
AW146154		25.5521	21.7688	9.73334		-0.183983	0.873222	1		-1.05573	1.15603	0.662225		-0.871748	1.15692	0.749354
AW209491		55.6357	46.3789	23.0921		-0.210082	0.851651	1		-0.989013	1.1247	0.677856		-0.778931	1.12521	0.773717
AW495222		0	0	9.50045		0	1	1		3.1863	1.36599	0.10907		3.16902	1.36536	0.117786
AW549877		95.4622	79.4647	60.2946		-0.239373	0.755146	1		-0.61177	0.768188	0.715121		-0.372397	0.769072	0.855439
AW554918		17.6401	10.7714	28.0893		-0.570264	NA	NA		0.553936	1.07106	NA		1.1242	1.07538	NA
AY074887		3.81262	3.60206	0		-0.12814	0.910037	1		-3.16726	1.27055	0.079981		-3.03912	1.27354	0.104562
AY512915		0.640899	0.298553	0		-0.398615	0.749156	1		-0.984171	1.23441	NA		-0.585556	1.22394	NA
Aaas		55.0337	63.578	14.6083		0.176016	0.863069	1		-1.56838	1.02607	0.361611		-1.7444	1.02594	0.309413
Aacs		53.9528	65.4162	162.663		0.260156	0.717658	1		1.47702	0.716092	0.170079		1.21686	0.715496	0.309413
Aaed1		8.32767	9.19928	25.0773		0.122789	0.865413	1		1.46913	0.698912	0.160965		1.34634	0.698189	0.22408
Aagab		214.275	186.577	199.146		-0.191457	0.60269	1		-0.102878	0.367024	0.917689		0.0885783	0.36794	0.936673
Aak1		3.20246	1.50785	0.381017		-0.890057	0.465434	1		-2.12505	1.26306	0.297919		-1.23499	1.28215	0.656534
Aamdc		64.9621	62.9518	60.4767		-0.0535838	0.909186	1		-0.0986178	0.468912	0.939153		-0.0450341	0.470053	0.976379
Aamp		643.659	610.227	383.155		-0.0741097	0.859224	1		-0.730412	0.418365	0.27215		-0.656302	0.418521	0.363852
Aar2		176.162	111.034	107.218		-0.545701	0.606045	1		-0.587351	1.05801	0.821144		-0.0416497	1.05848	0.991401
Aars		456.462	419.848	441.963		-0.11596	0.76635	1		-0.0451765	0.38993	0.968621		0.0707834	0.390226	0.952731
Aars2		36.9739	46.8216	28.9296		0.245691	0.843491	1		-0.24672	1.2448	0.943441		-0.492411	1.24466	0.888103
Aarsd1		15.0109	13.0848	7.75085		-0.186354	0.821421	1		-0.842419	0.834321	0.612952		-0.656064	0.83822	0.736422
Aasdh		18.8914	13.613	16.6907		-0.391068	0.702557	1		-0.159965	1.02132	0.956349		0.231103	1.0247	0.940348
Aasdhppt		53.6268	54.1473	86.4124		0.00844128	0.987144	1		0.664175	0.519166	0.476868		0.655734	0.519895	0.506945
Aatf		92.8264	114.034	103.073		0.297643	0.443867	1		0.150053	0.388643	0.885443		-0.14759	0.387601	0.893275
Aatk		10.9056	9.21832	0		-0.193612	0.831091	1		-4.4191	1.15334	0.00238739		-4.22549	1.15597	0.00461915
Abat		2.90354	2.54524	127.182		-0.101613	0.934518	1		4.0626	1.22148	0.0112656		4.16421	1.22365	0.00978556
Abca1		525.151	494.269	893.22		-0.0843642	0.8117	1		0.753171	0.353165	0.152856		0.837535	0.35341	0.107992
Abca13		3.20862	1.71386	0		-0.5867	0.662782	1		-2.46441	1.36155	0.248563		-1.87771	1.36424	0.450048
Abca14		0	0.584197	0		1.22743	0.29857	1		0	1.14241	NA		-1.23069	1.18664	NA
Abca2		17.6791	16.2099	102.202		-0.102135	0.915354	1		2.19203	0.951857	0.115789		2.29416	0.953379	0.100455
Abca3		81.2559	73.1032	81.7711		-0.136734	0.846831	1		0.00959785	0.706872	0.996029		0.146331	0.707679	0.944757
Abca4		1.62377	0.571287	34.6074		-0.364112	NA	NA		2.34906	1.37089	NA		2.71317	1.37075	NA
Abca5		0.65525	0	6.48889		-0.393557	NA	NA		1.30701	1.29756	NA		1.70057	1.29408	NA
Abca7		34.4596	45.2349	12.7244		0.358698	0.672093	1		-1.26048	0.857981	0.38965		-1.61918	0.856851	0.238645
Abca9		484.014	398.444	184.743		-0.26403	0.676726	1		-1.31014	0.634218	0.169135		-1.04611	0.63448	0.331639
Abcb10		29.0864	38.3346	24.2784		0.357275	0.682012	1		-0.2235	0.874218	0.926231		-0.580775	0.872981	0.785013
Abcb1a		4.81397	1.73968	35.2445		-1.11346	0.238071	1		2.59187	0.853363	0.0238949		3.70533	0.909237	0.00116472
Abcb1b		31.7053	25.3037	6.46884		-0.308112	0.510903	1		-2.21602	0.526077	0.000657872		-1.9079	0.531748	0.00572779
Abcb4		22.1512	14.7215	0		-0.581096	0.328143	1		-5.52787	1.03492	6.12272e-06		-4.94678	1.03987	8.97473e-05
Abcb6		26.6191	17.3328	10.0903		-0.514721	0.609275	1		-1.17563	1.01105	0.535212		-0.660911	1.01447	0.790519
Abcb7		39.347	32.6979	21.2059		-0.231791	0.787532	1		-0.803565	0.862584	0.65353		-0.571773	0.864247	0.786483
Abcb8		93.1237	84.1622	71.0473		-0.127585	0.882982	1		-0.344302	0.866913	0.88147		-0.216717	0.867376	0.934047
Abcb9		13.1601	12.0879	17.0333		-0.081335	0.948091	1		0.268186	1.24788	0.938517		0.349521	1.24847	0.927518
Abcc1		61.4227	63.1902	112.506		0.046264	0.939833	1		0.830445	0.609377	0.437188		0.78418	0.6097	0.494573
Abcc10		17.2839	25.959	6.98056		0.509429	0.589159	1		-1.09828	0.957605	0.544313		-1.60771	0.95496	0.316852
Abcc3		649.564	475.103	346.464		-0.420584	0.538386	1		-0.846665	0.683756	0.497968		-0.426081	0.684015	0.803102
Abcc4		13.4447	19.8783	26.2768		0.454054	0.677512	1		0.772476	1.08998	0.755642		0.318423	1.08823	0.924209
Abcc5		67.7515	86.1516	67.9861		0.34301	0.446058	1		0.00770945	0.451179	0.994671		-0.335301	0.449722	0.752781
Abcc9		1.91043	0	0		-1.64864	0.188271	1		-1.6645	1.25702	NA		0	1.22681	NA
Abcd1		293.24	289.146	141.782		-0.0177044	0.983255	1		-0.937002	0.844174	0.562283		-0.919298	0.844257	0.59628
Abcd2		278.081	209.113	139.17		-0.401407	0.266316	1		-0.978172	0.362567	0.0525907		-0.576765	0.363883	0.356626
Abcd3		190.75	174.936	106.334		-0.10286	0.921782	1		-0.69194	1.04787	0.774326		-0.58908	1.04799	0.826185
Abcd4		40.6677	24.6553	18.6199		-0.626452	0.503355	1		-0.981474	0.93727	0.593301		-0.355022	0.940626	0.894333
Abce1		136.04	113.309	233.066		-0.251036	0.644551	1		0.743219	0.541446	0.432572		0.994255	0.542532	0.258577
Abcf1		165.775	151.776	143.302		-0.124391	0.73607	1		-0.205674	0.36871	0.820107		-0.0812827	0.369601	0.941627
Abcf2		183.788	160.76	107.18		-0.158413	0.881073	1		-0.634642	1.05907	0.799966		-0.476229	1.05923	0.870329
Abcf3		159.069	172.904	101.567		0.100586	0.922306	1		-0.535559	1.03171	0.836328		-0.636146	1.03171	0.805399
Abcg1		159.978	142.899	92.3401		-0.159322	0.740461	1		-0.763711	0.482618	0.338322		-0.604389	0.483405	0.513352
Abcg2		94.9845	95.8097	106.47		0.0106027	0.987113	1		0.150291	0.655588	0.935912		0.139689	0.65589	0.94314
Abcg3		26.3263	20.5807	0		-0.348832	0.542972	1		-5.70176	1.01854	1.89794e-06		-5.35293	1.02121	1.17501e-05
Abhd1		1.26745	2.70423	0.381017		0.745799	0.562678	1		-1.03536	1.32227	0.721396		-1.78115	1.31306	0.460613
Abhd10		39.6683	46.5616	19.6962		0.196827	0.838444	1		-0.852176	0.969047	0.677856		-1.049	0.968786	0.59925
Abhd11		77.338	72.267	45.2289		-0.10434	0.805255	1		-0.753602	0.42744	0.2654		-0.649263	0.428881	0.387146
Abhd11os		1.89399	2.54741	0		0.28669	0.825791	1		-2.20566	1.34773	0.316525		-2.49235	1.3462	0.251675
Abhd12		737.57	1084.21	570.436		0.518164	0.453617	1		-0.345915	0.691669	0.8433		-0.864079	0.69155	0.513652
Abhd13		28.3881	14.017	18.0657		-0.79965	0.478348	1		-0.511886	1.12592	0.860387		0.287764	1.12939	0.932581
Abhd14a		46.2881	50.6398	101.426		0.127229	0.734878	1		1.11538	0.366073	0.0234227		0.988151	0.365746	0.0541028
Abhd14b		27.5588	26.1668	36.9801		-0.0573796	0.956875	1		0.349014	1.05935	0.902871		0.406394	1.05994	0.892192
Abhd15		80.6783	146.571	67.4227		0.797671	0.272935	1		-0.244389	0.729687	0.901336		-1.04206	0.728157	0.424161
Abhd16a		251.728	232.31	179.418		-0.108989	0.852358	1		-0.463916	0.585918	0.717044		-0.354927	0.586228	0.809586
Abhd17a		38.2432	67.4229	75.6371		0.74364	0.342816	1		0.88982	0.783006	0.549622		0.14618	0.780418	0.950975
Abhd17b		15.6991	9.74475	8.35739		-0.603954	0.511251	1		-0.804538	0.919994	0.67963		-0.200584	0.928538	0.942581
Abhd17c		39.7073	25.3419	10.1072		-0.60746	0.311668	1		-1.87082	0.621503	0.0255026		-1.26336	0.62856	0.196944
Abhd2		27.9337	32.1699	76.0518		0.166917	0.874701	1		1.18694	1.05609	0.555617		1.02002	1.05593	0.65555
Abhd3		13.7251	22.1679	64.5588		0.54788	0.610398	1		1.81818	1.07155	0.291997		1.2703	1.06943	0.546423
Abhd4		317.5	266.305	285.704		-0.246526	0.481932	1		-0.149429	0.349979	0.871413		0.0970968	0.350769	0.927636
Abhd5		41.0773	34.1314	92.81		-0.266449	0.431603	1		1.15994	0.31905	0.00456209		1.42639	0.325707	0.000377511
Abhd6		176.279	158.929	116.255		-0.142893	0.819063	1		-0.564365	0.625228	0.666637		-0.421472	0.625699	0.781471
Abhd8		35.2703	34.7237	63.1703		-0.0155716	0.988404	1		0.68615	1.0697	0.782646		0.701722	1.07003	0.789282
Abi1		223.686	222.879	126.714		-0.00380051	0.991634	1		-0.799887	0.364711	0.138962		-0.796087	0.365027	0.149514
Abi2		62.1268	48.8696	13.5185		-0.270973	0.815142	1		-1.65744	1.16184	0.409376		-1.38647	1.16234	0.54386
Abi3		787.048	752.055	478.254		-0.0644958	0.836388	1		-0.708196	0.312874	0.123662		-0.6437	0.313042	0.182076
Abi3bp		0.640899	0	0		-1.22197	0.305202	1		-1.24921	1.19424	NA		0	1.15083	NA
Abl1		181.581	186.447	69.5185		0.036359	0.960946	1		-1.27514	0.744818	0.285591		-1.31149	0.744917	0.286059
Abl2		32.0165	34.4492	10.4588		0.0959773	0.910805	1		-1.42363	0.868767	0.315767		-1.51961	0.868847	0.289998
Ablim1		24.6492	22.0346	117.355		-0.126125	0.903592	1		1.8769	1.03641	0.248347		2.00302	1.03737	0.223073
Ablim2		1.91247	1.79349	0		-0.116129	0.923039	1		-2.57179	1.31117	0.200707		-2.45567	1.31475	0.246396
Abr		98.3823	102.911	95.3311		0.0637677	0.921167	1		-0.0430129	0.644185	0.980955		-0.106781	0.644326	0.956351
Abracl		83.6076	96.5476	128.371		0.192036	0.693137	1		0.597218	0.484456	0.501129		0.405182	0.484062	0.712418
Abt1		53.0289	41.8364	32.6732		-0.30388	0.736448	1		-0.607249	0.903449	0.769194		-0.303369	0.904828	0.90981
Abtb1		171.4	181.314	140.08		0.0781711	0.877051	1		-0.277562	0.505758	0.824179		-0.355733	0.505837	0.769531
Abtb2		0.319432	0.88275	15.3388		0.587415	0.662903	1		3.28611	1.33351	0.0844879		2.69869	1.32689	0.189182
Acaa1a		231.851	309.762	220.648		0.417242	0.028757	1		-0.073969	0.192308	0.885927		-0.491211	0.190879	0.0718991
Acaa1b		0	0.45537	2.17959		0.586004	0.653188	1		1.61709	1.31473	NA		1.03109	1.32222	NA
Acaa2		98.6743	74.9585	260.637		-0.37594	0.548582	1		1.32756	0.622366	0.152799		1.7035	0.624075	0.0510956
Acaca		5.119	8.94776	12.0819		0.586882	0.628046	1		0.896037	1.20895	0.74078		0.309155	1.20556	0.932283
Acad10		14.5239	9.70168	2.98647		-0.505611	0.568918	1		-1.93067	0.9205	0.162147		-1.42506	0.928482	0.377011
Acad11		30.4421	21.6008	8.11111		-0.391668	0.730695	1		-1.46144	1.14234	0.476868		-1.06977	1.14384	0.671154
Acad12		32.7599	17.8337	31.2709		-0.829577	0.136129	1		-0.0655072	0.542548	0.96732		0.76407	0.556711	0.451711
Acad8		67.4605	86.3641	92.7023		0.29074	0.784228	1		0.374442	1.06155	0.896409		0.0837017	1.06133	0.981865
Acad9		57.6344	38.8371	25.7958		-0.447552	0.693787	1		-0.900279	1.13733	0.717044		-0.452727	1.13822	0.887961
Acadl		71.5193	84.8296	114.517		0.237008	0.608354	1		0.654867	0.459815	0.410444		0.417859	0.459056	0.682353
Acadm		103.478	103.132	58.4268		-0.00461859	0.996331	1		-0.690915	1.00512	0.763205		-0.686296	1.00526	0.776489
Acads		61.9304	62.5229	40.539		0.0184339	0.979045	1		-0.57504	0.70391	0.704982		-0.593474	0.704291	0.710756
Acadsb		85.2261	61.6855	100.912		-0.418283	0.608729	1		0.218787	0.815198	0.921409		0.637071	0.816597	0.736842
Acadvl		143.12	126.44	168.835		-0.169239	0.72673	1		0.231225	0.482599	0.851345		0.400464	0.483505	0.715842
Acap1		0.640899	3.00061	0.27037		1.39023	0.304019	1		-0.497109	1.36501	0.893003		-1.88734	1.35719	0.443925
Acap2		104.152	112.743	21.6272		0.118979	0.779795	1		-2.19641	0.448143	4.4362e-05		-2.31539	0.448101	1.62952e-05
Acap3		13.7313	24.7921	24.0041		0.602373	NA	NA		0.562573	1.24302	NA		-0.0398	1.24195	NA
Acat1		135.347	141.586	219.68		0.0635073	0.863656	1		0.686734	0.367143	0.229002		0.623227	0.367343	0.310916
Acat2		27.5835	24.1052	16.6245		-0.173884	0.774198	1		-0.678596	0.611317	0.562283		-0.504712	0.614722	0.719587
Acat3		0.640899	1.33812	1.09388		0.702053	0.584693	1		0.537781	1.28474	NA		-0.164272	1.2647	NA
Acbd3		51.9132	48.0925	10.73		-0.096165	0.921911	1		-1.92599	0.98979	0.205989		-1.82982	0.990335	0.252977
Acbd4		20.4864	14.6677	21.2736		-0.400125	0.696594	1		0.0488046	1.02251	0.985822		0.44893	1.02566	0.87376
Acbd5		46.3886	32.8233	105.739		-0.47517	0.237615	1		1.16429	0.384691	0.0244142		1.63946	0.392926	0.000829899
Acbd6		11.5568	19.7069	10.7051		0.642708	0.519998	1		-0.10614	1.00369	0.970125		-0.748848	0.999488	0.751002
Accs		93.2811	82.5457	6.21852		-0.150929	0.881282	1		-3.17494	1.02463	0.0205212		-3.02401	1.02501	0.030752
Acd		58.6842	59.5369	40.1282		0.0166525	0.986625	1		-0.464994	0.994105	0.856756		-0.481646	0.994303	0.855439
Ace		0.958296	0.753923	32.5551		-0.115717	NA	NA		2.97059	1.35934	NA		3.08631	1.36007	NA
Ace2		0.319432	0.91074	14.4787		0.240426	NA	NA		1.95657	1.33934	NA		1.71614	1.33978	NA
Acer2		9.63822	6.18142	144.916		-0.447969	0.697621	1		3.10443	1.14196	0.0502532		3.5524	1.14579	0.0214818
Acer3		440.352	449.314	295.002		0.0268102	0.949422	1		-0.565632	0.423245	0.450056		-0.592442	0.423345	0.43959
Ache		27.5897	23.4245	6.21852		-0.194591	0.857252	1		-1.69341	1.09087	0.352037		-1.49881	1.092	0.451711
Acin1		59.3172	63.8597	44.0299		0.098564	0.885725	1		-0.395907	0.687424	0.810756		-0.494471	0.687479	0.763512
Ackr1		0	4.18165	454.935		0.0991476	NA	NA		2.31841	1.31513	NA		2.21926	1.31512	NA
Ackr2		0	1.05248	0		1.44059	0.238402	1		0	1.18769	NA		-1.44822	1.22429	NA
Ackr3		5.69639	6.5532	18.1032		0.126962	0.918832	1		1.2002	1.24089	0.635462		1.07323	1.24078	0.699812
Acly		375.265	372.258	491.102		-0.00951375	0.985896	1		0.372602	0.537715	0.761245		0.382116	0.537839	0.765876
Aco1		116.217	103.426	201.512		-0.155666	0.797358	1		0.754838	0.603851	0.491553		0.910504	0.604626	0.39074
Aco2		306.392	248.831	373.756		-0.293627	0.371287	1		0.284024	0.326751	0.681208		0.577651	0.327765	0.285071
Acot1		1.591	1.05248	3.78519		-0.278927	0.838686	1		0.703319	1.36889	0.837662		0.982245	1.36942	0.764094
Acot10		0.313274	0	0.381017		-0.658988	0.583228	1		0.0676111	1.23084	NA		0.7266	1.20447	NA
Acot11		3.86183	1.77841	40.1523		-0.696336	0.56733	1		2.60428	1.19257	0.141494		3.30062	1.20424	0.0498767
Acot13		101.397	110.979	97.0375		0.119426	0.798435	1		-0.0583307	0.467708	0.965964		-0.177757	0.46767	0.893484
Acot2		2.85845	1.49494	1.19213		-0.791052	0.492427	1		-0.975555	1.15367	0.691625		-0.184503	1.18235	0.959074
Acot6		0.966489	0.45537	0		-0.469583	0.7112	1		-1.10348	1.25825	NA		-0.633899	1.2497	NA
Acot7		7.34474	20.6708	39.842		1.40055	0.0238113	1		2.2998	0.607726	0.00277258		0.899248	0.57281	0.363156
Acot8		26.9385	25.5356	34.1065		-0.0628294	0.907871	1		0.336956	0.535942	0.786777		0.399785	0.538302	0.754419
Acot9		64.854	73.3245	119.11		0.160515	0.785616	1		0.83244	0.587113	0.413429		0.671925	0.586873	0.568532
Acox1		102.654	115.677	219.882		0.169104	0.756526	1		1.05397	0.542945	0.207021		0.884864	0.542751	0.338942
Acox2		0.313274	0	7.02963		-0.226588	NA	NA		1.61731	1.29551	NA		1.8439	1.2928	NA
Acox3		420.213	411.978	198.003		-0.0294271	0.913424	1		-1.0768	0.273269	0.00167751		-1.04737	0.273554	0.00265732
Acp1		94.7694	84.9238	135.22		-0.159268	0.672122	1		0.506867	0.371749	0.437188		0.666135	0.373511	0.276002
Acp2		875.505	773.761	576.599		-0.173854	0.645993	1		-0.59076	0.378705	0.348987		-0.416906	0.378911	0.58985
Acp5		0.968524	3.26044	13.4578		1.17216	0.332256	1		2.78584	1.19158	0.10811		1.61367	1.1641	0.445735
Acp6		104.504	77.4318	45.217		-0.366541	0.71379	1		-1.01962	1.00029	0.607616		-0.653077	1.00094	0.790203
Acpp		0.313274	1.05248	0		0.673285	0.59607	1		-0.531763	1.25028	NA		-1.20505	1.25949	NA
Acrbp		7.39192	5.79711	2.7037		-0.295428	0.791999	1		-1.10146	1.13142	0.63223		-0.806035	1.13623	0.766342
Acsbg1		14.3189	9.06802	185.398		-0.478275	0.674326	1		2.9544	1.13001	0.062895		3.43267	1.13299	0.0255062
Acsf2		6.44187	4.94631	6.66988		-0.281588	0.786625	1		0.0418875	1.03183	0.988214		0.323476	1.03873	0.918434
Acsf3		9.32489	10.883	5.86249		0.20667	0.823413	1		-0.593931	0.93715	0.784046		-0.800601	0.935715	0.703631
Acsl1		64.8177	49.4384	48.5144		-0.36272	0.545055	1		-0.398906	0.598524	0.772142		-0.0361853	0.601238	0.985354
Acsl3		9.92895	12.6808	79.5002		0.313453	0.699226	1		2.72885	0.792683	0.00815089		2.4154	0.789158	0.0236683
Acsl4		85.6643	66.8728	72.893		-0.298005	0.76962	1		-0.195373	1.01711	0.945262		0.102632	1.01772	0.975268
Acsl5		236.342	241.006	210.099		0.0274817	0.963907	1		-0.162115	0.607348	0.922201		-0.189596	0.607462	0.918422
Acsl6		5.4795	3.06489	56.7511		-0.642359	0.516674	1		2.94506	0.944958	0.0196277		3.58742	0.964983	0.00379089
Acss1		191.439	172.868	62.3442		-0.138781	0.807844	1		-1.5392	0.574737	0.054767		-1.40042	0.575222	0.094966
Acss2		4.83855	5.71531	76.03		0.241819	0.745167	1		3.72759	0.689941	4.57432e-06		3.48577	0.683122	2.14051e-05
Acta1		0.313274	0	32.304		-0.558103	0.679362	1		4.4723	1.30238	0.00835001		5.03041	1.32024	0.00280815
Acta2		41.7854	42.7278	1059.27		0.023277	NA	NA		3.86782	1.05485	NA		3.84454	1.05501	NA
Actb		10217.6	13221.1	9883.55		0.362289	0.400896	1		-0.0467481	0.431296	0.970125		-0.409038	0.431285	0.66503
Actbl2		0	0	3.58888		0	1	1		1.93087	1.28812	0.374978		1.92171	1.28639	0.394769
Actc1		0	0.285644	5.87498		0.474117	0.726601	1		2.63244	1.36343	0.210258		2.15832	1.3662	0.359001
Actg-ps1		0	4.09833	8.32081		1.32482	0.329473	1		1.88311	1.35931	0.427087		0.558292	1.36186	0.883408
Actg1		1376.9	1322.11	1240.68		-0.0585148	0.867162	1		-0.14759	0.349796	0.873109		-0.0890752	0.349878	0.932581
Actg2		0	0	5.87498		0	1	1		2.39693	1.33132	0.252034		2.38559	1.33004	0.272293
Actl6a		128.83	123.504	112.742		-0.058729	0.915969	1		-0.180512	0.556477	0.903744		-0.121783	0.556966	0.941627
Actn1		2.2319	5.56067	34.5701		0.959048	NA	NA		3.09921	1.12247	NA		2.14016	1.10714	NA
Actn4		275.903	330.796	544.45		0.249172	0.687369	1		0.92804	0.618552	0.374589		0.678867	0.618414	0.591614
Actr10		198.133	169.141	177.004		-0.228115	0.45307	1		-0.156918	0.303029	0.836571		0.0711971	0.304412	0.93871
Actr1a		250.435	247.092	238.876		-0.0163699	0.981185	1		-0.063925	0.694001	0.973648		-0.0475551	0.694136	0.984191
Actr1b		209.963	207.992	189.865		-0.00935492	0.983685	1		-0.140386	0.457386	0.909848		-0.131032	0.457658	0.925415
Actr2		338.193	287.747	310.815		-0.226939	0.520931	1		-0.121399	0.352972	0.898575		0.10554	0.353661	0.922508
Actr3		466.88	387.958	536.881		-0.26144	0.507044	1		0.196699	0.393306	0.8433		0.458139	0.393799	0.559346
Actr3b		0.968524	3.662	7.09161		1.35353	0.259364	1		2.10925	1.18874	0.262089		0.755713	1.15486	0.78979
Actr5		4.19149	8.73317	22.1397		0.832372	0.437834	1		1.96279	1.06337	0.236975		1.13041	1.05283	0.603381
Actr6		54.7267	41.6706	66.3163		-0.393995	0.320454	1		0.273178	0.387814	0.75711		0.667173	0.393662	0.311443
Actr8		118.084	123.867	115.796		0.0710652	0.86628	1		-0.0231619	0.421741	0.984119		-0.0942271	0.421906	0.940907
Acvr1		45.637	26.8393	40.305		-0.742385	0.0788358	1		-0.188118	0.411326	0.859938		0.554267	0.423878	0.48509
Acvr1b		9.29614	12.1867	5.94815		0.299946	0.798435	1		-0.470103	1.17867	0.880876		-0.770049	1.17755	0.789827
Acvr2a		9.61562	11.9225	0.27037		0.311105	0.66372	1		-3.74963	0.997899	0.00304636		-4.06074	0.9951	0.00114804
Acvr2b		10.2012	11.2612	17.5268		0.10144	NA	NA		0.552363	1.24063	NA		0.450923	1.24067	NA
Acvrl1		156.841	159.95	216.724		0.0270731	0.970147	1		0.42993	0.722692	0.801742		0.402857	0.722822	0.827213
Acy1		120.201	91.809	16.6907		-0.34153	0.71127	1		-2.46676	0.929875	0.0578358		-2.12523	0.930547	0.125988
Acy3		0.327625	2.40351	4.05556		1.00408	0.462382	1		1.42185	1.36689	0.596461		0.41777	1.36859	0.920051
Acyp1		15.6027	23.7923	25.8263		0.535725	0.490644	1		0.66967	0.774667	0.682704		0.133945	0.769929	0.954576
Acyp2		1.25925	2.69132	13.6542		0.668303	0.593319	1		2.45688	1.23544	0.192911		1.78858	1.22498	0.410219
Ada		10.5083	13.4756	2.66712		0.297526	0.773349	1		-1.63954	1.06238	0.355312		-1.93707	1.0607	0.260336
Adal		32.2562	25.0434	45.7819		-0.295353	0.779592	1		0.413963	1.05287	0.883437		0.709317	1.05424	0.781648
Adam10		386.513	310.62	266.714		-0.30392	0.533872	1		-0.51883	0.488605	0.586241		-0.21491	0.489124	0.873392
Adam11		0.94598	0	0		-1.3933	0.25165	1		-1.41102	1.2213	NA		0	1.17875	NA
Adam15		511.871	659.198	296.301		0.351158	0.513809	1		-0.758201	0.538633	0.417041		-1.10936	0.538477	0.18083
Adam17		518.698	422.623	420.766		-0.272269	0.710138	1		-0.279129	0.732467	0.88632		-0.00686052	0.732663	0.998482
Adam19		0.640899	0.298553	0		-0.398615	0.749156	1		-0.984171	1.23441	NA		-0.585556	1.22394	NA
Adam1a		0.982875	0.285644	0		-0.654079	0.603379	1		-1.16262	1.25045	NA		-0.508545	1.23768	NA
Adam22		2.26467	3.85971	2.16296		0.51278	0.691729	1		-0.0255251	1.29672	0.994395		-0.538305	1.29288	0.88166
Adam23		0	0.45537	22.6273		0.546382	0.690147	1		3.83976	1.36654	0.0410073		3.29338	1.36493	0.099332
Adam3		5.09442	9.3561	5.74803		0.738923	0.449056	1		0.166912	0.982993	0.952038		-0.572011	0.971382	0.81719
Adam33		0.939821	1.20929	0		0.138369	0.915212	1		-0.937005	1.28787	NA		-1.07537	1.28818	NA
Adam4		1.26541	0.91074	0		-0.245162	0.851423	1		-1.16633	1.2985	NA		-0.921169	1.29524	NA
Adam8		167.915	98.2485	710.475		-0.681135	0.426033	1		1.86314	0.853652	0.141761		2.54427	0.854675	0.0289574
Adam9		72.4161	71.6171	92.4855		-0.0123192	0.990607	1		0.289821	1.04582	0.918425		0.30214	1.04599	0.924961
Adamts1		397.527	356.042	222.614		-0.153183	0.760777	1		-0.808415	0.503833	0.32965		-0.655233	0.504127	0.487738
Adamts10		14.8658	13.9435	7.62035		-0.0607655	0.961609	1		-0.671609	1.26385	0.830925		-0.610843	1.26431	0.856002
Adamts16		36.9964	15.9369	7.44813		-1.05616	0.259507	1		-2.01666	0.946068	0.153013		-0.960501	0.953101	0.633191
Adamts4		0.958296	0.571287	13.2482		-0.134063	NA	NA		1.56323	1.33474	NA		1.6973	1.33398	NA
Adamts6		1.93705	0	0		-1.65281	0.187335	1		-1.66862	1.2575	NA		0	1.22749	NA
Adamts9		0.638864	0.285644	0		-0.413749	0.739779	1		-0.988556	1.23358	NA		-0.574807	1.22266	NA
Adamtsl1		0.65525	0	5.73976		-0.768276	0.572882	1		1.72384	1.36956	0.487526		2.49211	1.36586	0.260652
Adamtsl2		15.7033	17.2231	7.02963		0.105817	0.927831	1		-0.860705	1.17256	0.74418		-0.966522	1.17259	0.718114
Adamtsl4		1.60739	5.46622	48.3322		1.26309	0.268025	1		3.83277	1.12449	0.00899633		2.56968	1.10109	0.11515
Adamtsl5		0.319432	0.88275	10.2741		0.412302	NA	NA		2.29665	1.37033	NA		1.88434	1.37065	NA
Adap1		13.3769	14.9404	9.7958		0.127155	0.908496	1		-0.372062	1.1085	0.901101		-0.499217	1.1084	0.869949
Adap2		150.311	145.703	87.2834		-0.0414151	0.92936	1		-0.765434	0.469384	0.318827		-0.724019	0.469853	0.373894
Adap2os		11.5075	11.0269	4.69506		-0.0386511	0.953751	1		-1.18331	0.700977	0.295655		-1.14466	0.704076	0.339755
Adar		95.0119	94.0275	132.063		-0.0114098	0.987014	1		0.441324	0.69961	0.785766		0.452734	0.699942	0.793355
Adarb1		9.23873	8.56128	11.5		-0.100929	0.881384	1		0.284063	0.661732	0.870423		0.384993	0.667688	0.82099
Adat1		9.25111	10.4193	20.9722		0.150404	0.855165	1		1.05264	0.809899	0.467309		0.902231	0.808989	0.583174
Adat2		5.41594	2.82015	7.57037		-0.646363	0.607767	1		0.357222	1.25005	0.915612		1.00359	1.25686	0.729909
Adat3		18.6477	22.8935	15.06		0.280571	0.723215	1		-0.294435	0.796603	0.891884		-0.575006	0.794908	0.762199
Adck1		127.687	113.259	76.5702		-0.143731	0.889349	1		-0.612167	1.03341	0.803093		-0.468436	1.03364	0.868483
Adck2		120.023	84.5382	122.261		-0.480947	0.390883	1		0.0226529	0.558206	0.988214		0.5036	0.560318	0.688122
Adck3		33.3763	25.9547	76.141		-0.317423	0.718347	1		1.05948	0.874191	0.510195		1.3769	0.876506	0.362702
Adck4		74.4084	66.9608	41.6837		-0.135033	0.873614	1		-0.745027	0.850331	0.678685		-0.609994	0.850962	0.764132
Adck5		76.9084	66.7179	30.6027		-0.177655	0.849903	1		-1.14773	0.94116	0.50677		-0.970071	0.941744	0.622997
Adcy3		3.24348	3.1679	13.225		-0.00740672	NA	NA		1.25689	1.34002	NA		1.2643	1.34042	NA
Adcy4		1.59716	2.02532	16.0027		0.114932	NA	NA		1.55769	1.36601	NA		1.44276	1.36602	NA
Adcy6		1.91863	2.24886	1.89259		0.132136	0.917237	1		0.00907765	1.27099	0.998104		-0.123059	1.27047	0.97626
Adcy7		194.249	215.806	181.315		0.15135	0.650959	1		-0.0948849	0.334796	0.916407		-0.246235	0.334661	0.757179
Adcy8		2.89534	0.45537	0		-1.90803	0.156261	1		-2.86977	1.35756	NA		-0.961736	1.36924	NA
Adcy9		10.2852	12.3134	10.5578		0.206846	0.855343	1		0.0150215	1.13478	0.99614		-0.191824	1.13415	0.955734
Adcyap1r1		1.60739	1.19421	30.3906		-0.237475	0.820097	1		3.72017	0.941952	0.00162176		3.95764	0.964301	0.0010585
Add1		209.827	239.145	235.341		0.182531	0.748289	1		0.157165	0.568613	0.918425		-0.0253659	0.568505	0.989086
Add3		75.3035	72.5127	96.6769		-0.0478572	0.948278	1		0.32967	0.736244	0.863312		0.377528	0.736746	0.844399
Adgb		0.640899	0	0		-1.22197	0.305202	1		-1.24921	1.19424	NA		0	1.15083	NA
Adgra2		0.638864	0	7.38656		-0.744256	0.585912	1		1.96159	1.37064	0.406786		2.70585	1.36836	0.207839
Adgra3		16.123	17.5152	13.7166		0.0884474	0.943682	1		-0.169736	1.25226	0.963557		-0.258183	1.25232	0.944873
Adgre1		1403.05	1344.77	1766.52		-0.0594072	0.902883	1		0.321484	0.486714	0.774326		0.380891	0.486768	0.736422
Adgre4		14.0713	7.82026	0		-0.776283	0.35506	1		-4.83968	1.12638	0.000480731		-4.06339	1.13464	0.00585586
Adgre5		10.9425	11.5665	26.1994		0.0582398	0.953991	1		1.05773	1.00151	0.589359		0.999492	1.002	0.63879
Adgrf5		1.59716	2.05331	213.479		0.243187	0.820277	1		5.94907	1.0175	6.00498e-07		5.70588	1.01147	1.91196e-06
Adgrg1		2073.92	1784.11	1319.29		-0.205196	0.740827	1		-0.617157	0.620431	0.621115		-0.41196	0.620482	0.785335
Adgrg3		1.9514	1.79132	0		-0.0511028	0.969415	1		-1.24405	1.3251	0.6501		-1.19295	1.32431	0.687255
Adgrl1		3.53008	3.44524	10.0741		-0.104334	0.905765	1		1.38032	0.830143	0.305399		1.48466	0.839753	0.283242
Adgrl2		22.442	26.5561	32.374		0.192247	0.861732	1		0.416161	1.10269	0.887502		0.223914	1.10243	0.945827
Adgrl3		0.638864	0	1.31104		-0.763894	0.552384	1		0.444658	1.30447	NA		1.20855	1.29063	NA
Adgrl4		7.6888	7.062	172.538		-0.0702783	0.934916	1		4.05639	0.829924	4.70898e-05		4.12667	0.833617	4.14719e-05
Adgrv1		0.313274	0	5.67778		-0.252892	NA	NA		1.52755	1.29341	NA		1.78044	1.29006	NA
Adh1		0.65525	1.19638	59.2713		0.341692	0.796339	1		4.16667	1.31022	0.0167861		3.82498	1.30758	0.0325329
Adh5		219.239	226.179	137.54		0.0367381	0.972144	1		-0.550634	1.0523	0.834205		-0.587372	1.05234	0.826932
Adhfe1		2.56359	2.22087	28.9198		-0.120247	0.922711	1		2.60027	1.22029	0.153189		2.72051	1.22349	0.140124
Adi1		187.234	149.45	177.474		-0.320625	0.421634	1		-0.0744215	0.39762	0.946819		0.246203	0.399047	0.805399
Adipor1		351.531	352.316	316.201		0.0033888	0.995135	1		-0.146772	0.555736	0.923173		-0.150161	0.555849	0.929203
Adipor2		29.1683	35.8064	23.5606		0.256384	0.790305	1		-0.267157	0.965723	0.918425		-0.523541	0.965138	0.834228
Adk		46.6978	53.5181	109.489		0.186682	0.626268	1		1.20075	0.374266	0.0155575		1.01407	0.373268	0.0525763
Adm		5.36464	9.5772	8.7634		0.566971	0.65575	1		0.468492	1.27159	0.892281		-0.0984796	1.2695	0.981967
Adnp		0.638864	0.741014	0		0.0708751	0.955396	1		-0.829574	1.25307	NA		-0.900449	1.25261	NA
Adnp2		16.3319	19.8848	3.89583		0.245023	0.806991	1		-1.67693	1.0245	0.316442		-1.92195	1.02362	0.242831
Ado		26.0048	20.7541	51.098		-0.280344	0.745223	1		0.872008	0.855654	0.60763		1.15235	0.858466	0.46749
Adora1		3.49528	6.99132	26.9013		0.550771	NA	NA		1.82985	1.32969	NA		1.27908	1.32853	NA
Adora2a		0.319432	0.597106	5.40741		0.173343	NA	NA		1.42792	1.31753	NA		1.25458	1.31794	NA
Adora2b		1.2736	3.09288	89.1681		0.99782	0.235501	1		5.6437	0.750206	2.44884e-11		4.64588	0.654219	4.76129e-10
Adora3		144.449	139.627	69.1904		-0.045142	0.942532	1		-1.00494	0.628623	0.331857		-0.959797	0.628964	0.381001
Adpgk		9.91862	16.9485	15.9902		0.633406	0.550521	1		0.548919	1.06054	0.836571		-0.0844861	1.0567	0.981653
Adprh		437.553	356.719	330.36		-0.292937	0.268719	1		-0.399575	0.264711	0.371077		-0.106638	0.265604	0.886883
Adprhl2		63.5066	97.299	66.4966		0.579588	0.378195	1		0.0553929	0.658947	0.975675		-0.524195	0.657259	0.730237
Adprm		48.2438	44.5098	40.7555		-0.0977382	0.922738	1		-0.207979	1.00761	0.940155		-0.110241	1.00813	0.973018
Adra2a		0.313274	0.895659	0.27037		0.512902	0.68609	1		-0.0449888	1.26359	NA		-0.557891	1.26927	NA
Adrb1		14.0895	12.1074	9.1926		-0.161253	0.894158	1		-0.444767	1.21255	0.89252		-0.283513	1.21362	0.93878
Adrb2		676.832	604.952	87.5786		-0.137837	0.891584	1		-2.44457	1.01231	0.0929771		-2.30673	1.01236	0.127266
Adrbk1		120.072	146.032	95.3554		0.278407	0.552111	1		-0.325412	0.469875	0.761419		-0.603819	0.469304	0.494487
Adrbk2		29.5472	29.6444	3.04814		0.0051707	0.995565	1		-2.80941	0.969141	0.0335077		-2.81458	0.969655	0.0341185
Adrm1		243.563	234.334	221.961		-0.0553386	0.837344	1		-0.132938	0.269242	0.845763		-0.0775994	0.269829	0.925058
Adsl		184.687	188.156	223.051		0.0315084	0.904146	1		0.272016	0.25993	0.593453		0.240508	0.260288	0.67528
Adss		46.7142	35.1564	36.1466		-0.400061	0.423276	1		-0.367879	0.497378	0.741364		0.032182	0.502587	0.984555
Adssl1		65.2657	48.6532	28.3292		-0.416031	0.299472	1		-1.1731	0.409396	0.0363611		-0.75707	0.414321	0.259983
Adtrp		6.72034	6.40713	0		-0.0780218	0.940146	1		-3.76826	1.21722	0.020664		-3.69024	1.21909	0.0256616
Aebp1		0.982875	0	44.0379		-0.973495	NA	NA		3.69078	1.32728	NA		4.66428	1.33991	NA
Aebp2		19.5403	22.3158	41.0924		0.151016	NA	NA		0.845072	1.11781	NA		0.694057	1.11767	NA
Aen		57.589	50.9101	24.3101		-0.154944	0.866688	1		-1.0819	0.926052	0.531565		-0.926954	0.926791	0.637466
Aes		14.7531	20.6231	53.6531		0.480669	0.411199	1		1.78227	0.56949	0.0190452		1.3016	0.562058	0.118993
Afap1		14.4911	12.5606	24.1562		-0.14102	NA	NA		0.528665	1.24927	NA		0.669686	1.24996	NA
Afap1l1		94.7519	113.21	52.2208		0.215133	0.83513	1		-0.708456	1.03467	0.764576		-0.923589	1.03456	0.690186
Afap1l2		4.54782	0.298553	10.5444		-1.59036	NA	NA		0.792915	1.35422	NA		2.38328	1.36006	NA
Aff1		42.3038	57.6456	48.9406		0.375315	0.709871	1		0.173257	1.00891	0.951321		-0.202058	1.0083	0.946651
Aff4		43.1064	52.1462	30.5412		0.232326	0.819239	1		-0.415008	1.01794	0.877798		-0.647334	1.01766	0.797471
Afg3l1		108.512	91.5416	98.7502		-0.215269	0.805785	1		-0.12016	0.875103	0.963304		0.0951093	0.875649	0.97308
Afg3l2		21.0945	22.1119	36.8718		0.0677732	0.874759	1		0.777342	0.41456	0.227712		0.709569	0.415137	0.306242
Afmid		7.02327	8.08009	2.47052		0.1705	0.872744	1		-1.16689	1.0868	0.580253		-1.33739	1.086	0.522878
Afp		27.3169	25.3903	54.6161		-0.114709	0.875407	1		0.926291	0.723708	0.476813		1.041	0.72571	0.42249
Aftph		202.045	194.107	149.277		-0.0530134	0.914027	1		-0.42095	0.491537	0.686399		-0.367936	0.491894	0.751577
Aga		298.453	263.309	186.669		-0.176243	0.725333	1		-0.651192	0.502195	0.468971		-0.474949	0.502626	0.666161
Agap1		11.5363	10.0799	32.989		-0.158011	0.87481	1		1.29316	0.992033	0.46589		1.45117	0.994765	0.411133
Agap2		0.638864	0.571287	1.90509		-0.0335242	0.979195	1		0.547445	1.29055	NA		0.580969	1.2894	NA
Agap3		26.7009	29.3329	15.2023		0.10896	0.922124	1		-0.633496	1.11664	0.81505		-0.742456	1.11665	0.785013
Agbl3		7.00282	9.135	0.27037		0.326805	0.727812	1		-3.19488	1.10778	0.0346736		-3.52168	1.10492	0.0174536
Agbl5		10.5944	9.07046	1.63049		-0.224431	0.770386	1		-2.29277	0.857758	0.0554443		-2.06834	0.863932	0.102986
Ager		0.65525	1.59794	1.08148		0.537012	0.691741	1		0.286973	1.35405	NA		-0.250038	1.35601	NA
Agfg1		23.6867	26.5727	15.5352		0.147047	0.877188	1		-0.530623	0.954842	0.821024		-0.67767	0.954648	0.766075
Agfg2		41.6301	42.0306	27.1129		0.0135632	0.988959	1		-0.529907	0.981461	0.828704		-0.54347	0.981758	0.829122
Aggf1		12.13	20.0306	0.811111		0.695735	0.274075	1		-3.22003	0.8478	0.00266523		-3.91576	0.840103	0.000131578
Agk		42.1008	36.2919	6.84582		-0.193762	0.805952	1		-2.38332	0.814816	0.0315104		-2.18955	0.816411	0.0562543
Agl		20.8776	21.9834	14.6374		0.0660593	0.930415	1		-0.463475	0.760887	0.795511		-0.529534	0.761318	0.773062
Agmo		181.787	136.919	50.3166		-0.35189	0.71712	1		-1.57602	0.972791	0.322669		-1.22413	0.973186	0.508259
Ago1		37.8769	54.2646	32.8523		0.442897	0.652291	1		-0.176963	0.984248	0.949965		-0.619861	0.983342	0.799818
Ago2		44.8714	47.5436	56.7006		0.0879725	0.886439	1		0.313504	0.613692	0.838478		0.225532	0.613836	0.897518
Ago3		39.3919	34.8293	34.9243		-0.162137	0.829749	1		-0.159491	0.752989	0.938617		0.00264571	0.754639	0.999406
Ago4		9.30851	14.8715	12.1926		0.493885	0.685624	1		0.271466	1.22027	0.937913		-0.222419	1.21873	0.952731
Agpat1		35.682	34.2856	10.6801		-0.0469335	0.958382	1		-1.51555	0.909555	0.303887		-1.46861	0.910274	0.34476
Agpat2		37.3811	39.3765	9.65998		0.0719552	0.898127	1		-1.82671	0.592625	0.0214156		-1.89866	0.592933	0.0167791
Agpat3		100.165	99.2227	73.1916		-0.0110745	0.990581	1		-0.3912	0.938464	0.874345		-0.380126	0.938641	0.884969
Agpat4		21.3483	15.7694	45.4606		-0.353186	0.735747	1		0.906744	1.04096	0.681102		1.25993	1.0434	0.535438
Agpat5		55.2464	63.7518	163.695		0.201878	0.620633	1		1.53097	0.39973	0.00239535		1.32909	0.398844	0.0119243
Agpat6		189.29	177.444	209.719		-0.0832275	0.916343	1		0.135433	0.79193	0.95164		0.218661	0.792148	0.927652
Agpat9		0	1.64958	2.97407		1.06165	0.42498	1		1.48325	1.33298	0.560724		0.421601	1.33937	0.917651
Agps		72.801	54.7738	14.0593		-0.324746	0.776976	1		-1.80433	1.14944	0.344317		-1.47959	1.14996	0.494487
Agrn		4.51092	11.1557	105.912		0.970818	0.386477	1		3.61145	1.11291	0.0141488		2.64063	1.10515	0.103953
Agt		21.8237	9.81364	129.839		-1.05478	0.179698	1		2.37155	0.759178	0.019303		3.42632	0.775531	0.000329458
Agtpbp1		13.8255	17.2538	15.6699		0.264493	0.796888	1		0.148639	1.02733	0.961375		-0.115854	1.02627	0.972271
Agtrap		79.46	87.1872	152.142		0.134601	0.741445	1		0.918792	0.403525	0.120968		0.784191	0.403351	0.219351
Ahctf1		19.264	23.7529	8.59915		0.283519	0.614419	1		-1.07823	0.591053	0.244416		-1.36174	0.588172	0.119109
Ahcy		17.8551	16.7529	30.1612		-0.0630761	0.909649	1		0.731407	0.540482	0.442018		0.794483	0.54387	0.409874
Ahcyl1		37.033	30.4736	98.3748		-0.265132	0.582169	1		1.36293	0.466692	0.0318547		1.62806	0.471544	0.00848799
Ahcyl2		22.4727	17.8076	231.998		-0.272723	0.782757	1		2.88716	0.981225	0.0300985		3.15989	0.983275	0.0163008
Ahdc1		7.42265	7.66345	7.98887		0.0459219	0.964321	1		0.0699907	1.02407	0.980955		0.0240688	1.02492	0.994729
Ahi1		3.83516	8.93511	2.97407		0.945051	0.419595	1		-0.24917	1.18286	0.939116		-1.19422	1.17381	0.629674
Ahnak		1.60942	2.66333	71.9514		0.54373	0.599052	1		4.68104	0.982576	7.72657e-05		4.13731	0.961919	0.00051019
Ahr		0	0.45537	8.38148		0.274555	NA	NA		1.85152	1.29629	NA		1.57697	1.2974	NA
Ahsa1		166.579	210.684	156.638		0.278261	0.791877	1		-0.0727788	1.05462	0.980822		-0.35104	1.05453	0.91038
Ahsa2		50.0781	64.4128	59.1023		0.339307	0.63264	1		0.214825	0.709661	0.910955		-0.124481	0.708662	0.954308
Aida		23.3387	19.0578	9.30798		-0.281009	0.511354	1		-1.28531	0.457671	0.0410924		-1.0043	0.465807	0.155187
Aif1		1408.94	1954.34	1187.83		0.449507	0.439389	1		-0.234492	0.581454	0.879944		-0.683999	0.581385	0.552937
Aif1l		2.5493	1.71386	0.762035		-0.262103	0.84696	1		-0.726643	1.35709	0.830395		-0.46454	1.35613	0.907505
Aifm1		55.92	66.3105	73.058		0.230252	0.726911	1		0.358753	0.658123	0.82574		0.128501	0.657574	0.947334
Aifm2		2.51851	3.4409	0		0.290868	0.831214	1		-1.89022	1.36952	0.429259		-2.18109	1.3693	0.353584
Aifm3		3.84132	0	45.1519		-1.48085	NA	NA		2.32902	1.35321	NA		3.80987	1.35819	NA
Aig1		46.0855	46.4084	70.0188		0.00815657	0.99371	1		0.499162	1.03345	0.848887		0.491006	1.03368	0.858803
Aim1		0.626548	0.45537	0		-0.224952	0.857653	1		-0.923595	1.24062	NA		-0.698643	1.23453	NA
Aim2		59.1307	54.7577	47.7333		-0.0905384	0.932378	1		-0.24997	1.06699	0.934577		-0.159432	1.06733	0.960424
Aimp1		59.9804	79.2133	73.2195		0.38468	0.32744	1		0.279549	0.392396	0.753641		-0.105131	0.390116	0.929203
Aimp2		75.7041	65.4128	75.2829		-0.21474	0.568423	1		-0.00317048	0.373401	0.997592		0.211569	0.37609	0.826
Aip		234.291	219.283	241.383		-0.0974486	0.761866	1		0.0437629	0.320656	0.963354		0.141211	0.321303	0.873392
Ajuba		6.106	4.169	33.9596		-0.368894	NA	NA		1.86268	1.20819	NA		2.23158	1.21205	NA
Ak1		110.723	100.369	55.8298		-0.130171	0.846345	1		-0.918565	0.67394	0.437188		-0.788394	0.674573	0.556317
Ak2		162.368	167.177	165.254		0.0364684	0.915611	1		0.0219574	0.343576	0.98202		-0.014511	0.343866	0.989878
Ak3		57.184	52.983	70.0824		-0.0979666	0.903891	1		0.265078	0.809665	0.903587		0.363045	0.810404	0.870742
Ak4		0	1.02666	8.7625		1.11461	NA	NA		3.05196	1.36764	NA		1.93734	1.36412	NA
Ak5		0	0.45537	0.762035		0.665347	0.590921	1		0.975576	1.24582	NA		0.310228	1.25952	NA
Ak6		69.9321	80.7406	92.0553		0.193165	0.637967	1		0.387257	0.408331	0.644453		0.194091	0.407718	0.858558
Ak8		0.640899	0	15.6815		-0.508974	NA	NA		2.34827	1.36714	NA		2.85724	1.36531	NA
Ak9		0.327625	0.298553	0		-0.0267057	0.982548	1		-0.71508	1.20156	NA		-0.688374	1.19807	NA
Akap1		17.3352	21.9443	22.0291		0.336737	0.614472	1		0.316717	0.666773	0.853246		-0.0200199	0.66352	0.993184
Akap10		69.4596	64.2386	17.0504		-0.0985573	0.902078	1		-1.81353	0.81019	0.129		-1.71497	0.810833	0.166037
Akap11		25.3721	24.5259	26.0796		-0.0397309	0.967813	1		0.0328345	0.983492	0.99033		0.0725655	0.98423	0.98278
Akap12		2.55337	4.80457	31.6967		0.678466	0.552798	1		2.85827	1.12667	0.0734734		2.1798	1.11662	0.216426
Akap13		239.298	284.495	341.616		0.238119	0.687663	1		0.489436	0.591855	0.70066		0.251318	0.591697	0.878981
Akap17b		3.20449	3.31642	5.40741		0.0135638	0.991959	1		0.463729	1.34398	0.898575		0.450165	1.34432	0.90983
Akap3		1.28796	0	0		-1.87854	0.149817	1		-1.90589	1.30962	NA		0	1.26143	NA
Akap5		4.20584	3.27335	0.549005		-0.296024	0.785236	1		-2.08571	1.15917	0.252154		-1.78969	1.16725	0.37791
Akap6		0	0	1.19213		0	1	1		1.48772	1.23426	NA		1.47779	1.23125	NA
Akap7		8.35428	5.78203	23.2421		-0.351787	NA	NA		1.05048	1.25894	NA		1.40227	1.26105	NA
Akap8		141.896	142.558	191.316		0.010578	0.982729	1		0.416916	0.487165	0.686704		0.406338	0.48747	0.713868
Akap8l		130.194	146.95	42.673		0.14783	0.884231	1		-1.33784	1.01707	0.460624		-1.48567	1.01704	0.409874
Akap9		107.745	95.3233	140.882		-0.167958	0.759683	1		0.372181	0.546844	0.76592		0.540139	0.547858	0.645418
Akip1		81.6747	74.6351	112.684		-0.13581	0.792304	1		0.447851	0.512494	0.679691		0.58366	0.513759	0.572772
Akirin1		51.3971	55.597	102.853		0.106414	0.797851	1		0.977725	0.408206	0.0960927		0.871311	0.408187	0.16101
Akirin2		27.526	32.2239	11.6268		0.196877	0.83394	1		-1.07889	0.946852	0.548316		-1.27577	0.946443	0.465613
Akna		341.398	465.892	225.726		0.418021	0.550771	1		-0.553806	0.701292	0.717904		-0.971826	0.701095	0.445735
Aknaos		1.63812	0	1.09801		-1.08202	0.397334	1		-0.234532	1.28918	NA		0.847492	1.27715	NA
Akr1a1		1157.38	1210.3	1057.22		0.0620887	0.891215	1		-0.126506	0.453982	0.918232		-0.188595	0.454003	0.882014
Akr1b10		276.531	265.484	142.86		-0.0593334	0.880256	1		-0.935547	0.395874	0.102781		-0.876214	0.396227	0.142569
Akr1b3		140.967	164.742	177.397		0.213932	0.627958	1		0.324469	0.440683	0.743053		0.110536	0.440353	0.933567
Akr1c13		5.15798	3.13161	9.90645		-0.482699	0.703225	1		0.663261	1.25858	0.832656		1.14596	1.26334	0.684241
Akr1e1		62.0323	45.4572	25.331		-0.383695	0.697776	1		-1.09805	0.989938	0.562283		-0.714359	0.991109	0.76281
Akr7a5		56.6719	67.632	60.2416		0.240832	0.664751	1		0.0819604	0.555693	0.960346		-0.158871	0.554926	0.925415
Akt1		86.3623	83.0003	32.9254		-0.0478986	0.960787	1		-1.18057	0.976479	0.511588		-1.13267	0.976729	0.561064
Akt1s1		59.9462	63.2034	77.2823		0.0638012	0.951907	1		0.298789	1.0573	0.916465		0.234988	1.05738	0.94097
Akt2		66.3266	61.2036	131.51		-0.101998	0.857468	1		0.9461	0.563103	0.298655		1.0481	0.564264	0.249545
Akt2-ps		0	0.298553	0.274503		0.697418	0.558063	1		0.654782	1.19414	NA		-0.0426359	1.2175	NA
Akt3		3.19427	3.88553	0.274503		0.219257	0.826818	1		-2.35725	1.15413	0.17572		-2.57651	1.15112	0.136712
Aktip		58.2994	64.094	93.7108		0.124387	0.86817	1		0.630768	0.747433	0.692847		0.50638	0.747388	0.77915
Alad		75.2744	76.3726	85.1382		0.0219305	0.965478	1		0.17298	0.505125	0.898886		0.151049	0.505599	0.922422
Alas1		248.873	229.077	506.415		-0.117603	0.759432	1		1.00442	0.38182	0.0606078		1.12203	0.382373	0.0319164
Alas2		9.9085	22.0218	118.152		0.665892	NA	NA		2.32493	1.30734	NA		1.65904	1.30668	NA
Alb		2.26467	0.741014	0		-1.01347	0.459262	1		-2.20348	1.3681	NA		-1.19002	1.36741	NA
Alcam		1.57253	1.93523	6.62452		0.200509	0.873434	1		1.48057	1.24151	0.520163		1.28007	1.23954	0.62253
Aldh16a1		173.218	144.9	133.349		-0.243528	0.646355	1		-0.365357	0.530638	0.763205		-0.121829	0.531505	0.940166
Aldh18a1		145.404	125.461	89.692		-0.197345	0.748648	1		-0.657487	0.616731	0.584134		-0.460143	0.617451	0.752828
Aldh1a1		1.29411	0	9.52543		-0.798579	NA	NA		1.48143	1.36091	NA		2.28001	1.35757	NA
Aldh1b1		7.99598	4.51063	5.40741		-0.601567	0.628395	1		-0.397562	1.24006	0.904345		0.204005	1.24503	0.956586
Aldh1l1		5.4282	5.34174	9.46297		-0.0230799	0.985093	1		0.589114	1.23042	0.851446		0.612193	1.23144	0.851234
Aldh1l2		14.4644	16.5939	34.0944		0.160646	0.885231	1		0.981328	1.10955	0.675417		0.820682	1.10932	0.755631
Aldh2		83.0108	72.4825	231.221		-0.178284	0.775586	1		1.39977	0.621065	0.125701		1.57806	0.622189	0.0775678
Aldh3a2		179.783	119.38	159.394		-0.570532	0.205135	1		-0.170794	0.44836	0.88632		0.399738	0.450592	0.692013
Aldh3b1		127.986	118.267	120.519		-0.110344	0.776637	1		-0.0808885	0.388038	0.939842		0.0294556	0.389051	0.982157
Aldh4a1		27.6491	31.229	15.4861		0.152258	0.880665	1		-0.703491	1.01759	0.762143		-0.855749	1.01743	0.710895
Aldh5a1		0.968524	0.45537	4.5963		-0.359047	NA	NA		1.13144	1.36546	NA		1.49048	1.36393	NA
Aldh6a1		68.8675	46.6146	232.385		-0.536811	0.250258	1		1.70792	0.455209	0.00308838		2.24473	0.460427	5.46178e-05
Aldh7a1		49.464	56.4773	85.3118		0.18121	0.759908	1		0.744666	0.589495	0.485312		0.563456	0.589049	0.659686
Aldh9a1		157.957	139.909	111.913		-0.145245	0.887884	1		-0.411309	1.03032	0.880876		-0.266064	1.03051	0.931299
Aldoa		1889.79	1967.78	3743.86		0.0579976	0.818533	1		0.978035	0.252418	0.00206482		0.920037	0.252444	0.00477648
Aldoart1		0.313274	2.24886	18.1698		1.4876	0.238453	1		3.87723	1.23971	0.0191451		2.38963	1.19524	0.2004
Aldoart2		0	0.285644	33.8447		0.593084	0.660249	1		5.14769	1.31559	0.00183297		4.55461	1.30064	0.00727238
Aldoc		68.9432	55.7713	1034.84		-0.288136	0.660614	1		3.68222	0.649461	1.41236e-06		3.97035	0.651207	1.75549e-07
Alg1		157.118	152.38	121.451		-0.040739	0.885362	1		-0.369693	0.283529	0.465867		-0.328954	0.284297	0.562292
Alg10b		6.73458	5.98587	12.5736		-0.104333	NA	NA		0.61253	1.28017	NA		0.716863	1.28112	NA
Alg11		79.0484	51.1656	29.6069		-0.541185	0.570379	1		-1.21677	0.955298	0.479443		-0.675586	0.956723	0.767982
Alg12		34.6971	38.8971	15.6815		0.126366	0.915646	1		-0.839116	1.19474	0.758017		-0.965481	1.19471	0.725354
Alg13		12.4289	8.39155	10.2875		-0.414446	0.732136	1		-0.214058	1.20892	0.950557		0.200388	1.21151	0.956373
Alg14		96.0574	82.0889	83.1073		-0.188921	0.854594	1		-0.174553	1.03066	0.952038		0.0143684	1.03102	0.997725
Alg2		131.447	92.6202	83.598		-0.413954	0.695084	1		-0.535898	1.05605	0.840534		-0.121944	1.05653	0.972094
Alg3		208.289	212.83	118.492		0.029692	0.958582	1		-0.774263	0.573108	0.442853		-0.803955	0.573246	0.438575
Alg5		221.578	199.395	259.037		-0.151872	0.713416	1		0.220879	0.412277	0.830395		0.372751	0.41294	0.68696
Alg6		34.8052	30.0954	11.3556		-0.164228	0.886216	1		-1.22955	1.15079	0.582928		-1.06532	1.15141	0.675084
Alg8		293.491	235.968	211.584		-0.30957	0.313469	1		-0.467292	0.307099	0.364859		-0.157722	0.308284	0.844727
Alg9		59.7741	63.4893	50.5388		0.0728858	0.944889	1		-0.200702	1.05457	0.945973		-0.273588	1.05463	0.931212
Alkbh1		105.773	81.4685	69.4032		-0.367911	0.478146	1		-0.579853	0.518946	0.55855		-0.211941	0.521004	0.884671
Alkbh2		14.3987	15.9028	11.8847		0.121177	0.899393	1		-0.244116	0.960347	0.926576		-0.365293	0.960242	0.893435
Alkbh3		72.9358	75.5556	54.9474		0.0455356	0.922232	1		-0.39081	0.468319	0.697046		-0.436346	0.468705	0.672631
Alkbh4		47.9408	44.7803	27.2842		-0.0848666	0.928692	1		-0.700657	0.950015	0.742317		-0.61579	0.950604	0.792873
Alkbh5		13.0801	8.9029	18.2228		-0.509232	0.55117	1		0.440476	0.838925	0.833211		0.949708	0.848938	0.58177
Alkbh6		102.323	128.58	115.103		0.315528	0.567946	1		0.166239	0.552464	0.911695		-0.149289	0.551816	0.929203
Alkbh7		60.5271	58.5549	56.8229		-0.0435044	0.96153	1		-0.0769408	0.90161	0.975487		-0.0334364	0.902016	0.992037
Alkbh8		30.8496	26.4353	8.92222		-0.175656	0.877582	1		-1.36496	1.14471	0.520169		-1.18931	1.14548	0.619587
Alms1		4.79143	1.19638	1.52407		-1.41386	0.271287	1		-1.20598	1.27842	0.647853		0.20788	1.29801	0.957848
Alox12		3.1902	0	0		-2.86166	0.0357859	1		-2.9021	1.36494	NA		0	1.3431	NA
Alox15		0.327625	1.71386	0		0.929246	0.46609	1		-0.446046	1.25865	NA		-1.37529	1.26824	NA
Alox5		275.47	232.659	35.3231		-0.206318	0.839315	1		-2.44898	1.01998	0.094932		-2.24266	1.02014	0.145049
Alox5ap		749.773	679.545	383.944		-0.138681	0.74853	1		-0.940652	0.43321	0.144014		-0.801971	0.433388	0.252062
Alox8		0	0	1.4625		0	1	1		1.56322	1.24484	NA		1.55342	1.24211	NA
Aloxe3		3.17992	2.05331	0		-0.511904	0.678364	1		-2.90752	1.31456	0.134737		-2.39562	1.32182	0.265642
Alpk1		9.97393	7.41653	6.85831		-0.309023	0.80089	1		-0.407709	1.22492	0.90151		-0.0986855	1.22721	0.981629
Alpl		3.52805	4.02727	11.8115		0.124305	0.922313	1		1.20818	1.26816	0.641739		1.08388	1.26803	0.703987
Als2		20.9001	25.0956	21.9		0.192407	NA	NA		0.0514766	1.22304	NA		-0.14093	1.22287	NA
Als2cl		6.7674	2.6246	0		-1.11783	0.337068	1		-3.72074	1.27234	0.0315332		-2.60291	1.28568	0.191859
Alyref		14.0199	20.4694	12.6218		0.454548	0.650525	1		-0.124836	1.00627	0.966189		-0.579384	1.0039	0.820669
Alyref2		19.1902	17.922	20.2225		-0.109387	0.871859	1		0.0785146	0.673301	0.968383		0.187902	0.676417	0.927636
Amacr		37.7602	22.6469	5.67778		-0.612848	0.566068	1		-2.17567	1.07828	0.18368		-1.56282	1.08076	0.41747
Ambra1		53.4453	54.5735	23.6097		0.0278927	0.978282	1		-0.977713	1.02705	0.642189		-1.00561	1.02723	0.649003
Amd1		40.7781	33.8521	36.2702		-0.254064	0.644229	1		-0.160446	0.547545	0.91351		0.0936178	0.551098	0.955734
Amd2		0.94598	0	0.92589		-1.68692	0.21662	1		-0.0308592	1.35269	NA		1.65606	1.36518	NA
Amdhd2		91.1739	98.0606	185.225		0.0940475	NA	NA		0.932752	0.783045	NA		0.838704	0.783086	NA
Amer1		10.5739	12.2021	9.46297		0.152532	0.897888	1		-0.11247	1.18911	0.972407		-0.265002	1.1889	0.940907
Amer2		0.632706	0.571287	5.33424		-0.0310056	NA	NA		1.44182	1.36401	NA		1.47283	1.36353	NA
Amfr		102.069	75.8139	120.316		-0.417957	0.165016	1		0.235625	0.294596	0.71366		0.653582	0.29913	0.148348
Amhr2		0.313274	0.597106	34.8618		0.124193	NA	NA		2.71241	1.36159	NA		2.58822	1.36162	NA
Amica1		0	1.05248	0.274503		1.21065	0.33488	1		0.485738	1.24626	NA		-0.724916	1.26846	NA
Amigo1		9.30032	4.54475	5.98121		-0.848446	0.390721	1		-0.52224	0.977971	0.830395		0.326205	0.995685	0.912684
Amigo3		11.563	17.1465	0		0.526083	0.518417	1		-4.49869	1.11169	0.001161		-5.02477	1.10853	0.000215003
Ammecr1		2.57795	0.571287	5.54304		-1.06302	0.43117	1		0.717135	1.33917	0.830395		1.78015	1.34759	0.479393
Ammecr1l		58.3039	75.7338	42.3209		0.371816	0.477009	1		-0.444639	0.527277	0.693091		-0.816455	0.525736	0.370062
Amn1		47.0069	32.8136	42.9277		-0.481635	0.543861	1		-0.114873	0.790654	0.961222		0.366763	0.793749	0.864459
Amotl1		8.36863	10.0153	0		0.25256	0.740635	1		-4.27538	1.1149	0.00236024		-4.52794	1.11317	0.00119842
Amotl2		0.952138	1.03957	26.7444		0.0643639	0.959559	1		3.50113	1.23535	0.0390568		3.43677	1.23617	0.0459754
Ampd2		92.6919	88.2668	115.028		-0.0602664	0.93225	1		0.28995	0.70763	0.876957		0.350217	0.708105	0.851286
Ampd3		25.0076	30.8681	66.0061		0.274079	0.752308	1		1.24813	0.864067	0.400586		0.974047	0.863104	0.576394
Amph		0.65525	0.298553	0		-0.408547	0.743241	1		-0.991354	1.23516	NA		-0.582807	1.22458	NA
Amt		2.59026	2.79216	23.6072		0.0711533	NA	NA		2.16582	1.29625	NA		2.09467	1.29651	NA
Amz1		164.117	136.695	98.1244		-0.256678	0.507794	1		-0.723858	0.389018	0.231919		-0.46718	0.39041	0.541757
Amz2		53.4303	57.8246	45.9041		0.0955527	0.923267	1		-0.186379	0.992302	0.946819		-0.281932	0.99234	0.926158
Anapc1		76.6526	82.1839	94.6063		0.101275	0.867185	1		0.286213	0.604332	0.853573		0.184938	0.604372	0.919869
Anapc10		100.799	104.146	88.9859		0.0384432	0.937674	1		-0.173139	0.491839	0.896525		-0.211582	0.492139	0.8771
Anapc11		133.706	129.129	210.364		-0.044526	0.921033	1		0.634623	0.446713	0.412199		0.679149	0.447277	0.384805
Anapc13		95.3507	98.3436	143.351		0.0343139	0.950418	1		0.564061	0.5497	0.604011		0.529747	0.549991	0.656534
Anapc15		19.7942	23.0509	37.9497		0.199045	0.712908	1		0.906609	0.529817	0.285789		0.707564	0.528054	0.468623
Anapc15-ps		0	0.741014	0.381017		0.994861	0.422126	1		0.613519	1.23533	NA		-0.381342	1.25611	NA
Anapc16		99.0446	110.928	67.0766		0.160457	0.707787	1		-0.548654	0.431205	0.480153		-0.709111	0.43096	0.332799
Anapc2		301.104	271.489	294.84		-0.140577	0.803642	1		-0.0283833	0.56505	0.985171		0.112194	0.565363	0.946974
Anapc4		73.1635	44.9971	35.5351		-0.615799	0.493971	1		-0.916292	0.900778	0.608623		-0.300493	0.902792	0.91038
Anapc5		287.496	280.017	390.482		-0.0350189	0.907911	1		0.434829	0.301302	0.401313		0.469848	0.30169	0.368532
Anapc7		119.098	126.403	122.256		0.0851962	0.855955	1		0.0395938	0.468906	0.975646		-0.0456025	0.469001	0.97626
Ang		359.752	312.618	135.508		-0.200824	0.614915	1		-1.37575	0.401875	0.00864378		-1.17492	0.40239	0.0328066
Angel1		68.4851	47.7046	80.4703		-0.475626	0.500407	1		0.218715	0.702372	0.908427		0.694341	0.704951	0.645542
Angel2		100.616	82.4086	74.8713		-0.254349	0.773859	1		-0.373729	0.885119	0.873109		-0.11938	0.885775	0.965295
Angpt2		0	0.298553	5.27267		0.521842	0.700838	1		2.63692	1.3651	0.210197		2.11508	1.36804	0.372245
Angptl1		1.92066	0	0		-2.42247	0.0729678	1		-2.4592	1.35445	NA		0	1.31657	NA
Angptl2		1.9514	3.72628	39.7445		0.34442	NA	NA		2.25679	1.36981	NA		1.91237	1.36972	NA
Angptl3		8.96032	11.113	0		0.263751	0.763401	1		-4.21366	1.1458	0.00395389		-4.47741	1.14429	0.00204273
Angptl4		6.10605	5.72822	21.7403		-0.0597177	0.960857	1		1.37115	1.20923	0.550817		1.43087	1.21048	0.549443
Angptl6		18.1397	8.18771	0		-1.11534	0.126113	1		-5.2678	1.08568	5.40227e-05		-4.15246	1.09712	0.00308518
Angptl7		38.4093	34.2667	7.84074		-0.133574	0.905422	1		-1.759	1.13044	0.350223		-1.62542	1.131	0.421069
Ank		15.3673	15.2258	43.3508		-0.00878688	NA	NA		1.16873	1.14804	NA		1.17751	1.14853	NA
Ank2		52.8776	42.9951	41.7915		-0.280544	0.440932	1		-0.330262	0.362512	0.662872		-0.049718	0.367343	0.965159
Ank3		1.27773	0.298553	0.762035		-0.619965	0.628385	1		-0.292033	1.28601	NA		0.327932	1.27901	NA
Ankdd1b		2.24213	2.02532	3.78519		-0.0683425	0.958917	1		0.496154	1.32186	0.888068		0.564497	1.32324	0.878137
Ankfy1		205.113	180.598	136.769		-0.15485	0.875835	1		-0.495057	0.991163	0.843595		-0.340207	0.991333	0.907195
Ankhd1		53.2075	43.8932	79.248		-0.227816	0.825976	1		0.476755	1.03462	0.859016		0.704571	1.03534	0.777667
Ankib1		17.0587	26.371	25.0713		0.522024	0.611986	1		0.462294	1.0287	0.862797		-0.0597297	1.02665	0.985971
Ankle2		44.546	59.2586	53.1577		0.329121	NA	NA		0.199888	1.09998	NA		-0.129233	1.09963	NA
Ankmy2		32.6411	26.5819	41.3926		-0.245579	0.811431	1		0.286277	1.02711	0.918232		0.531856	1.02839	0.842651
Ankra2		33.5132	49.3014	25.8833		0.482693	0.607938	1		-0.323656	0.94334	0.898823		-0.80635	0.942056	0.703631
Ankrd10		136.205	144.8	50.0212		0.0760288	0.937768	1		-1.22558	0.975423	0.488454		-1.30161	0.975458	0.472171
Ankrd11		91.6041	88.8667	23.6342		-0.0403119	0.944135	1		-1.85635	0.587695	0.0177153		-1.81604	0.588269	0.0222467
Ankrd12		24.0061	32.7523	11.3396		0.421774	0.522972	1		-0.998299	0.678054	0.388064		-1.42007	0.674963	0.169282
Ankrd13a		48.3461	55.5321	34.4835		0.200085	0.651228	1		-0.486589	0.448269	0.57437		-0.686673	0.447394	0.377011
Ankrd13b		1.29615	1.64958	2.66712		0.171111	0.900646	1		0.527141	1.3702	0.885927		0.35603	1.37014	0.931212
Ankrd13c		14.3373	12.4166	9.99211		-0.173698	0.855352	1		-0.461119	0.954279	0.848887		-0.287421	0.957116	0.92173
Ankrd13d		22.104	23.0395	11.3556		0.0482775	0.967116	1		-0.717066	1.17321	0.794537		-0.765343	1.1734	0.790203
Ankrd16		28.734	28.1368	12.5736		-0.0229513	0.984512	1		-0.896531	1.18435	0.732968		-0.873579	1.18464	0.756576
Ankrd17		83.4034	114.538	67.7559		0.382935	0.708604	1		-0.24904	1.02519	0.931915		-0.631975	1.02488	0.805399
Ankrd22		0.327625	2.07913	0		1.65556	0.224509	1		-0.849762	1.36709	NA		-2.50532	1.36513	NA
Ankrd23		5.44459	5.27285	0		-0.0187807	0.98395	1		-3.73692	1.18785	0.0182737		-3.71814	1.18949	0.020255
Ankrd24		9.9063	8.1339	9.1926		-0.21268	0.859301	1		-0.0734399	1.19797	0.982575		0.13924	1.19989	0.971897
Ankrd26		14.0732	17.9598	21.8893		0.29679	0.773708	1		0.522909	1.03012	0.840468		0.226119	1.0289	0.941627
Ankrd27		67.5552	55.5	70.0911		-0.234045	0.820222	1		0.0435538	1.02912	0.987836		0.277599	1.02972	0.929203
Ankrd28		3.55879	2.24669	15.8546		-0.427902	0.730403	1		1.60302	1.22446	0.463532		2.03092	1.23132	0.331339
Ankrd32		13.0554	16.1602	85.0421		0.2247	NA	NA		2.07905	1.16934	NA		1.85435	1.16893	NA
Ankrd33b		2.23597	3.77179	7.05856		0.477089	0.705136	1		1.17085	1.25407	0.652581		0.693766	1.24963	0.828314
Ankrd34a		0.313274	0.285644	0		-0.0262668	0.982797	1		-0.707658	1.19871	NA		-0.681391	1.19515	NA
Ankrd37		8.61015	10.7222	38.4097		0.230956	NA	NA		1.68067	1.14987	NA		1.44971	1.14912	NA
Ankrd39		49.2081	36.9306	5.40741		-0.352343	0.732591	1		-2.56983	1.04544	0.0854299		-2.21748	1.04668	0.165111
Ankrd40		43.5362	24.655	15.768		-0.714694	0.440209	1		-1.27076	0.928646	0.4345		-0.556065	0.932403	0.814134
Ankrd42		1.27157	2.02532	5.40741		0.32782	0.810622	1		1.13156	1.36684	0.700275		0.803741	1.36643	0.817432
Ankrd44		154.196	131.109	147.95		-0.2091	0.800601	1		-0.0554269	0.82747	0.980955		0.153673	0.827894	0.951623
Ankrd45		0.313274	1.14257	14.1949		0.629543	0.645267	1		2.81166	1.36401	0.170313		2.18211	1.36207	0.349497
Ankrd46		152.326	129.389	252.232		-0.216942	0.758216	1		0.677668	0.703267	0.636257		0.89461	0.703854	0.502405
Ankrd49		39.0337	22.6128	15.1407		-0.604253	0.6086	1		-1.02674	1.18076	0.681208		-0.422491	1.18227	0.90189
Ankrd50		15.7544	8.98866	15.6217		-0.576113	NA	NA		-0.0161789	1.2281	NA		0.559934	1.23064	NA
Ankrd52		4.51092	6.47141	3.24445		0.391485	0.742241	1		-0.329941	1.19684	0.918425		-0.721426	1.19384	0.809859
Ankrd54		7.00892	9.62883	40.8636		0.388489	0.663903	1		2.25881	0.875836	0.0674538		1.87032	0.870519	0.157192
Ankrd55		5.43029	2.98987	0.811111		-0.75427	0.489473	1		-2.0354	1.13758	0.255641		-1.28113	1.15474	0.585901
Ankrd6		0	0.45537	14.0593		0.227812	NA	NA		2.08805	1.31231	NA		1.86024	1.31289	NA
Ankrd61		0.313274	0.571287	0		0.342092	0.783462	1		-0.605366	1.22405	NA		-0.947458	1.22938	NA
Ankrd9		0.966489	1.95031	0.811111		0.617188	0.642049	1		-0.118	1.33533	0.974362		-0.735188	1.32862	0.829179
Anks1		31.556	54.2452	31.0212		0.657004	0.517908	1		-0.0245619	1.01752	0.994035		-0.681565	1.01604	0.782366
Anks3		55.4718	56.4666	34.2999		0.0275112	0.969932	1		-0.636911	0.732492	0.681208		-0.664422	0.73285	0.684354
Anks6		6.08549	14.6416	3.51482		1.00843	0.373152	1		-0.57712	1.14642	0.841435		-1.58555	1.13915	0.443441
Ankzf1		58.0459	39.4862	8.11111		-0.452892	0.681031	1		-2.21624	1.10848	0.189886		-1.76335	1.10955	0.354797
Anln		0.958296	3.36344	3.42916		0.929318	0.496067	1		0.92542	1.36497	0.766828		-0.00389773	1.36291	0.999406
Ano10		144.005	106.82	49.8481		-0.365297	0.714442	1		-1.28558	0.999512	0.474099		-0.920286	0.999986	0.676641
Ano3		0	0	8.93875		0	1	1		2.99458	1.36096	0.137277		2.97927	1.36017	0.147051
Ano6		146.794	177.617	129.567		0.221383	0.839807	1		-0.14459	1.0953	0.964388		-0.365973	1.09525	0.909876
Ano7		14.4521	14.6569	0		0.00943848	0.98823	1		-4.96814	1.05887	0.000102774		-4.97758	1.05962	0.000113272
Ano8		0.65525	0.298553	0.381017		-0.340618	0.787544	1		-0.276191	1.26764	NA		0.0644268	1.26075	NA
Anp32a		29.9871	31.6362	48.9787		0.0573487	0.92426	1		0.673923	0.596811	0.553548		0.616574	0.597329	0.622611
Anp32b		21.1723	31.2128	43.3648		0.529117	0.269445	1		1.002	0.471516	0.154489		0.47288	0.463976	0.628732
Anp32e		113.659	97.7386	98.3951		-0.219947	0.532944	1		-0.209297	0.351643	0.801742		0.0106493	0.353618	0.993184
Anpep		0	0.86984	1.14305		0.903289	0.480408	1		1.04335	1.28305	NA		0.14006	1.29462	NA
Antxr1		0	1.14257	1.89259		0.837462	0.512869	1		1.1419	1.28287	NA		0.304434	1.29019	NA
Antxr2		3.52393	5.6123	7.02963		0.468647	0.706686	1		0.713174	1.24261	0.811755		0.244527	1.23941	0.946986
Anxa1		58.4666	88.1153	74.2734		0.435783	0.717899	1		0.251311	1.20627	0.93986		-0.184472	1.20604	0.959591
Anxa11		4.47815	2.36261	6.2026		-0.713723	0.463974	1		0.40363	0.932224	0.868697		1.11735	0.963359	0.561064
Anxa2		34.758	43.0158	474.518		0.275074	0.714904	1		3.47431	0.746333	0.000119577		3.19924	0.745432	0.000528205
Anxa3		1488.87	1381.57	906.858		-0.108093	0.65527	1		-0.709245	0.242482	0.0315104		-0.601152	0.24263	0.0873694
Anxa4		74.5802	73.8477	173.657		-0.0162066	0.978933	1		1.1586	0.609914	0.220243		1.17481	0.610449	0.225466
Anxa5		177.295	137.258	610.217		-0.364618	0.397098	1		1.73935	0.426248	0.00104373		2.10397	0.427786	4.62347e-05
Anxa6		195.656	185.189	536.041		-0.0729761	0.831902	1		1.43236	0.340183	0.00066052		1.50534	0.340814	0.000330329
Anxa7		141.187	99.3751	82.1199		-0.498115	0.200212	1		-0.762002	0.389473	0.202561		-0.263886	0.392388	0.781648
Anxa8		0	0	18.3379		0	NA	NA		3.44825	1.36812	NA		3.43334	1.36775	NA
Anxa9		1.9145	1.79132	6.21852		-0.0353986	NA	NA		0.941663	1.3681	NA		0.977062	1.36828	NA
Aoah		5.13951	21.2356	72.6276		1.90809	0.00391127	1		3.59454	0.646762	2.27812e-06		1.68646	0.593657	0.0397444
Aox1		0.327625	0	17.0333		-0.175689	NA	NA		2.1339	1.32739	NA		2.30959	1.32606	NA
Ap1ar		12.8549	13.1036	0.762035		0.0384093	0.96612	1		-3.32549	1.02825	0.0144887		-3.36389	1.02892	0.0141032
Ap1b1		579.448	585.762	445.821		0.0154489	0.981281	1		-0.355118	0.658546	0.829166		-0.370567	0.658594	0.826
Ap1g1		134.543	100.658	89.3133		-0.345884	0.739598	1		-0.489046	1.04059	0.855183		-0.143162	1.041	0.96449
Ap1g2		45.9875	40.0574	28.9314		-0.16822	0.864435	1		-0.569106	0.9861	0.810328		-0.400885	0.986911	0.884903
Ap1m1		265.517	228.856	213.629		-0.206678	0.691925	1		-0.302264	0.52147	0.808678		-0.0955858	0.521983	0.952731
Ap1m2		0	0	3.47823		0	1	1		1.95362	1.29186	NA		1.94403	1.29009	NA
Ap1s1		145.335	157.45	205.945		0.108633	0.820127	1		0.487342	0.476433	0.605838		0.378709	0.476442	0.73118
Ap1s2		94.3746	138.124	88.8948		0.530946	0.271141	1		-0.0812958	0.484214	0.952352		-0.612242	0.482604	0.503005
Ap2a1		55.0137	65.4202	88.9707		0.201323	0.853275	1		0.557101	1.08798	0.83788		0.355778	1.08785	0.912839
Ap2a2		136.03	138.603	202.625		0.0275419	0.968784	1		0.532826	0.70278	0.732487		0.505284	0.702936	0.763529
Ap2b1		84.9047	59.5482	58.6573		-0.48428	0.370314	1		-0.507726	0.539689	0.649394		-0.0234462	0.542839	0.989529
Ap2m1		422.284	435.519	559.141		0.0449477	0.904822	1		0.397184	0.37529	0.588445		0.352237	0.375383	0.669342
Ap2s1		253.305	313.914	320.453		0.301797	0.353465	1		0.334117	0.324823	0.602849		0.0323195	0.324351	0.975716
Ap3b1		140.139	114.618	114.284		-0.261851	0.744	1		-0.26448	0.801567	0.902775		-0.00262911	0.80216	0.999406
Ap3b2		0	0.45537	40.9009		0.169961	NA	NA		2.73284	1.34706	NA		2.56288	1.3472	NA
Ap3d1		129.385	217.073	142.073		0.713123	0.224941	1		0.126103	0.588453	0.938517		-0.58702	0.587245	0.637478
Ap3m1		78.7289	75.4947	20.0083		-0.0537761	0.951925	1		-1.72878	0.898	0.212202		-1.675	0.898356	0.247192
Ap3m1-ps		0.632706	0	0.381017		-0.930918	0.450515	1		-0.309778	1.25442	NA		0.62114	1.22907	NA
Ap3m2		58.9385	52.2208	46.0165		-0.142266	0.893824	1		-0.294457	1.0659	0.918425		-0.152191	1.06634	0.962407
Ap3s1		22.966	31.3112	63.198		0.362636	0.730479	1		1.19905	1.05036	0.547494		0.83641	1.04949	0.730435
Ap3s1-ps2		0.319432	0.298553	0.651388		-0.012547	0.992436	1		0.397252	1.33161	NA		0.409799	1.32983	NA
Ap3s2		66.6789	60.8137	86.5252		-0.12208	0.774537	1		0.366915	0.42166	0.681208		0.488995	0.423489	0.563279
Ap4b1		16.944	16.4461	7.97638		-0.0374107	0.96572	1		-0.968802	0.881217	0.567052		-0.931392	0.882676	0.612746
Ap4e1		25.0362	19.6484	2.43333		-0.300255	0.751721	1		-2.75845	0.989039	0.0427442		-2.4582	0.991536	0.0871628
Ap4m1		14.6813	20.3898	1.03241		0.43592	0.477791	1		-3.42623	0.826689	0.000831982		-3.86215	0.822593	0.000114166
Ap4s1		56.0555	51.3937	47.4398		-0.106012	0.914772	1		-0.204078	0.990412	0.940237		-0.0980659	0.990905	0.975938
Ap5b1		85.6278	75.8105	103.706		-0.154996	0.849687	1		0.251093	0.816625	0.909704		0.40609	0.817257	0.851234
Ap5m1		30.0057	28.128	11.0495		-0.0722569	0.950885	1		-1.08939	1.17585	0.655482		-1.01714	1.17627	0.699946
Ap5s1		98.879	70.3729	48.5647		-0.466388	0.471172	1		-0.958906	0.648813	0.385525		-0.492517	0.650843	0.74785
Ap5z1		63.6401	71.8136	59.7662		0.144997	0.89004	1		-0.074105	1.04885	0.979889		-0.219102	1.0488	0.943859
Apaf1		16.7025	24.7641	29.1527		0.474584	0.644601	1		0.663668	1.02743	0.781168		0.189084	1.02556	0.952299
Apba1		6.45204	6.89878	0.274503		0.0790615	0.945249	1		-2.80345	1.22647	0.118977		-2.88251	1.22672	0.111829
Apba2		0	1.05248	13.9285		1.46977	0.269631	1		4.29403	1.30689	0.01264		2.82426	1.26078	0.136464
Apba3		99.7293	80.354	128.929		-0.29431	0.55769	1		0.360439	0.498679	0.749652		0.654749	0.500554	0.484862
Apbb1		28.9043	19.6118	84.3342		-0.441615	0.681892	1		1.2665	1.07297	0.526532		1.70812	1.07492	0.354828
Apbb1ip		190.14	155.366	115.242		-0.278949	0.565154	1		-0.695981	0.485751	0.406157		-0.417032	0.486739	0.703415
Apbb2		93.021	71.7174	107.788		-0.302918	0.777071	1		0.172411	1.06919	0.954349		0.475329	1.06966	0.872161
Apc		46.9724	55.2058	55.5128		0.231591	0.623788	1		0.234257	0.470846	0.844157		0.0026652	0.469745	0.999406
Apc2		0.968524	0	0		-1.4005	0.249699	1		-1.41819	1.22251	NA		0	1.18028	NA
Apcdd1		0.638864	0	15.2407		-0.259086	NA	NA		1.7224	1.30675	NA		1.98149	1.30523	NA
Apeh		162.398	168.333	250.891		0.0582203	0.842165	1		0.621363	0.289632	0.149876		0.563143	0.289867	0.21983
Apex1		80.1293	93.6569	81.9332		0.216937	0.518485	1		0.0357125	0.336117	0.970125		-0.181224	0.335249	0.834558
Apex2		25.0915	29.1247	34.427		0.194579	0.814427	1		0.407039	0.826781	0.845962		0.21246	0.826203	0.931813
Aph1a		63.7261	50.9267	86.9886		-0.303242	0.546847	1		0.429308	0.497751	0.683667		0.73255	0.500739	0.409227
Aph1b		6.36395	5.13111	9.43888		-0.247767	0.811767	1		0.468833	1.0273	0.860116		0.7166	1.03353	0.773471
Aph1c		9.892	8.01798	12.1667		-0.222778	NA	NA		0.225656	1.21424	NA		0.448434	1.21601	NA
Api5		256.478	205.739	175.614		-0.2575	0.811485	1		-0.441909	1.07963	0.877181		-0.184409	1.07977	0.955634
Apip		83.0674	79.2026	78.0532		-0.0574816	0.95597	1		-0.0737929	1.04093	0.979889		-0.0163113	1.04114	0.997492
Apitd1		13.1272	10.9713	10.3731		-0.223607	0.831246	1		-0.289522	1.04839	0.918425		-0.0659154	1.05118	0.984899
Aplf		5.75379	9.15838	0.381017		0.63291	0.403412	1		-3.08712	1.02349	0.0251352		-3.72003	1.01364	0.00442751
Apln		4.81809	1.35103	0		-1.38694	0.276859	1		-3.25291	1.32625	0.0863018		-1.86597	1.34043	0.44337
Aplnr		0.313274	0.91074	11.5291		0.259345	NA	NA		1.83907	1.33635	NA		1.57973	1.33692	NA
Aplp1		3.82285	1.16839	59.2429		-1.24402	0.190557	1		3.60882	0.821541	0.000338473		4.85284	0.903535	6.48555e-06
Aplp2		265.006	257.944	607.034		-0.0355676	0.931519	1		1.16879	0.412027	0.0388698		1.20435	0.412325	0.0327853
Apmap		147.693	161.434	180.125		0.128222	0.785737	1		0.276541	0.47085	0.805638		0.148319	0.470802	0.917651
Apoa1bp		266.269	248.983	265.871		-0.0984951	0.783745	1		-0.00306631	0.358269	0.997592		0.0954288	0.358779	0.930073
Apob		0.966489	1.33812	0		0.322941	0.809313	1		-1.73465	1.36362	NA		-2.05759	1.36202	NA
Apobec1		188.091	164.714	55.3025		-0.166366	0.860402	1		-1.51302	0.947634	0.332951		-1.34666	0.947862	0.429331
Apobec2		5.79685	5.10991	11.7741		-0.168154	0.879366	1		0.821469	1.09528	0.737097		0.989623	1.09927	0.687594
Apobec3		211.685	248.204	260.432		0.225641	0.614944	1		0.291652	0.448135	0.778843		0.0660113	0.447899	0.960909
Apobr		29.1477	31.3323	0.811111		0.105282	0.892669	1		-4.19672	0.923704	0.000185124		-4.302	0.923728	0.000133601
Apoc1		0.640899	0.91074	1.08148		0.166246	0.901448	1		0.309173	1.34438	NA		0.142927	1.34481	NA
Apoc2		0.647057	3.87262	7.04213		1.71306	0.159455	1		2.42071	1.20755	0.188021		0.707647	1.16073	0.808156
Apod		17.3823	8.57023	282.96		-0.838876	NA	NA		3.44791	0.993672	NA		4.28678	1.00132	NA
Apoe		2304.38	2816.07	2993.54		0.279896	0.557819	1		0.365703	0.477532	0.729082		0.0858065	0.477504	0.953158
Apol11b		0	0.741014	0		1.295	0.278332	1		0	1.15545	NA		-1.30318	1.19762	NA
Apol9a		0	0.45537	4.32593		0.373054	NA	NA		1.64911	1.28852	NA		1.27606	1.29121	NA
Apold1		7.63146	3.55899	28.7476		-0.789409	0.500525	1		1.50289	1.15512	0.466928		2.2923	1.16459	0.21099
Apoo		25.4454	23.5752	63.4514		-0.0860043	0.940163	1		1.03257	1.14334	0.666581		1.11858	1.14386	0.649516
Apoo-ps		1.89196	2.39277	2.81435		0.182197	0.890944	1		0.363994	1.32642	0.918652		0.181797	1.32579	0.964662
Apool		63.2235	61.6911	62.3796		-0.0335658	0.969488	1		-0.0144792	0.877032	0.994729		0.0190867	0.877418	0.995473
Apopt1		72.2417	73.8713	58.5493		0.0263862	0.979047	1		-0.252395	1.00485	0.928131		-0.278781	1.00499	0.927636
App		266.829	284.867	532.687		0.0916911	0.86328	1		0.957989	0.531443	0.251219		0.866298	0.531473	0.338942
Appbp2		74.6849	75.9299	32.1875		0.0209668	0.982648	1		-1.03365	0.966277	0.582323		-1.05462	0.966442	0.595075
Appl1		59.0246	46.6384	43.4949		-0.288639	0.769058	1		-0.374931	0.982867	0.88632		-0.0862916	0.983816	0.978388
Appl2		99.1502	67.7773	58.3061		-0.529517	0.229618	1		-0.746024	0.441167	0.294609		-0.216507	0.44497	0.855063
Aprt		153.222	160.108	142.922		0.056696	0.888257	1		-0.0979419	0.403462	0.931915		-0.154638	0.40365	0.892192
Aptx		57.4947	58.1485	20.9916		0.013239	0.988584	1		-1.25862	0.929721	0.441785		-1.27186	0.929978	0.453981
Aqp1		0.327625	1.19421	10.5444		0.348256	NA	NA		1.7065	1.3325	NA		1.35824	1.33336	NA
Aqp11		2.85641	1.66466	100.544		-0.625933	0.560489	1		4.37924	1.01147	0.000420526		5.00518	1.03767	6.72102e-05
Aqp3		0.313274	0.45537	1.14305		0.113718	0.928672	1		0.589097	1.2773	NA		0.475379	1.27744	NA
Aqp4		5.77639	1.82148	25.0481		-0.955911	0.466896	1		1.46441	1.30501	0.555958		2.42032	1.31058	0.253181
Aqp9		0	0.298553	11.5084		0.50149	0.714388	1		3.41377	1.36886	0.0798676		2.91228	1.36833	0.162641
Aqr		82.8487	71.9619	177.848		-0.187404	0.737484	1		1.05597	0.554516	0.218847		1.24337	0.555893	0.136997
Araf		204.405	200.557	144.274		-0.0283115	0.901771	1		-0.493985	0.23114	0.1518		-0.465674	0.231803	0.197271
Arap1		420.683	400.631	400.497		-0.0622462	0.94176	1		-0.0635964	0.851942	0.978647		-0.00135014	0.852017	0.999406
Arap2		10.619	3.47936	2.93749		-1.22283	0.293306	1		-1.46128	1.16491	0.489442		-0.238446	1.17934	0.946296
Arap3		99.3304	100.634	30.3995		0.0170432	0.986721	1		-1.40716	1.02639	0.433078		-1.4242	1.0265	0.445129
Arc		4.23658	2.3906	0		-0.656827	0.592789	1		-3.13315	1.30752	0.0959433		-2.47632	1.31546	0.241171
Arcn1		258.25	239.831	195.26		-0.101766	0.828147	1		-0.392653	0.469053	0.695747		-0.290886	0.469444	0.804448
Areg		0	0	7.28841		0	1	1		2.6723	1.34808	0.194607		2.65925	1.34702	0.208851
Arel1		72.9631	52.7338	40.03		-0.386118	0.711511	1		-0.716237	1.04439	0.764196		-0.330118	1.04523	0.917651
Arf1		1155.24	1094.06	935.981		-0.0772971	0.82791	1		-0.29887	0.355614	0.694737		-0.221573	0.355722	0.803102
Arf2		210.4	208.474	160.269		-0.0132732	0.977489	1		-0.380693	0.47088	0.709326		-0.36742	0.471151	0.736842
Arf3		96.2855	102.3	105.637		0.0802567	0.92397	1		0.117614	0.840618	0.962359		0.0373577	0.840678	0.989086
Arf4		388.563	332.489	686.003		-0.223587	0.440877	1		0.810161	0.288092	0.040885		1.03375	0.288831	0.00589241
Arf5		72.4367	80.1495	101.853		0.138299	0.808423	1		0.464541	0.568512	0.704891		0.326242	0.568387	0.822285
Arf6		44.4782	35.7422	102.276		-0.307477	0.510716	1		1.16603	0.454584	0.0695034		1.47351	0.459341	0.0165475
Arfgap1		182.541	163.925	182.307		-0.147405	0.724084	1		-0.000962122	0.416648	0.999328		0.146443	0.417428	0.903912
Arfgap2		144.513	131.165	63.4143		-0.13143	0.759441	1		-1.15779	0.433879	0.0559038		-1.02636	0.434758	0.109816
Arfgap3		47.0604	41.8204	63.1596		-0.141283	0.889892	1		0.354042	1.01913	0.898363		0.495325	1.01975	0.855119
Arfgef1		48.0595	36.8245	43.7869		-0.33707	0.702207	1		-0.123267	0.880085	0.962341		0.213802	0.881824	0.936457
Arfgef2		9.35761	16.102	37.6124		0.596845	0.602727	1		1.55725	1.1433	0.437512		0.960405	1.14078	0.710863
Arfip1		41.8778	30.5656	17.5741		-0.345837	0.770294	1		-0.934311	1.18538	0.718884		-0.588475	1.18617	0.851234
Arfip2		38.1738	35.8058	78.0868		-0.0760285	0.934867	1		0.901144	0.927167	0.632731		0.977172	0.927872	0.613291
Arfrp1		134.901	133.392	32.2488		-0.0149251	0.982532	1		-1.91616	0.688771	0.043453		-1.90123	0.689029	0.0479503
Arg1		1.91863	2.53233	39.7946		0.240226	NA	NA		3.09278	1.26157	NA		2.85255	1.26013	NA
Arg2		2.27902	1.82148	0		-0.174741	0.895622	1		-1.30682	1.32497	0.626289		-1.13208	1.32366	0.703631
Arglu1		11.1635	12.7475	12.1185		0.15173	0.887498	1		0.0852052	1.0718	0.97684		-0.0665251	1.07147	0.985034
Arhgap1		260.239	228.158	171.49		-0.179953	0.741204	1		-0.574877	0.545302	0.590054		-0.394925	0.545751	0.762199
Arhgap10		0	0.298553	5.37486		0.788041	0.563953	1		3.58477	1.33747	0.0546119		2.79673	1.31642	0.163545
Arhgap11a		28.8633	26.8844	57.3406		-0.0876942	0.901118	1		0.926776	0.698112	0.454525		1.01447	0.699867	0.416074
Arhgap12		142.715	165.896	196.584		0.215389	0.597549	1		0.454309	0.406807	0.55861		0.23892	0.406442	0.817555
Arhgap15		5.40357	12.0991	3.24445		0.88666	0.453601	1		-0.515728	1.19424	0.869345		-1.40239	1.1884	0.550691
Arhgap17		147.662	136.668	66.7722		-0.104275	0.859277	1		-1.09201	0.590965	0.236369		-0.987734	0.591478	0.322838
Arhgap18		23.9898	36.782	23.6097		0.531372	0.574567	1		-0.0240999	0.948402	0.993252		-0.555471	0.946456	0.817555
Arhgap19		28.4456	18.2888	17.1458		-0.460775	0.708465	1		-0.533704	1.23207	0.868662		-0.0729287	1.23321	0.985595
Arhgap21		5.44871	12.5968	17.3828		1.03883	0.277723	1		1.42417	0.951924	0.376486		0.38534	0.937065	0.883261
Arhgap22		108.063	122.218	95.3801		0.178089	0.63631	1		-0.176139	0.377627	0.856889		-0.354227	0.377273	0.669022
Arhgap23		2.23597	2.20796	7.12868		-0.00215956	0.998659	1		1.14964	1.27433	0.666897		1.1518	1.27562	0.686824
Arhgap24		38.4398	44.9562	8.38148		0.185101	0.866092	1		-1.70991	1.10482	0.354049		-1.89501	1.10467	0.304166
Arhgap25		320.959	305.998	150.323		-0.0652238	0.895435	1		-1.05713	0.497863	0.155035		-0.991902	0.498103	0.20283
Arhgap26		2.59026	2.54524	8.54211		-0.00699408	0.995697	1		1.16714	1.28835	0.665313		1.17414	1.2894	0.682353
Arhgap27		325.224	303.864	107.058		-0.0925797	0.856931	1		-1.54033	0.516384	0.0272657		-1.44775	0.51665	0.0436403
Arhgap27os1		3.20862	1.66466	0		-0.808445	0.520567	1		-2.92168	1.32406	0.13597		-2.11323	1.33449	0.357137
Arhgap27os2		0	1.50785	0		1.57114	0.205843	1		0	1.21272	NA		-1.57809	1.24383	NA
Arhgap27os3		2.9015	6.10423	0		0.9285	0.388177	1		-2.86358	1.25146	0.118572		-3.79208	1.24016	0.023803
Arhgap29		21.8338	9.95103	68.5241		-1.08468	0.0302912	1		1.61397	0.446031	0.0047977		2.69865	0.482034	2.32019e-06
Arhgap30		139.144	132.366	25.3069		-0.0584909	0.957487	1		-1.94118	1.09963	0.264631		-1.88269	1.09975	0.305433
Arhgap31		88.7068	108.261	87.9245		0.279872	0.589187	1		-0.0103511	0.518765	0.994395		-0.290223	0.518081	0.826806
Arhgap32		2.54924	6.19867	2.87592		0.996061	0.382302	1		0.115437	1.1522	0.971011		-0.880624	1.13606	0.73918
Arhgap33		1.93501	0.895659	0		-0.668111	0.625125	1		-2.07925	1.36836	NA		-1.41114	1.36864	NA
Arhgap35		18.6498	12.0618	47.686		-0.4743	0.673625	1		1.08071	1.12045	0.636155		1.55501	1.12317	0.44654
Arhgap39		38.53	52.0381	45.5543		0.408691	0.534017	1		0.228062	0.657267	0.898363		-0.180629	0.655381	0.927829
Arhgap4		172.817	160.706	92.1911		-0.088248	0.92962	1		-0.760553	0.999618	0.731348		-0.672305	0.999764	0.781648
Arhgap5		223.314	183.004	210.851		-0.27773	0.544159	1		-0.0832895	0.457054	0.949266		0.194441	0.457955	0.879036
Arhgap6		0.640899	0	0		-1.22197	0.305202	1		-1.24921	1.19424	NA		0	1.15083	NA
Arhgap9		79.9984	118.616	36.6387		0.551622	0.226786	1		-1.08582	0.466839	0.110444		-1.63744	0.464743	0.00684657
Arhgdia		1769.12	1640.66	1891.72		-0.105673	0.799576	1		0.0944769	0.4161	0.9367		0.20015	0.416168	0.856625
Arhgdib		1695.67	2059.89	1780.97		0.276288	0.390137	1		0.0699897	0.321515	0.938517		-0.206299	0.321454	0.79592
Arhgef1		175.635	221.799	178.002		0.314342	0.655052	1		0.0158887	0.703775	0.994325		-0.298453	0.703517	0.879184
Arhgef10		1.9514	3.79082	0.27037		0.663671	0.618899	1		-1.33126	1.35083	0.626584		-1.99493	1.34777	0.400011
Arhgef10l		78.0618	78.3172	24.187		0.00582169	0.995281	1		-1.4243	0.98772	0.401759		-1.43012	0.987896	0.416917
Arhgef11		16.1292	19.7231	0.762035		0.271053	0.766507	1		-3.54161	1.03041	0.00826278		-3.81266	1.02925	0.00395807
Arhgef12		10.6005	9.07875	20.1306		-0.170273	0.876428	1		0.753184	1.08804	0.761543		0.923458	1.09036	0.708408
Arhgef15		0.313274	0	14.368		-0.366603	NA	NA		2.78169	1.36997	NA		3.14829	1.36865	NA
Arhgef16		0.327625	0	10.2741		-0.192769	NA	NA		1.76676	1.30111	NA		1.95953	1.29922	NA
Arhgef17		0	0.895659	42.8621		1.42595	0.264303	1		5.89631	1.22798	6.74135e-05		4.47036	1.14467	0.0020752
Arhgef18		34.5577	40.772	27.593		0.185668	0.872934	1		-0.252075	1.16142	0.938517		-0.437743	1.1613	0.894497
Arhgef19		0.313274	0	39.4581		-0.418184	0.759333	1		4.14403	1.35001	0.0220908		4.56222	1.35469	0.0107611
Arhgef2		152.636	204.647	135.156		0.403921	0.487339	1		-0.170922	0.582381	0.913481		-0.574842	0.58182	0.643794
Arhgef25		11.5199	6.9655	0.27037		-0.705405	0.348194	1		-4.01799	1.0102	0.00145927		-3.31259	1.0224	0.0153455
Arhgef26		0.939821	1.71386	0		0.369683	0.773917	1		-0.789803	1.27686	NA		-1.15949	1.2789	NA
Arhgef28		0	1.19421	8.92222		0.495638	NA	NA		1.68106	1.29925	NA		1.18542	1.30104	NA
Arhgef3		41.5584	32.121	17.8444		-0.281647	0.812832	1		-0.904747	1.19052	0.731801		-0.6231	1.19116	0.841195
Arhgef39		3.14505	13.1771	0		1.72379	0.119668	1		-2.74638	1.25162	0.138646		-4.47018	1.2364	0.00525407
Arhgef4		6.09577	11.2353	0		0.840715	0.269925	1		-3.88933	1.12281	0.00765569		-4.73004	1.11368	0.000629858
Arhgef40		161.236	172.851	35.5606		0.0968214	0.880434	1		-2.05527	0.651316	0.0178217		-2.15209	0.651345	0.0129253
Arhgef5		0.319432	0	1.90509		-0.412831	0.742728	1		0.972605	1.27762	NA		1.38544	1.26861	NA
Arhgef6		170.964	135.032	151.512		-0.325184	0.521938	1		-0.168222	0.50691	0.901801		0.156962	0.508088	0.918832
Arhgef7		27.0511	22.559	17.1082		-0.246261	0.745303	1		-0.591092	0.760061	0.723599		-0.344831	0.763257	0.869119
Arhgef9		0.638864	0.597106	23.2001		0.00502451	0.996726	1		4.07715	1.14053	0.00546069		4.07212	1.14526	0.00626471
Arid1a		203.355	234.352	241.413		0.19655	0.735305	1		0.236374	0.581087	0.878551		0.0398239	0.580958	0.984191
Arid1b		33.7324	39.1784	24.4506		0.188413	0.845521	1		-0.404593	0.968768	0.874182		-0.593006	0.968495	0.806658
Arid2		80.0739	76.3124	41.554		-0.0604991	0.942332	1		-0.851054	0.838294	0.609333		-0.790555	0.838707	0.667344
Arid3a		44.2164	38.7999	26.9081		-0.165807	0.783332	1		-0.678112	0.606324	0.558001		-0.512304	0.608438	0.710863
Arid3b		90.3061	79.2722	19.0981		-0.158211	0.87694	1		-1.84487	1.02579	0.252446		-1.68666	1.02617	0.33324
Arid4a		74.0576	74.4164	21.214		0.00621089	0.992898	1		-1.68586	0.707557	0.0985915		-1.69207	0.707925	0.103832
Arid4b		52.1648	60.9341	52.6652		0.216167	0.65636	1		0.0159645	0.486099	0.990336		-0.200203	0.485267	0.882583
Arid5a		156.769	175.069	149.655		0.130171	0.90266	1		-0.0544466	1.06435	0.985029		-0.184618	1.06434	0.954792
Arid5b		30.8207	49.1127	32.1756		0.620994	0.391289	1		0.0654604	0.726696	0.974194		-0.555533	0.723517	0.742447
Arih1		27.1984	36.4008	30.1735		0.34892	0.738988	1		0.117528	1.0474	0.96957		-0.231392	1.04664	0.94129
Arih2		74.2715	68.9301	49.2592		-0.0899209	0.928475	1		-0.498774	1.00222	0.844157		-0.408853	1.00256	0.884233
Arl1		255.099	227.449	231.227		-0.165812	0.673852	1		-0.140933	0.39352	0.894851		0.0248787	0.394166	0.984897
Arl10		44.1999	51.2351	41.3374		0.199653	0.639981	1		-0.0855551	0.428177	0.942629		-0.285208	0.427156	0.783584
Arl11		116.566	94.4095	22.994		-0.257302	0.80144	1		-1.92895	1.02649	0.226455		-1.67165	1.0269	0.339261
Arl13b		15.7503	10.967	16.2731		-0.399616	0.731042	1		0.0274723	1.15976	0.99412		0.427088	1.16223	0.897518
Arl14ep		52.5379	44.8677	11.6143		-0.202226	0.814418	1		-1.92893	0.872929	0.13527		-1.72671	0.874068	0.208648
Arl15		43.1372	30.1111	22.1213		-0.415415	0.709341	1		-0.75875	1.115	0.76592		-0.343335	1.11619	0.919513
Arl16		40.6717	34.6943	9.1926		-0.185982	0.867791	1		-1.66012	1.12252	0.385097		-1.47413	1.12319	0.483329
Arl2		100.955	101.873	172.212		0.00808453	0.983871	1		0.756353	0.3961	0.21712		0.748268	0.396647	0.239677
Arl2bp		21.1929	14.3691	13.491		-0.524308	0.448984	1		-0.63404	0.691571	0.660653		-0.109733	0.700923	0.959074
Arl3		22.405	22.9818	59.7635		0.0384253	0.941303	1		1.36776	0.505327	0.0515675		1.32933	0.506416	0.0640585
Arl4a		18.7724	14.5435	137.007		-0.378741	0.525386	1		2.74433	0.565911	5.43755e-05		3.12307	0.575647	5.02663e-06
Arl4c		91.0673	69.1021	78.8172		-0.380937	0.488362	1		-0.198574	0.548064	0.893442		0.182363	0.550348	0.911013
Arl4d		36.0418	41.456	18.8902		0.17149	0.858115	1		-0.799762	0.962948	0.699274		-0.971253	0.962741	0.632873
Arl5a		24.9728	15.7927	6.71079		-0.604461	0.360987	1		-1.79046	0.687656	0.0641028		-1.186	0.697186	0.309353
Arl5b		16.6655	14.4488	28.0846		-0.153307	NA	NA		0.564578	1.18696	NA		0.717885	1.18789	NA
Arl5c		58.758	80.5642	80.0355		0.433902	0.329416	1		0.435333	0.443912	0.629231		0.00143162	0.441607	0.999406
Arl6		18.5965	15.9025	40.8286		-0.18518	0.857184	1		0.947394	1.02339	0.655695		1.13257	1.02515	0.587988
Arl6ip1		1236.18	1106.89	1796.54		-0.156795	0.675058	1		0.52934	0.37366	0.413838		0.686135	0.373797	0.257458
Arl6ip4		66.4407	70.8255	81.5352		0.0837224	0.792068	1		0.286428	0.314207	0.66262		0.202706	0.314386	0.794393
Arl6ip5		102.441	99.2099	144.545		-0.0387134	0.934755	1		0.48035	0.47036	0.606762		0.519063	0.47102	0.588926
Arl6ip6		45.9011	44.9977	48.7292		-0.0249694	0.980496	1		0.0742719	1.02078	0.97899		0.0992413	1.02111	0.97626
Arl8a		20.5355	24.4893	31.3279		0.236898	0.743384	1		0.561279	0.719399	0.722481		0.32438	0.71801	0.869119
Arl8b		407.914	425.681	305.398		0.060789	0.88386	1		-0.40955	0.416574	0.627873		-0.470339	0.41664	0.576276
Armc1		77.3752	69.3581	22.4986		-0.137617	0.88264	1		-1.52906	0.936463	0.317979		-1.39144	0.936969	0.398043
Armc10		41.6445	33.4272	4.95323		-0.266795	0.799102	1		-2.49272	1.06331	0.106786		-2.22592	1.06441	0.172312
Armc3		18.4201	16.3026	42.2504		-0.150745	0.886729	1		0.990691	1.05326	0.649394		1.14144	1.05466	0.59925
Armc5		155.932	201.84	144.069		0.359968	0.49235	1		-0.112634	0.524987	0.938517		-0.472602	0.52444	0.687045
Armc6		41.2246	39.6227	22.1213		-0.0441235	0.968185	1		-0.70706	1.10757	0.783108		-0.662937	1.1079	0.812758
Armc7		91.4692	95.17	37.8537		0.0496654	0.958806	1		-1.08579	0.963603	0.554049		-1.13546	0.963695	0.55204
Armc8		72.2006	74.4484	91.6805		0.0460929	0.906312	1		0.338968	0.388581	0.680566		0.292875	0.389042	0.749498
Armc9		27.2006	18.3662	54.8856		-0.530981	0.327186	1		0.971551	0.521305	0.230835		1.50253	0.532084	0.041402
Armcx1		0	1.14257	12.7074		0.410733	NA	NA		1.79686	1.30132	NA		1.38613	1.30248	NA
Armcx2		25.9598	31.6226	4.5963		0.23676	0.827274	1		-1.93644	1.09882	0.265696		-2.1732	1.09841	0.207408
Armcx3		25.0179	25.6967	56.4791		0.0327383	0.974035	1		0.993962	1.00236	0.622975		0.961224	1.00271	0.659144
Armcx5		18.2094	11.7445	0		-0.613841	0.330829	1		-5.29638	1.05363	2.57455e-05		-4.68254	1.05967	0.000329076
Armcx6		7.69293	3.09071	8.11111		-0.905787	0.466054	1		0.064205	1.23367	0.985029		0.969992	1.242	0.736842
Arnt		56.494	69.387	39.7443		0.285706	0.651784	1		-0.484893	0.636479	0.730821		-0.770599	0.635643	0.533115
Arnt2		0	0.45537	0.27037		0.812545	0.500696	1		0.608625	1.20543	NA		-0.20392	1.22958	NA
Arntl		16.0452	17.4577	28.2896		0.101083	0.923677	1		0.666841	1.05185	0.78394		0.565758	1.05191	0.835358
Arpc1a		142.143	149.18	322.079		0.0638	0.916821	1		1.11963	0.609082	0.239752		1.05583	0.609188	0.296546
Arpc1b		1240.09	1417.28	1695.65		0.190087	0.57826	1		0.444343	0.34175	0.467098		0.254256	0.341712	0.753637
Arpc2		642.913	727.752	811.567		0.17744	0.540314	1		0.331292	0.289449	0.545934		0.153852	0.289374	0.838343
Arpc3		505.62	497.849	716.533		-0.0230026	0.941337	1		0.496865	0.311749	0.333808		0.519868	0.311945	0.324244
Arpc4		1360.58	1246.68	840.82		-0.125623	0.584903	1		-0.688962	0.230365	0.0267833		-0.563339	0.23055	0.0933851
Arpc5		625.074	626.026	800.402		0.00159388	0.997383	1		0.345648	0.485564	0.75372		0.344054	0.485641	0.766781
Arpc5l		227.453	257.438	291.376		0.173207	0.638764	1		0.351126	0.368227	0.64109		0.177919	0.368073	0.855964
Arpp19		188.343	202.612	210.893		0.100106	0.825213	1		0.160662	0.452778	0.895894		0.0605557	0.452807	0.965881
Arrb1		79.5171	78.8014	55.671		-0.00787916	0.990175	1		-0.478692	0.64118	0.738103		-0.470813	0.641626	0.757771
Arrb2		344.013	394.133	311.95		0.188251	0.74885	1		-0.134616	0.588145	0.935912		-0.322867	0.588077	0.831073
Arrdc1		218.619	207.123	121.932		-0.0764737	0.843357	1		-0.829286	0.389081	0.15304		-0.752813	0.389584	0.222611
Arrdc2		8.9706	16.3708	0		0.827862	0.205602	1		-4.36425	1.07515	0.00111673		-5.19211	1.06799	5.77036e-05
Arrdc3		143.458	122.324	61.4761		-0.215933	0.719288	1		-1.16198	0.603648	0.212241		-0.946045	0.604456	0.365523
Arrdc4		40.3504	62.581	34.7457		0.526157	0.611515	1		-0.182179	1.03712	0.950557		-0.708336	1.03625	0.775964
Arsa		138.052	127.19	107.185		-0.0969799	0.926295	1		-0.300911	1.04838	0.915526		-0.203931	1.04854	0.947982
Arsb		223.947	183.41	119.906		-0.271228	0.661025	1		-0.855216	0.61939	0.429256		-0.583988	0.619984	0.667344
Arsg		98.2349	62.5966	63.2667		-0.461473	0.711926	1		-0.450008	1.24958	0.894086		0.0114654	1.24988	0.998482
Arsk		98.2344	98.3646	86.6029		0.00110642	0.997951	1		-0.170978	0.430804	0.88147		-0.172085	0.431356	0.887796
Art3		4.80578	8.68398	4.32593		0.631429	0.596863	1		-0.0972564	1.19882	0.976414		-0.728686	1.19425	0.80785
Arv1		25.55	15.1532	13.0394		-0.629736	0.54544	1		-0.796141	1.04157	0.729533		-0.166405	1.04552	0.95845
Arvcf		121.709	123.178	36.3578		0.0164591	0.98613	1		-1.49224	0.949474	0.343642		-1.5087	0.949587	0.354936
Arxes1		0	0.285644	0.811111		0.525914	0.669138	1		1.08635	1.24375	NA		0.560433	1.25519	NA
Arxes2		0.939821	1.78058	8.71797		0.527098	0.682744	1		2.2056	1.2726	0.27771		1.67851	1.26438	0.475796
As3mt		103.351	99.5663	87.2415		-0.051202	0.944851	1		-0.227954	0.740216	0.909621		-0.176752	0.740592	0.937151
Asah1		1169.39	1167.68	660.228		-0.00304633	0.992132	1		-0.814501	0.309462	0.0604336		-0.811455	0.309535	0.0644213
Asah2		0.632706	2.09204	0		1.20404	0.362825	1		-1.3866	1.36314	NA		-2.59064	1.35261	NA
Asap1		126.088	116.654	61.481		-0.108082	0.780954	1		-1.01802	0.393566	0.0664292		-0.909935	0.394571	0.121044
Asap2		0.939821	0.45537	1.90509		-0.285659	0.824321	1		0.374114	1.29235	NA		0.659773	1.28931	NA
Asap3		72.8643	78.0475	11.3065		0.0854061	0.933263	1		-2.19684	1.02754	0.1518		-2.28225	1.02758	0.140567
Asb1		31.1444	26.1407	13.0026		-0.20807	0.837797	1		-1.0388	1.02017	0.60804		-0.830731	1.02145	0.722745
Asb10		30.7122	18.8668	0		-0.693811	0.210531	1		-5.92516	1.01143	5.71694e-07		-5.23134	1.01609	1.75106e-05
Asb13		76.8121	66.8428	94.4137		-0.165773	0.872384	1		0.246813	1.03125	0.933317		0.412586	1.03165	0.887721
Asb2		22.7203	29.7071	28.4738		0.357599	0.543826	1		0.314577	0.587737	0.830395		-0.043022	0.584477	0.98278
Asb3		56.9524	53.98	52.5902		-0.066165	0.947414	1		-0.0982645	1.00291	0.971724		-0.0320994	1.00329	0.992975
Asb4		4.15262	2.16923	2.97407		-0.391492	0.772535	1		-0.210841	1.35495	0.956672		0.180651	1.35414	0.965881
Asb6		153.547	152.879	67.7684		-0.00472173	0.996292	1		-0.982475	1.01686	0.635719		-0.977754	1.01695	0.65761
Asb7		10.8789	15.4791	0.540741		0.48602	0.54437	1		-3.33462	0.980446	0.00920001		-3.82064	0.976152	0.00204035
Asb8		105.923	86.3064	45.8916		-0.25225	0.796693	1		-1.02434	0.980263	0.593958		-0.772093	0.980754	0.734885
Ascc1		78.825	88.5885	68.1671		0.160317	0.698471	1		-0.203923	0.415169	0.846385		-0.36424	0.414839	0.694969
Ascc2		59.9562	82.0155	94.7844		0.447493	0.248254	1		0.650955	0.385242	0.294868		0.203462	0.382448	0.838216
Ascc3		30.6239	39.7608	47.4075		0.35924	0.562167	1		0.595852	0.616952	0.635719		0.236612	0.614726	0.891618
Ascl2		6.1347	6.83451	23.1189		0.116103	0.91881	1		1.50516	1.12937	0.451972		1.38906	1.12928	0.523055
Asf1a		15.2628	20.3018	33.3734		0.359281	0.652899	1		1.01448	0.792393	0.4767		0.655202	0.789529	0.715462
Asf1b		15.437	28.0145	5.67778		0.698325	0.524962	1		-1.1078	1.10906	0.618284		-1.80612	1.10656	0.338324
Asgr2		0.319432	1.20929	1.35185		0.675571	0.617216	1		0.785161	1.35295	NA		0.10959	1.35655	NA
Ash1l		90.0295	71.7269	144.847		-0.313709	0.49237	1		0.66702	0.45163	0.385937		0.980729	0.454097	0.154379
Ash2l		104.735	112.208	121.854		0.0973312	0.80552	1		0.207824	0.394028	0.832594		0.110493	0.394087	0.927329
Asl		75.5511	67.6538	39.8411		-0.140131	0.870063	1		-0.823546	0.858335	0.638199		-0.683415	0.85896	0.731098
Asna1		26.0807	35.5782	54.5447		0.431116	0.522374	1		0.997466	0.66943	0.379296		0.566351	0.666569	0.707543
Asns		20.1711	18.2522	30.6152		-0.119604	0.904563	1		0.506536	0.993582	0.839014		0.626141	0.994965	0.800436
Asnsd1		15.2935	16.167	24.2576		0.0492247	0.925952	1		0.641468	0.514858	0.494254		0.592243	0.515995	0.566708
Aspa		0.960331	0	1.35185		-1.3041	0.337034	1		0.301092	1.36986	NA		1.6052	1.35976	NA
Asph		560.089	463.068	336.732		-0.270121	0.461502	1		-0.722706	0.367256	0.198773		-0.452585	0.367715	0.523055
Asphd1		0	0.285644	1.90509		0.403335	0.748185	1		1.41021	1.26955	NA		1.00687	1.27506	NA
Asphd2		0.313274	0.753923	0		0.461385	0.712461	1		-0.572182	1.23146	NA		-1.03357	1.23853	NA
Aspm		0	1.05248	0.381017		1.16264	0.355447	1		0.565672	1.2517	NA		-0.59697	1.27161	NA
Aspn		0.313274	3.28843	69.0882		1.61741	0.201006	1		5.01496	1.25096	0.00131131		3.39755	1.22228	0.0460068
Asprv1		1.2531	10.6837	5.67778		1.5981	0.240932	1		1.0467	1.36317	0.728074		-0.551403	1.36101	0.884903
Aspscr1		141.546	118.959	96.3086		-0.237548	0.617575	1		-0.539775	0.476325	0.551248		-0.302227	0.477518	0.798806
Asrgl1		15.3633	14.5238	96.6767		-0.0718468	0.923216	1		2.45989	0.726165	0.00947951		2.53173	0.728817	0.00794502
Ass1		0.313274	0	8.7634		-0.201941	NA	NA		1.70051	1.29736	NA		1.90245	1.29517	NA
Aste1		15.7544	6.83668	3.51482		-0.989173	0.368525	1		-1.69683	1.108	0.360441		-0.707657	1.11725	0.798781
Astn1		0.327625	1.14257	0		0.708559	0.575653	1		-0.509102	1.24745	NA		-1.21766	1.25643	NA
Asun		20.2448	21.8736	27.1111		0.0923201	0.931172	1		0.34617	1.06729	0.903744		0.25385	1.06737	0.937526
Asxl1		45.7805	59.5313	36.5777		0.275116	NA	NA		-0.232793	1.23341	NA		-0.507909	1.23327	NA
Asxl2		64.207	63.0368	33.9416		-0.0221472	0.970331	1		-0.863827	0.600129	0.403155		-0.841679	0.60081	0.439065
Atad1		209.67	186.43	165.306		-0.163308	0.717973	1		-0.336376	0.452183	0.739411		-0.173069	0.452843	0.892593
Atad2		10.883	19.8458	31.7102		0.780876	0.34726	1		1.39291	0.824922	0.29545		0.612038	0.81646	0.750711
Atad2b		1.29615	5.47057	1.30278		1.65437	0.141717	1		-0.0246943	1.16785	0.994395		-1.67907	1.1239	0.394769
Atad3a		141.554	142.991	75.116		0.017163	0.976301	1		-0.874968	0.580099	0.371431		-0.892131	0.580329	0.376024
Atad3aos		1.60123	1.96322	0		0.165831	0.898762	1		-2.14692	1.34984	0.334973		-2.31275	1.34918	0.304643
Atad5		10.9569	13.0522	0.381017		0.252415	0.743513	1		-3.80274	1.01247	0.00305528		-4.05516	1.01076	0.00145955
Atat1		43.3272	59.298	41.4017		0.403584	0.634692	1		-0.0609721	0.850463	0.979525		-0.464556	0.84944	0.832634
Ate1		90.5558	88.8243	77.9656		-0.0273787	0.952729	1		-0.21147	0.461959	0.859806		-0.184091	0.462662	0.887961
Atf1		42.3484	47.955	64.0963		0.169226	0.764345	1		0.563921	0.560946	0.615295		0.394695	0.560466	0.769294
Atf2		73.5504	61.3656	61.7837		-0.215931	0.833865	1		-0.210498	1.02919	0.940712		0.00543295	1.02972	0.999406
Atf3		934.004	997.782	348.191		0.0887142	0.896484	1		-1.3277	0.682436	0.206041		-1.41641	0.682443	0.176226
Atf4		433.369	459.699	368.754		0.0819712	0.823741	1		-0.229527	0.368229	0.789085		-0.311498	0.368271	0.709012
Atf5		1.62377	2.05331	12.074		0.174306	NA	NA		1.80632	1.33722	NA		1.63201	1.33684	NA
Atf6		131.826	108.877	108.484		-0.252053	0.730882	1		-0.261872	0.732481	0.895056		-0.00981944	0.733202	0.997725
Atf6b		175.123	185.3	218.7		0.0814025	0.883592	1		0.306666	0.555271	0.822413		0.225263	0.555334	0.884903
Atf7		47.8694	39.6123	12.4995		-0.236819	0.797509	1		-1.68629	0.931093	0.248346		-1.44947	0.9323	0.369715
Atf7ip		90.181	75.8694	109.075		-0.233261	0.615803	1		0.26293	0.461554	0.813971		0.496191	0.463448	0.605074
Atg10		40.1678	40.2883	14.6625		-0.00189896	0.998433	1		-1.24132	0.972226	0.477788		-1.23942	0.972605	0.500367
Atg101		132.527	138.694	83.5751		0.0576146	0.885382	1		-0.652412	0.402417	0.322413		-0.710027	0.402628	0.284738
Atg12		110.481	113.543	83.2168		0.0360162	0.964074	1		-0.371102	0.800098	0.857582		-0.407118	0.800237	0.845374
Atg13		68.7246	55.0637	30.5318		-0.276806	0.764728	1		-1.01108	0.926832	0.571795		-0.734276	0.927773	0.732671
Atg14		74.5803	73.1722	141.145		-0.0227999	0.975063	1		0.852248	0.726918	0.530071		0.875048	0.727346	0.537541
Atg16l1		67.1294	79.5809	85.9118		0.231416	0.743527	1		0.333562	0.706492	0.854321		0.102145	0.706084	0.961672
Atg16l2		23.3202	24.1436	21.4708		0.0463962	0.961926	1		-0.102914	0.971831	0.970125		-0.14931	0.972178	0.959591
Atg2a		37.3139	57.9587	45.9103		0.54418	0.57666	1		0.256903	0.975053	0.923301		-0.287277	0.973884	0.923467
Atg2b		17.8674	17.4727	1.89259		-0.0291698	0.97246	1		-2.71554	0.914045	0.0280539		-2.68637	0.915322	0.0318886
Atg3		67.3805	89.6071	57.6632		0.359356	0.692302	1		-0.199718	0.908893	0.938517		-0.559074	0.908407	0.805559
Atg4a		25.3475	14.1631	26.9286		-0.804526	0.198309	1		0.0703952	0.609011	0.968751		0.874921	0.62398	0.438625
Atg4a-ps		0	0.753923	0		1.30082	0.276662	1		0	1.15683	NA		-1.30899	1.1988	NA
Atg4b		113.209	107.782	84.8725		-0.0655722	0.904088	1		-0.397657	0.544803	0.746673		-0.332085	0.5454	0.808284
Atg4c		8.61636	7.962	10.2013		-0.0877891	0.899161	1		0.217378	0.679669	0.904598		0.305167	0.68535	0.871675
Atg4d		46.1123	48.0082	50.3889		0.0496166	0.960997	1		0.107377	1.01411	0.970125		0.0577609	1.01426	0.986323
Atg5		160.471	159.202	120.255		-0.0176041	0.95126	1		-0.41188	0.2893	0.410726		-0.394276	0.289918	0.458799
Atg7		92.5342	93.0365	79.962		0.0151262	0.974901	1		-0.201241	0.481029	0.87404		-0.216367	0.481476	0.870357
Atg9a		37.9732	56.5604	18.8162		0.491832	0.620937	1		-0.84816	0.998765	0.690397		-1.33999	0.997759	0.467227
Athl1		16.3543	14.3735	1.35185		-0.182854	0.819291	1		-3.00752	0.900768	0.010903		-2.82467	0.904014	0.0203223
Atic		36.912	30.9355	37.0162		-0.233006	0.768246	1		0.00840883	0.788322	0.997222		0.241415	0.790404	0.919978
Atl1		0.952138	2.23378	71.6687		0.812785	0.475313	1		4.96645	1.09855	0.000204222		4.15367	1.07061	0.00226771
Atl2		33.6054	31.1178	70.3609		-0.100842	0.899973	1		0.971644	0.796875	0.506779		1.07249	0.798155	0.467169
Atl3		21.0022	13.0439	43.3494		-0.541403	0.62155	1		0.844231	1.09102	0.725164		1.38563	1.09417	0.504069
Atm		11.5158	13.3575	0		0.191481	0.761329	1		-4.7194	1.06536	0.000293796		-4.91088	1.06444	0.000159054
Atmin		39.5908	50.4823	6.52608		0.328666	0.659212	1		-2.32198	0.776674	0.0268509		-2.65065	0.775578	0.00944652
Atn1		8.33586	8.65994	8.11595		0.0825445	0.919072	1		-0.0549405	0.811896	0.980955		-0.137485	0.812299	0.955734
Atox1		365.712	409.747	577.694		0.156202	0.758228	1		0.636722	0.506923	0.488606		0.48052	0.506878	0.66506
Atp10a		2.2688	2.23378	21.3943		-0.00273314	NA	NA		2.36398	1.23535	NA		2.36672	1.23686	NA
Atp10b		0.327625	0.285644	0		-0.0426661	0.972091	1		-0.719535	1.2004	NA		-0.676869	1.1964	NA
Atp10d		13.5225	9.87602	0.27037		-0.430424	0.609354	1		-4.06886	1.04784	0.00201602		-3.63843	1.05355	0.00848043
Atp11a		10.5718	18.6473	25.6852		0.570145	NA	NA		0.904264	1.24655	NA		0.33412	1.24532	NA
Atp11b		38.4747	35.3812	31.1047		-0.100332	NA	NA		-0.255323	0.999352	NA		-0.154991	1.00003	NA
Atp11c		13.7579	19.5599	3.7486		0.468985	0.571035	1		-1.68931	0.869955	0.206838		-2.15829	0.865999	0.0848378
Atp13a1		92.9497	152.076	113.836		0.570524	0.60155	1		0.232105	1.09271	0.938617		-0.338419	1.09238	0.918832
Atp13a2		81.3907	101.932	75.8604		0.286884	0.75028	1		-0.0907149	0.901748	0.971011		-0.377599	0.901452	0.881035
Atp13a3		33.067	25.134	47.004		-0.37038	0.49591	1		0.481116	0.532855	0.666637		0.851496	0.539027	0.359001
Atp13a4		0	0	78.173		0	1	1		5.3278	1.34792	0.00160562		5.30352	1.3487	0.00191505
Atp13a5		1.60942	2.5345	12.9546		0.337699	NA	NA		1.85692	1.33528	NA		1.51922	1.33401	NA
Atp1a1		65.4518	108.743	185.252		0.666947	0.389223	1		1.36816	0.773265	0.263524		0.701212	0.771885	0.683108
Atp1a2		31.7627	20.3119	578.225		-0.590566	0.146826	1		4.11462	0.369216	2.35729e-25		4.70518	0.384399	1.16711e-30
Atp1a3		17.3557	16.2333	37.5726		-0.0724156	0.946864	1		0.900004	1.08242	0.698999		0.97242	1.08334	0.688554
Atp1b1		2.8441	1.50785	38.9333		-0.351382	NA	NA		2.22361	1.36361	NA		2.57499	1.36422	NA
Atp1b2		6.74695	6.0655	99.0226		-0.116624	0.882351	1		3.58791	0.743317	6.0462e-05		3.70453	0.75005	4.24829e-05
Atp1b3		552.755	565.856	487.719		0.0321364	0.951002	1		-0.174916	0.523009	0.901336		-0.207052	0.523066	0.888103
Atp1b4		0.626548	1.33812	0		0.630727	0.645419	1		-1.17536	1.36038	NA		-1.80608	1.36257	NA
Atp2a2		115.627	124.158	217.752		0.105546	0.829309	1		0.882989	0.487106	0.247733		0.777444	0.487126	0.352479
Atp2a3		13.506	18.4111	27.0763		0.346815	0.762567	1		0.772741	1.1461	0.768684		0.425926	1.14512	0.89589
Atp2b1		123.565	145.856	121.578		0.238123	0.266355	1		-0.0221107	0.215029	0.970571		-0.260233	0.213907	0.53052
Atp2b2		1.27157	5.49856	0.540741		1.56903	0.202405	1		-0.697007	1.27572	0.825243		-2.26604	1.25178	0.266226
Atp2b3		0.313274	0	15.4111		-0.175105	NA	NA		2.08139	1.32393	NA		2.2565	1.32251	NA
Atp2b4		0.319432	0.584197	7.5213		0.354416	0.794559	1		2.63963	1.34837	0.202167		2.28521	1.34529	0.310117
Atp2c1		393.66	329.803	242.038		-0.254275	0.312122	1		-0.697785	0.252453	0.0452684		-0.443509	0.253382	0.289743
Atp5a1		851.948	777.7	833.823		-0.130435	0.692964	1		-0.0303631	0.33013	0.973648		0.100072	0.330335	0.92067
Atp5b		1479.75	1471.68	2196		-0.00816668	0.974854	1		0.564777	0.258716	0.141656		0.572943	0.25879	0.141969
Atp5c1		590.452	645.291	888.044		0.124474	0.697582	1		0.58088	0.319748	0.246482		0.456406	0.319735	0.425867
Atp5d		371.283	419.387	410.349		0.170323	0.665931	1		0.142042	0.394321	0.894086		-0.0282814	0.394239	0.983464
Atp5e		213.154	231.694	418.823		0.113338	0.793955	1		0.949758	0.432332	0.137962		0.836421	0.432329	0.221919
Atp5f1		533.05	530.607	818.218		-0.0089466	0.972987	1		0.612659	0.263162	0.10995		0.621606	0.263361	0.109881
Atp5g1		299.728	347.043	664.547		0.204413	0.63358	1		1.12062	0.427662	0.0621444		0.916206	0.427518	0.158707
Atp5g2		80.7863	90.6527	124.765		0.152403	0.636625	1		0.618999	0.318463	0.206476		0.466596	0.318059	0.407205
Atp5g3		375.35	412.497	1010.92		0.130072	0.784743	1		1.38485	0.475199	0.0322984		1.25478	0.475181	0.0619155
Atp5h		373.881	409.53	794.309		0.126571	0.762672	1		1.06187	0.418132	0.0731546		0.935303	0.418114	0.13697
Atp5j		427.675	533.381	793.797		0.307081	0.52133	1		0.864684	0.478354	0.249429		0.557603	0.478176	0.557756
Atp5j2		261.862	333.986	510.579		0.336974	0.49501	1		0.931807	0.493053	0.222844		0.594833	0.492733	0.535518
Atp5k		80.5874	107.794	192.722		0.391827	0.511331	1		1.19691	0.594365	0.185045		0.805085	0.593386	0.460582
Atp5l		65.8676	68.6186	141.414		0.043172	0.926353	1		1.07121	0.461423	0.111335		1.02804	0.461866	0.13955
Atp5o		219.204	252.144	343.275		0.192803	0.668049	1		0.629602	0.448634	0.419202		0.436799	0.448471	0.651479
Atp5s		51.6754	44.9824	35.9236		-0.170693	0.862731	1		-0.443672	0.987548	0.862827		-0.272979	0.98827	0.927652
Atp5sl		59.2724	61.8125	50.4263		0.0514452	0.958642	1		-0.197369	0.992223	0.943175		-0.248814	0.992346	0.933567
Atp6ap1		1849.71	1712.96	1615.43		-0.110202	0.583987	1		-0.194782	0.2012	0.635103		-0.08458	0.201347	0.881035
Atp6ap2		1143.55	982.689	723.463		-0.217199	0.401103	1		-0.653886	0.258958	0.0751727		-0.436688	0.259237	0.316468
Atp6v0a1		322.766	302.112	216.158		-0.0889827	0.878921	1		-0.550965	0.584497	0.648334		-0.461983	0.584716	0.733546
Atp6v0a2		476.469	471.707	513.343		-0.0126224	0.97908	1		0.104668	0.481101	0.938517		0.11729	0.481218	0.936033
Atp6v0b		1408.31	1199.31	1206.93		-0.22969	0.458836	1		-0.219745	0.309966	0.755578		0.0099454	0.310161	0.992975
Atp6v0c		564.463	642.461	588.837		0.181809	0.608092	1		0.0604332	0.354496	0.951782		-0.121375	0.354424	0.907505
Atp6v0d1		130.305	138.379	104.013		0.0885391	0.852055	1		-0.312464	0.4756	0.776097		-0.401004	0.475676	0.710553
Atp6v0e		767.234	826.709	967.685		0.104094	0.800189	1		0.327401	0.411043	0.715121		0.223307	0.411049	0.834228
Atp6v0e2		7.02531	9.84776	36.3671		0.383663	0.723171	1		1.92933	1.07419	0.253124		1.54566	1.07148	0.418603
Atp6v1a		149.64	146.651	304.484		-0.0253385	0.950668	1		1.00217	0.406502	0.0843164		1.0275	0.406992	0.0793881
Atp6v1b2		378.765	364.441	399.517		-0.0529774	0.882856	1		0.0755281	0.359062	0.939153		0.128505	0.359339	0.90183
Atp6v1c1		463.583	410.615	301.707		-0.175638	0.540734	1		-0.613909	0.287736	0.152666		-0.438271	0.288262	0.383832
Atp6v1d		177.308	199.248	271.93		0.16175	0.725661	1		0.600975	0.459759	0.464555		0.439226	0.459637	0.659925
Atp6v1e1		419.412	440.511	639.69		0.0671354	0.845614	1		0.599794	0.343929	0.272802		0.532658	0.343998	0.371537
Atp6v1f		450.797	490.872	583.993		0.117873	0.781451	1		0.364808	0.424487	0.684963		0.246935	0.424482	0.819352
Atp6v1g1		451.669	438.013	570.416		-0.0457047	0.903408	1		0.330693	0.37598	0.677856		0.376398	0.37619	0.637466
Atp6v1g2		9.88997	2.52159	0		-1.81004	0.0622164	1		-4.53546	1.18807	0.00249355		-2.72542	1.2173	0.136712
Atp6v1h		213.007	201.736	210.036		-0.0743705	0.898823	1		-0.0173384	0.584551	0.991762		0.057032	0.584855	0.97626
Atp7a		82.1238	67.7488	101.314		-0.262713	0.58436	1		0.291679	0.476478	0.794163		0.554393	0.478668	0.561707
Atp7b		0.640899	0.45537	0		-0.235068	0.851386	1		-0.930763	1.24131	NA		-0.695695	1.23508	NA
Atp8a1		200.554	179.189	79.9157		-0.154806	0.75705	1		-1.28209	0.503714	0.0722978		-1.12729	0.504302	0.137303
Atp8a2		160.576	183.197	179.144		0.156253	0.881389	1		0.130389	1.04713	0.965964		-0.0258642	1.04711	0.994562
Atp8b1		1.93705	1.92232	5.71526		0.000246715	0.999853	1		0.966708	1.33529	0.749296		0.966461	1.33597	0.762199
Atp8b2		7.38163	13.7438	0		0.823584	0.346158	1		-3.95644	1.14684	0.00798475		-4.78002	1.14012	0.000776956
Atp9a		7.39807	5.89578	7.84074		-0.229941	0.850472	1		0.0699994	1.21656	0.983531		0.29994	1.21898	0.935172
Atp9b		151.108	128.902	20.0815		-0.197822	0.837929	1		-2.45751	0.972362	0.074746		-2.25969	0.972672	0.117472
Atpaf1		23.7319	26.6011	18.3004		0.138651	0.885757	1		-0.326591	0.966753	0.900075		-0.465243	0.966611	0.856544
Atpaf2		78.3538	66.154	37.7487		-0.241846	0.502332	1		-1.02683	0.367957	0.0427021		-0.78498	0.37086	0.165711
Atpif1		367.345	424.632	339.307		0.199812	0.696117	1		-0.109681	0.511742	0.938517		-0.309493	0.511654	0.809743
Atr		28.2387	35.0008	8.59915		0.312157	0.556158	1		-1.60662	0.567625	0.0393705		-1.91877	0.565259	0.0100034
Atraid		651.62	647.327	354.736		-0.0102875	0.983211	1		-0.849303	0.489451	0.276979		-0.839015	0.489534	0.30472
Atrip		2.23394	3.7029	1.03241		0.618545	0.537461	1		-0.954942	1.07602	0.674039		-1.57349	1.0571	0.396958
Atrn		27.3685	18.1941	13.2856		-0.499863	0.603406	1		-0.894464	0.964002	0.655337		-0.394601	0.967635	0.884233
Atrnl1		4.18742	1.9995	0		-0.68477	0.613116	1		-2.51663	1.36461	0.237439		-1.83186	1.36661	0.468499
Atrx		120.52	101.909	177.494		-0.234145	0.661466	1		0.534572	0.532053	0.615581		0.768717	0.533243	0.418983
Atxn1		10.8728	9.83268	2.76527		-0.121079	0.878697	1		-1.76118	0.84511	0.165261		-1.6401	0.849138	0.222904
Atxn10		345.579	282.819	293.236		-0.288705	0.246726	1		-0.237377	0.248555	0.640307		0.0513272	0.249743	0.945269
Atxn1l		9.56432	9.10674	11.393		-0.0572436	0.953981	1		0.207899	0.98696	0.939116		0.265143	0.989046	0.929431
Atxn2		35.87	33.3878	31.5486		-0.0834462	0.934789	1		-0.154823	1.01954	0.958461		-0.0713771	1.02017	0.98395
Atxn2l		28.2448	48.5816	10.4222		0.704339	0.406989	1		-1.28006	0.863858	0.38371		-1.9844	0.860967	0.121344
Atxn3		36.5787	32.1982	7.3		-0.149032	0.891746	1		-1.81782	1.10275	0.312341		-1.66879	1.10344	0.387911
Atxn7		11.5752	9.30229	11.4171		-0.252313	0.817418	1		-0.00932176	1.0896	0.997592		0.242991	1.09256	0.940907
Atxn7l1		61.1681	70.5244	57.5977		0.173398	0.862433	1		-0.0707429	1.00083	0.979889		-0.24414	1.00072	0.936033
Atxn7l2		8.02253	12.2189	0		0.561605	0.540495	1		-4.01284	1.16069	0.00781568		-4.57444	1.15663	0.00177175
Atxn7l3		6.0691	9.04003	18.2027		0.533865	0.505816	1		1.44881	0.785093	0.237081		0.914945	0.773329	0.549119
Atxn7l3b		200.406	216.719	132.275		0.110789	0.786043	1		-0.581213	0.409766	0.413224		-0.692002	0.409768	0.314004
Auh		33.888	41.5439	27.4365		0.271654	0.469495	1		-0.304642	0.382642	0.715121		-0.576296	0.379936	0.385467
Aunip		0.626548	0.45537	0		-0.224952	0.857653	1		-0.923595	1.24062	NA		-0.698643	1.23453	NA
Aup1		685.136	670.977	524.511		-0.0309902	0.853418	1		-0.385317	0.168173	0.118117		-0.354327	0.168463	0.169367
Aurka		9.31461	11.4801	0.381017		0.300013	0.699687	1		-3.61628	1.01939	0.00594305		-3.91629	1.01683	0.00245527
Aurkaip1		111.251	128.726	90.9623		0.196472	0.759891	1		-0.270664	0.643652	0.873135		-0.467136	0.643446	0.761614
Aurkb		1.89196	7.62933	0.762035		1.55587	0.188792	1		-0.925551	1.23409	0.737097		-2.48142	1.21238	0.184948
Auts2		0.966489	0	0		-1.39988	0.249868	1		-1.41756	1.2224	NA		0	1.18015	NA
Aven		7.08271	6.30195	0		-0.157193	0.881681	1		-3.79291	1.22261	0.020318		-3.63572	1.22518	0.0295625
Avl9		44.6383	49.0993	77.3752		0.12984	0.867438	1		0.727016	0.775267	0.650699		0.597176	0.775186	0.741341
Avpi1		13.0554	7.92571	106.828		-0.573844	0.58321	1		2.55065	1.03157	0.0831654		3.12449	1.03757	0.0266311
Avpr2		0.640899	1.64958	2.2861		0.636494	0.642392	1		0.881868	1.37035	0.782113		0.245374	1.36972	0.953158
Awat2		1.90428	0	0		-1.64766	0.188491	1		-1.66353	1.2569	NA		0	1.22665	NA
Axin1		22.5176	30.458	0		0.409649	0.601157	1		-5.22072	1.07417	5.22165e-05		-5.63037	1.07279	1.15469e-05
Axin2		0	0.45537	0.540741		0.709874	0.563598	1		0.865683	1.23536	NA		0.155809	1.25184	NA
Axl		45.879	40.4272	154.354		-0.147162	0.890184	1		1.43914	1.0636	0.442065		1.5863	1.06413	0.396143
Azi2		46.7041	57.1116	67.6328		0.240172	0.814273	1		0.444462	1.02172	0.867534		0.20429	1.02146	0.946677
Azin1		194.561	176.249	215.716		-0.137693	0.728952	1		0.145282	0.396105	0.89252		0.282975	0.39685	0.765294
Azin2		2.88715	3.55899	2.7037		0.230779	0.847358	1		-0.0472522	1.20084	0.98854		-0.278032	1.1987	0.939523
B020018G12Rik		0.632706	1.9374	5.71526		0.676653	0.621311	1		1.59504	1.36869	0.533382		0.918386	1.36769	0.78199
B130006D01Rik		10.2483	11.0466	8.38238		0.0760492	0.94974	1		-0.226338	1.20722	0.946819		-0.302387	1.20739	0.933691
B130034C11Rik		1.2818	0.91074	0		-0.252539	0.847046	1		-1.17206	1.29892	NA		-0.91952	1.29561	NA
B130046B21Rik		4.18533	2.54741	1.36012		-0.640651	0.538662	1		-1.2627	1.0636	0.523325		-0.622048	1.0859	0.82256
B130055M24Rik		5.43639	4.58565	0		-0.222174	0.80173	1		-3.82719	1.17416	0.0135666		-3.60501	1.17923	0.0238324
B230118H07Rik		58.369	47.988	41.737		-0.239722	0.812726	1		-0.405522	1.01187	0.880371		-0.1658	1.01262	0.956586
B230208H11Rik		2.56156	2.96405	1.08148		0.128704	0.919371	1		-0.786428	1.28354	0.793753		-0.915132	1.28323	0.765294
B230217C12Rik		0.640899	1.8064	3.24445		0.684301	0.617207	1		1.19827	1.36807	0.678685		0.513969	1.36669	0.894889
B230219D22Rik		58.1952	44.7996	68.7349		-0.352959	0.57383	1		0.225329	0.623537	0.893781		0.578287	0.62629	0.675615
B230307C23Rik		9.892	9.61592	4.98981		-0.0452292	0.958872	1		-0.876953	0.892113	0.6279		-0.831724	0.8946	0.673277
B230312C02Rik		0.952138	0.753923	1.30278		-0.237659	0.859078	1		0.268468	1.32802	NA		0.506127	1.33388	NA
B230317F23Rik		3.88438	5.62738	0		0.448354	0.668454	1		-3.21862	1.23493	0.063831		-3.66698	1.23028	0.0287176
B230325K18Rik		1.29615	0.298553	0		-0.842904	0.513547	1		-1.3649	1.28226	NA		-0.521998	1.2688	NA
B230354K17Rik		14.7921	15.0089	0		0.0342418	0.969874	1		-4.67078	1.13835	0.000959776		-4.70502	1.13882	0.000970897
B230369F24Rik		0.327625	0.584197	0		0.334799	0.788216	1		-0.614216	1.22589	NA		-0.949015	1.23095	NA
B2m		7497.64	9718.65	9834.04		0.362846	0.440434	1		0.379468	0.470328	0.710182		0.0166226	0.470314	0.992037
B330016D10Rik		1.9514	0.91074	1.62222		-0.463816	0.731757	1		-0.113567	1.35492	0.975675		0.350249	1.35289	0.931212
B3galnt1		138.542	124.696	108.366		-0.13831	0.859395	1		-0.325785	0.780808	0.874182		-0.187475	0.781212	0.936673
B3galnt2		20.7935	19.0513	2.43333		-0.104904	0.911745	1		-2.53571	0.987192	0.068918		-2.4308	0.988647	0.0904497
B3galt2		1.94321	0.741014	0		-1.01109	0.449988	1		-2.43584	1.35858	NA		-1.42474	1.36618	NA
B3galt4		92.9397	67.1991	54.6772		-0.438125	0.504726	1		-0.713322	0.657284	0.574424		-0.275197	0.659268	0.88139
B3galt5		67.4058	68.4208	8.65185		0.0187244	0.986644	1		-2.26659	1.12489	0.184715		-2.28532	1.12501	0.189719
B3galt6		11.8352	10.3314	3.01953		-0.167159	0.879341	1		-1.51529	1.11681	0.440076		-1.34813	1.11895	0.536469
B3gat2		1.60942	1.93523	0		0.201278	0.877602	1		-2.12733	1.35104	0.342198		-2.3286	1.3501	0.30018
B3gat3		52.1958	62.7889	58.0872		0.24491	0.759795	1		0.139236	0.800817	0.951261		-0.105674	0.800355	0.966222
B3glct		23.0582	15.3503	44.0222		-0.514725	0.525725	1		0.851394	0.799331	0.584528		1.36612	0.805699	0.311279
B3gnt2		0.974682	3.31642	4.57221		0.930921	0.491216	1		1.23139	1.35086	0.66262		0.30047	1.34669	0.940907
B3gnt3		2.92608	2.36478	57.7186		-0.199871	0.866749	1		3.35381	1.16667	0.0354443		3.55368	1.17174	0.0252901
B3gnt6		0	1.05248	0		1.44059	0.238402	1		0	1.18769	NA		-1.44822	1.22429	NA
B3gnt7		14.0487	7.98782	2.00324		-0.725031	0.397714	1		-2.40357	0.912596	0.0601536		-1.67854	0.925166	0.265155
B3gnt8		5.70865	5.3783	3.78519		-0.0650522	0.957705	1		-0.413318	1.22838	0.90064		-0.348265	1.22984	0.926649
B3gntl1		19.8844	8.37864	56.822		-0.807935	NA	NA		1.09093	1.26437	NA		1.89886	1.26648	NA
B430010I23Rik		15.4084	20.336	0		0.372202	0.569567	1		-4.97751	1.05442	9.32789e-05		-5.34971	1.05251	2.34083e-05
B430212C06Rik		0.640899	0	0		-1.22197	0.305202	1		-1.24921	1.19424	NA		0	1.15083	NA
B430306N03Rik		92.7677	77.2497	31.363		-0.198661	0.869465	1		-1.13676	1.20959	0.649685		-0.938097	1.2098	0.739121
B4galnt1		127.01	134.763	87.2058		0.0883582	0.831279	1		-0.532199	0.416867	0.477796		-0.620557	0.416955	0.396958
B4galt1		126.637	183.32	164.51		0.514828	0.344799	1		0.359833	0.544926	0.774326		-0.154995	0.543943	0.925928
B4galt2		0.327625	0.597106	1.79444		0.302115	0.82331	1		1.02719	1.35751	NA		0.725077	1.35898	NA
B4galt3		199.505	179.761	85.3937		-0.145495	0.757203	1		-1.18976	0.47377	0.0771466		-1.04426	0.474383	0.144522
B4galt4		338.43	278.365	174.293		-0.277964	0.492992	1		-0.938603	0.406649	0.114597		-0.660639	0.407338	0.340936
B4galt5		13.4385	11.7679	23.2461		-0.164124	0.824946	1		0.738802	0.726992	0.608859		0.902925	0.731881	0.522346
B4galt6		31.3406	24.7473	11.2583		-0.317993	0.627268	1		-1.36108	0.669046	0.178147		-1.04308	0.673302	0.371465
B4galt7		104.973	103.487	99.7291		-0.0135891	0.967474	1		-0.0682396	0.33255	0.940472		-0.0546504	0.333326	0.956586
B4gat1		283.716	269.115	299.19		-0.0726334	0.895805	1		0.0743575	0.55422	0.96405		0.146991	0.554464	0.930102
B630005N14Rik		21.8666	15.6639	26.7491		-0.381225	0.725919	1		0.229449	1.0842	0.938617		0.610674	1.08648	0.826185
B930036N10Rik		34.8463	47.8075	23.0687		0.418947	0.53108	1		-0.555108	0.675445	0.702338		-0.974055	0.673356	0.417333
B930041F14Rik		1.2818	0.86984	0		-0.305486	0.823652	1		-1.73397	1.3657	NA		-1.42849	1.36481	NA
B930095G15Rik		0.319432	2.83306	8.73841		1.76698	0.164189	1		3.0458	1.25643	0.0912911		1.27882	1.20782	0.610889
B9d1		4.45555	3.23462	19.1231		-0.340861	0.762196	1		1.70156	1.10257	0.355312		2.04242	1.1107	0.256467
B9d2		68.8711	87.6696	49.6027		0.325625	0.601083	1		-0.442541	0.625548	0.756296		-0.768166	0.624699	0.523055
BB365896		0.327625	0.895659	0		0.57013	0.650739	1		-0.548223	1.23987	NA		-1.11835	1.24787	NA
BC002059		28.6421	35.6281	0		0.311105	0.593327	1		-5.71209	1.00717	1.40923e-06		-6.02319	1.00626	3.12698e-07
BC002163		0.966489	1.49494	0.819376		0.399715	0.752957	1		-0.115687	1.28027	NA		-0.515402	1.27153	NA
BC003331		83.2558	96.5054	151.841		0.203561	0.554215	1		0.855608	0.339766	0.0759117		0.652046	0.339044	0.225917
BC003965		93.2726	110.316	74.279		0.233047	0.53004	1		-0.324608	0.373673	0.681208		-0.557655	0.372937	0.394588
BC004004		294.721	318.869	147.976		0.109847	0.768605	1		-0.971122	0.375856	0.0668397		-1.08097	0.375861	0.0363899
BC005537		100.044	91.839	82.4577		-0.101164	0.9234	1		-0.230605	1.05209	0.938517		-0.129442	1.05231	0.968813
BC005561		12.7975	13.2244	48.6637		0.0334298	NA	NA		1.41427	1.22308	NA		1.38084	1.22333	NA
BC005624		76.8792	104.351	124.076		0.421882	0.416364	1		0.666498	0.517666	0.473698		0.244616	0.516284	0.859187
BC017158		66.5782	83.2948	31.7833		0.276402	0.78034	1		-0.900178	0.993436	0.665252		-1.17658	0.993164	0.548382
BC017643		680.635	717.11	307.52		0.0730353	0.888906	1		-1.10154	0.523682	0.16058		-1.17457	0.523705	0.135835
BC021614		0	0	11.2092		0	NA	NA		2.96388	1.35809	NA		2.95068	1.35734	NA
BC022687		7.6744	5.31375	10.2625		-0.428876	0.686848	1		0.336737	1.05184	0.904411		0.765612	1.05969	0.762407
BC023829		88.6661	72.2619	121.937		-0.283694	0.508155	1		0.450278	0.423899	0.586191		0.733972	0.426383	0.301737
BC024978		8.58563	6.66234	0.651388		-0.296986	0.772979	1		-2.81469	1.11592	0.0755088		-2.5177	1.12085	0.135082
BC025920		0.952138	0.298553	0		-0.624885	0.620025	1		-1.15097	1.2514	NA		-0.52608	1.23907	NA
BC026585		56.0165	52.3088	39.6169		-0.0856625	0.928417	1		-0.425382	0.95403	0.863838		-0.339719	0.954526	0.902247
BC027231		9.27568	6.35115	12.1025		-0.4381	0.675988	1		0.304536	1.03787	0.913481		0.742637	1.04487	0.765876
BC028528		293.518	313.342	236.546		0.0892865	0.860405	1		-0.298732	0.508043	0.805264		-0.388018	0.508075	0.744573
BC029214		36.8384	39.9011	75.1136		0.0964527	0.916473	1		0.899851	0.917016	0.62885		0.803399	0.917075	0.695123
BC029722		31.7749	24.2125	26.8298		-0.360565	0.602848	1		-0.234857	0.690105	0.899429		0.125708	0.694491	0.952731
BC030307		2.90557	0	0		-1.79898	0.156815	1		-1.8134	1.27367	NA		0	1.24978	NA
BC030336		13.0514	10.0925	0		-0.334127	0.665002	1		-4.78443	1.10386	0.000416019		-4.4503	1.10787	0.0014372
BC030499		0.313274	0.597106	0		0.361611	0.771655	1		-0.599942	1.22529	NA		-0.961553	1.23094	NA
BC031181		302.208	300.774	292.372		-0.00919813	0.981475	1		-0.0453774	0.395888	0.968982		-0.0361793	0.396112	0.977531
BC034090		0.638864	0	2.16296		-0.593641	0.640856	1		0.72253	1.28711	NA		1.31617	1.27842	NA
BC035044		275.952	279.433	287.125		0.0158996	0.958129	1		0.0552362	0.302307	0.949143		0.0393366	0.302564	0.967143
BC037032		7.01926	11.9914	0.274503		0.688481	0.455714	1		-3.17688	1.09819	0.0338811		-3.86536	1.09139	0.00651446
BC037034		29.6639	38.6093	1.90509		0.34324	0.702489	1		-3.37097	0.963345	0.00686963		-3.71421	0.962317	0.00241957
BC043934		14.7511	11.0702	7.84074		-0.312765	0.794609	1		-0.666651	1.20241	0.82133		-0.353886	1.20423	0.923521
BC046401		3.17992	2.98987	0.27037		-0.129654	0.903329	1		-2.33119	1.18654	0.19965		-2.20153	1.19176	0.253118
BC048403		3.55263	3.45815	0.651388		-0.0751701	0.946033	1		-1.80301	1.17412	0.358766		-1.72784	1.1777	0.407205
BC048507		0	0	3.97403		0	1	1		2.88212	1.36376	0.157619		2.86228	1.36276	0.169675
BC048644		1.2818	0	0		-1.50643	0.22209	1		-1.52353	1.23878	NA		0	1.20161	NA
BC049352		6.78995	6.57685	0.540741		-0.0642938	0.947306	1		-2.68743	1.08624	0.0829484		-2.62313	1.08885	0.0999597
BC051142		0.626548	0.753923	0		0.0891518	0.943911	1		-0.82046	1.25294	NA		-0.909612	1.25275	NA
BC051226		1.28592	1.61085	2.2861		0.194196	0.885129	1		0.474808	1.34101	0.896036		0.280611	1.34021	0.943766
BC051537		0	1.49494	4.05556		1.39293	NA	NA		2.29496	1.36978	NA		0.902026	1.37	NA
BC052040		15.6909	14.6526	12.437		-0.0733745	0.950788	1		-0.245588	1.1889	0.940155		-0.172214	1.1896	0.96167
BC055308		0.966489	0	0		-1.39988	0.249868	1		-1.41756	1.2224	NA		0	1.18015	NA
BC055324		7.37344	5.29867	5.40741		-0.347644	0.771641	1		-0.322702	1.19604	0.920477		0.0249424	1.19999	0.995804
BC064078		1.27157	2.27685	0		0.373456	0.778288	1		-0.984856	1.31703	0.737503		-1.35831	1.31851	0.622997
BC065397		5.79272	2.36478	0		-1.16046	0.245401	1		-3.92136	1.21249	0.0144887		-2.76091	1.23468	0.137143
BC067074		0.958296	0	10.0037		-0.407639	NA	NA		1.35163	1.30136	NA		1.75927	1.29892	NA
BC068281		10.2299	6.18359	0		-0.679727	0.360979	1		-4.62746	1.11026	0.000767752		-3.94774	1.1202	0.00684352
BC085271		0.313274	1.02666	1.52407		0.591123	0.661556	1		0.851783	1.35239	NA		0.26066	1.35566	NA
BC094916		0	0.895659	4.5963		0.557316	NA	NA		1.52529	1.29255	NA		0.967974	1.2959	NA
BC106179		1.92682	0.741014	0		-1.03446	0.43516	1		-2.50005	1.35352	NA		-1.46559	1.36366	NA
BC147527		2.86664	4.22716	2.65463		0.382514	0.745292	1		-0.0794134	1.18279	0.980955		-0.461928	1.17788	0.889335
BE692007		6.11419	8.98036	24.9457		0.450687	0.649086	1		1.72265	0.977879	0.265773		1.27196	0.972445	0.484862
Babam1		113.714	115.71	73.753		0.0210601	0.971013	1		-0.593461	0.581183	0.606762		-0.614522	0.581454	0.611994
Bace1		22.5608	17.35	6.75926		-0.295834	0.795714	1		-1.32346	1.14774	0.540399		-1.02763	1.14927	0.690012
Bace2		0.319432	0.45537	11.0495		0.0759635	NA	NA		1.9605	1.34171	NA		1.88454	1.34156	NA
Bach1		90.4329	70.5325	25.0895		-0.329526	0.663963	1		-1.68096	0.764556	0.137499		-1.35144	0.765808	0.284395
Bach2		40.6655	44.3649	46.3245		0.11718	0.886078	1		0.173412	0.816986	0.938617		0.0562313	0.816961	0.984191
Bach2os		10.8564	11.9142	10.7417		0.11176	0.906496	1		-0.0199509	0.951103	0.994395		-0.131711	0.951051	0.964255
Bad		93.813	101.582	136.591		0.102764	0.842227	1		0.522759	0.514308	0.608859		0.419995	0.514341	0.721061
Bag1		16.2415	29.3274	65.4362		0.769682	0.285184	1		1.86408	0.712836	0.0628331		1.0944	0.705425	0.370711
Bag2		9.24902	14.2769	16.92		0.531913	0.583451	1		0.751756	0.966841	0.723651		0.219843	0.962178	0.940317
Bag3		92.8202	162.969	168.304		0.792499	0.0795023	1		0.834943	0.451344	0.2355		0.0424445	0.448694	0.976671
Bag4		29.2257	22.6168	24.3333		-0.270062	NA	NA		-0.191377	1.21641	NA		0.0786844	1.21713	NA
Bag5		106.097	91.4722	75.4528		-0.208049	0.634704	1		-0.485426	0.438543	0.563622		-0.277377	0.440127	0.79986
Bag6		47.814	46.4859	35.2731		-0.035048	0.971081	1		-0.376835	0.967316	0.883902		-0.341787	0.967724	0.902662
Bahcc1		3.18811	2.36478	0		-0.387319	0.719106	1		-3.18746	1.25557	0.0732243		-2.80014	1.26453	0.141871
Bahd1		8.97264	7.09216	23.0413		-0.297314	0.675512	1		1.27157	0.674163	0.224266		1.56888	0.686659	0.125829
Baiap2		12.7873	17.649	32.8772		0.373531	0.72236	1		1.11747	1.04739	0.583591		0.743939	1.04573	0.765876
Baiap2l1		19.7982	17.6809	24.3949		-0.127831	0.90878	1		0.242581	1.11368	0.938517		0.370412	1.11466	0.91038
Baiap2l2		0	0.741014	0.811111		0.842752	0.502493	1		0.920899	1.25978	NA		0.0781471	1.27294	NA
Bak1		4.77295	4.41809	5.4324		-0.0991235	0.924857	1		0.129886	1.04308	0.965964		0.22901	1.04741	0.941627
Bambi		4.80572	6.79578	0.921758		0.432429	0.649012	1		-1.89043	1.04453	0.248563		-2.32286	1.03772	0.136712
Banf1		229.447	262.187	312.944		0.185073	0.623176	1		0.440526	0.375802	0.530071		0.255453	0.375625	0.777716
Bank1		160.226	118.792	74.9421		-0.402306	0.555921	1		-1.02058	0.68437	0.378725		-0.618275	0.685376	0.686982
Banp		65.7978	106.694	84.8508		0.576582	0.579188	1		0.301556	1.03981	0.914567		-0.275026	1.03924	0.930152
Bap1		197.897	193.445	188.165		-0.0258423	0.981184	1		-0.0586081	1.09565	0.984594		-0.0327658	1.09571	0.993184
Bard1		0.319432	0.571287	1.52407		0.211325	0.868646	1		0.705696	1.28338	NA		0.494371	1.28454	NA
Basp1		115.964	167.535	202.903		0.512033	0.282175	1		0.780477	0.475075	0.314235		0.268444	0.473795	0.824455
Batf		30.6731	53.108	123.63		0.7398	0.251152	1		1.8967	0.639727	0.0284299		1.1569	0.63518	0.261851
Batf2		6.69152	7.22777	13.0402		0.0706768	0.951364	1		0.737456	1.15294	0.783108		0.66678	1.15328	0.820294
Batf3		54.4316	53.2492	30.7625		-0.0279566	0.976975	1		-0.703028	0.970221	0.749		-0.675071	0.970564	0.773062
Bax		171.821	161.791	241.52		-0.0875514	0.716996	1		0.485929	0.237969	0.175765		0.57348	0.239087	0.101982
Baz1a		26.6128	30.43	88.5225		0.193158	0.758795	1		1.64417	0.619173	0.0575345		1.45102	0.618262	0.11239
Baz1b		39.2467	39.1311	71.5336		-0.00174054	0.998738	1		0.696042	1.09917	0.784344		0.697782	1.09941	0.798183
Baz2a		24.8193	18.7245	12.3111		-0.358999	0.589939	1		-0.950857	0.673561	0.415619		-0.591858	0.679407	0.69738
Baz2b		69.7332	55.3974	41.5023		-0.271676	0.79906	1		-0.60716	1.06754	0.81447		-0.335484	1.06813	0.917775
Bbc3		12.8345	12.0323	1.35185		-0.0946814	0.90506	1		-2.71288	0.895613	0.0242706		-2.6182	0.898377	0.0332131
Bbip1		89.0483	106.123	125.017		0.236443	0.674984	1		0.470469	0.562659	0.69609		0.234026	0.562204	0.88166
Bbs1		8.67377	3.73945	55.7017		-0.748202	0.554423	1		1.95154	1.25777	0.35232		2.69974	1.26189	0.15977
Bbs10		1.91863	2.56032	0		0.281273	0.828763	1		-2.21999	1.34685	0.312364		-2.50126	1.34533	0.248722
Bbs12		9.94528	8.0112	12.437		-0.209727	0.867033	1		0.234274	1.25031	0.946819		0.444001	1.25166	0.90252
Bbs2		10.193	15.6663	1.90509		0.552715	0.541088	1		-2.11229	0.970911	0.143202		-2.66501	0.965869	0.0479503
Bbs4		18.6845	22.9691	106.517		0.272157	0.717627	1		2.31768	0.741355	0.0191939		2.04552	0.739613	0.0473764
Bbs5		9.5602	8.03306	2.16296		-0.216519	0.84595	1		-1.61774	1.13468	0.409713		-1.40122	1.13767	0.522878
Bbs7		14.4316	18.0136	27.2651		0.280051	0.768672	1		0.781128	0.948093	0.701248		0.501077	0.9467	0.838947
Bbs9		69.1294	67.8754	44.214		-0.0356475	0.946412	1		-0.619978	0.533249	0.535239		-0.584331	0.534066	0.594133
Bbx		38.9537	51.2148	38.481		0.336208	0.733073	1		-0.0172915	0.986335	0.994395		-0.353499	0.985722	0.901439
Bcam		6.42345	7.11581	263.642		0.148199	0.863445	1		4.84112	0.830659	6.51346e-07		4.69292	0.829583	1.77659e-06
Bcan		11.7593	9.77887	138.138		-0.216103	0.791822	1		3.24178	0.79408	0.0010414		3.45788	0.79948	0.000468958
Bcap29		223.162	209.495	248.914		-0.0930231	0.719525	1		0.154496	0.257464	0.799679		0.24752	0.258295	0.659277
Bcap31		824.409	887.007	835.759		0.103107	0.714451	1		0.0196197	0.281726	0.980479		-0.0834878	0.281735	0.922673
Bcar1		0.974682	2.28515	20.0711		0.682534	0.601429	1		2.86719	1.29569	0.134678		2.18466	1.28892	0.311443
Bcar3		3.21884	3.79299	15.1698		0.193035	0.862196	1		1.81603	1.09104	0.30445		1.623	1.08909	0.396222
Bcas1		1.93705	0.45537	16.3463		-0.990009	0.457793	1		2.12933	1.31177	0.321479		3.11934	1.32457	0.11089
Bcas2		111.758	141.648	117.942		0.326969	0.459504	1		0.0768919	0.442363	0.951261		-0.250077	0.441524	0.824543
Bcas3		61.269	48.5413	26.2902		-0.248855	0.838191	1		-0.887739	1.21922	0.747458		-0.638885	1.21956	0.841195
Bcas3os1		0.327625	0.584197	0		0.334799	0.788216	1		-0.614216	1.22589	NA		-0.949015	1.23095	NA
Bcat1		4.17511	3.07997	0		-0.366413	0.758244	1		-3.15678	1.29144	0.0874965		-2.79037	1.29665	0.156334
Bcat2		79.9311	97.3137	56.743		0.238326	0.815715	1		-0.410047	1.02329	0.880371		-0.648373	1.02313	0.798754
Bccip		115.686	95.0769	192.948		-0.281171	0.484812	1		0.720091	0.397722	0.248431		1.00126	0.399765	0.0828254
Bcdin3d		46.966	41.8742	32.3913		-0.12153	NA	NA		-0.387785	1.22054	NA		-0.266256	1.2208	NA
Bckdha		180.829	189.072	217.97		0.0604237	0.925032	1		0.255153	0.641624	0.881399		0.19473	0.641707	0.92067
Bckdhb		6.71412	11.4352	1.62635		0.695814	0.370559	1		-1.69481	0.871521	0.206229		-2.39062	0.858938	0.045701
Bckdk		273.198	225.132	236.567		-0.26964	0.568929	1		-0.199489	0.472911	0.873109		0.0701511	0.473603	0.960795
Bcl10		210.041	196.473	158.997		-0.0935656	0.859656	1		-0.387954	0.529456	0.744773		-0.294388	0.52985	0.828009
Bcl11a		1.60942	1.33812	4.95323		-0.142298	0.91583	1		1.00193	1.33949	0.737502		1.14423	1.34131	0.705064
Bcl2		15.6477	11.3018	45.3375		-0.362112	0.744121	1		1.23801	1.10273	0.555762		1.60012	1.10538	0.416917
Bcl2a1a		79.1319	78.157	92.4538		-0.0238491	0.967783	1		0.21671	0.588914	0.89252		0.240559	0.589484	0.884233
Bcl2a1b		295.991	324.651	233.697		0.125984	0.804368	1		-0.327753	0.509039	0.781997		-0.453737	0.509022	0.690992
Bcl2a1c		0.313274	0	1.57728		-0.76871	0.571128	1		1.34042	1.36995	NA		2.10913	1.36281	NA
Bcl2a1d		18.7928	29.8298	83.8258		0.611006	0.329234	1		2.04565	0.615886	0.0114131		1.43464	0.609311	0.110933
Bcl2l1		316.802	237.108	351.564		-0.407219	0.283881	1		0.147743	0.378552	0.883784		0.554962	0.379662	0.409601
Bcl2l11		32.9605	27.7848	8.56619		-0.228431	0.782669	1		-1.73497	0.843686	0.171806		-1.50654	0.845792	0.276857
Bcl2l12		33.4296	29.6234	28.9369		-0.165246	0.811848	1		-0.189861	0.692985	0.918652		-0.0246149	0.69524	0.992037
Bcl2l13		70.8744	74.748	32.0527		0.0669881	0.946059	1		-0.964457	0.992177	0.632731		-1.03144	0.992257	0.619095
Bcl2l2		2.5554	3.33762	2.33518		0.329125	0.769681	1		-0.13247	1.13196	0.968363		-0.461596	1.12608	0.883408
Bcl3		3.82901	5.81002	4.3875		0.474747	0.65108	1		0.165519	1.05259	0.956106		-0.309227	1.04467	0.922885
Bcl6		33.0795	21.5341	27.0014		-0.514235	0.61311	1		-0.246441	1.01508	0.931915		0.267794	1.01768	0.930393
Bcl6b		0.974682	1.19638	0.27037		0.136507	0.920419	1		-0.830651	1.36953	NA		-0.967158	1.36941	NA
Bcl7a		9.95755	10.3117	2.43333		0.0494339	0.96279	1		-1.57867	1.0845	0.394901		-1.62811	1.08506	0.392614
Bcl7b		111.464	101.37	98.0642		-0.135077	0.76872	1		-0.180228	0.458821	0.883523		-0.0451513	0.459894	0.976145
Bcl7c		3.87206	6.18359	14.9491		0.621772	0.421593	1		1.8068	0.741802	0.0890211		1.18503	0.717432	0.33016
Bcl9		25.6156	24.26	9.94303		-0.072135	0.9358	1		-1.20967	0.904997	0.449981		-1.13754	0.906161	0.510081
Bcl9l		15.1176	14.4549	16.4124		-0.0465637	0.951546	1		0.0923593	0.762095	0.967196		0.138923	0.764312	0.952731
Bclaf1		139.923	154.904	167.755		0.14411	0.751485	1		0.256136	0.454268	0.816857		0.112026	0.454163	0.934891
Bco2		175.429	178.028	150.6		0.0194718	0.969108	1		-0.211867	0.502959	0.873109		-0.231339	0.503176	0.865775
Bcor		44.5644	43.2095	23.5222		-0.0322736	0.978664	1		-0.671658	1.20749	0.820935		-0.639385	1.20767	0.838947
Bcorl1		3.20449	5.16984	12.0319		0.507358	0.667654	1		1.45057	1.1726	0.498844		0.943216	1.16716	0.725354
Bcr		3.83516	11.9588	3.24445		1.27532	0.275274	1		-0.158163	1.18155	0.964052		-1.43348	1.1704	0.525983
Bcs1l		76.8757	56.9111	40.0273		-0.350069	NA	NA		-0.752884	1.09218	NA		-0.402815	1.0928	NA
Bdh1		0.319432	0.856931	0.540741		0.446734	0.725792	1		0.21075	1.27292	NA		-0.235984	1.27712	NA
Bdh2		0.313274	0.285644	2.97407		-0.0150844	NA	NA		1.14817	1.29664	NA		1.16325	1.29542	NA
Bdp1		33.0772	27.4537	41.7507		-0.255565	0.67967	1		0.311732	0.612256	0.839342		0.567297	0.615995	0.676335
Becn1		150.909	158.7	121.172		0.0732195	0.760636	1		-0.309213	0.241832	0.476886		-0.382432	0.24202	0.358933
Bend3		11.5793	6.37914	0		-0.812829	0.294181	1		-4.73496	1.11493	0.000577625		-3.92213	1.1257	0.00770033
Bend5		11.8209	13.2825	5.13704		0.128209	0.909103	1		-0.916591	1.13055	0.708487		-1.0448	1.13044	0.675153
Bend6		42.5288	41.0118	20.5865		-0.0490413	0.959908	1		-0.893695	0.978417	0.662161		-0.844653	0.978916	0.70057
Best1		1.92885	1.05248	1.14305		-0.573563	0.66451	1		-0.541199	1.31946	0.876746		0.0323639	1.32857	0.994672
Bet1		115.088	114.789	122.039		-0.00873599	0.985041	1		0.0806678	0.46496	0.951281		0.0894038	0.465435	0.94854
Bet1l		115.015	122.558	92.846		0.0856268	0.887933	1		-0.289023	0.608235	0.853246		-0.37465	0.608307	0.805445
Bex2		0.974682	0.741014	0.811111		-0.222525	0.871026	1		-0.117339	1.37021	NA		0.105186	1.37069	NA
Bex4		0	0.45537	1.08148		0.598484	0.631988	1		1.13779	1.25914	NA		0.539303	1.26928	NA
Bex6		0.640899	0.285644	0		-0.415119	0.738965	1		-0.989549	1.23369	NA		-0.57443	1.22275	NA
Bfar		192.648	203.177	76.3165		0.066344	0.944543	1		-1.14517	0.954856	0.516581		-1.21152	0.95489	0.503005
Bgn		3.20042	2.65042	102.115		-0.134832	NA	NA		3.41316	1.29775	NA		3.54799	1.29896	NA
Bhlhb9		47.3923	31.1374	34.0667		-0.43514	NA	NA		-0.341981	1.23575	NA		0.0931584	1.23637	NA
Bhlhe40		5.7395	8.21135	43.9865		0.373668	0.74837	1		2.27418	1.15678	0.199376		1.90051	1.15464	0.332503
Bhlhe41		98.433	110.222	47.4401		0.158402	0.782981	1		-1.00265	0.579775	0.279219		-1.16105	0.579621	0.198802
Bhmt		0	0.298553	2.97407		0.343269	NA	NA		1.58066	1.28049	NA		1.23739	1.28383	NA
Bhmt2		0.313274	0	34.2302		-0.440331	0.747036	1		4.06116	1.34864	0.0254524		4.50149	1.35398	0.0121773
Bicd2		124.97	145.887	97.1159		0.19346	0.837906	1		-0.314827	0.946062	0.90151		-0.508286	0.94598	0.835426
Bid		199.583	196.915	120.939		-0.0206492	0.949225	1		-0.706661	0.326567	0.145719		-0.686012	0.327023	0.170556
Bik		8.30925	8.7636	0.27037		0.041308	0.971843	1		-2.98505	1.23492	0.0924625		-3.02636	1.23538	0.0922686
Bin1		1367.12	1487.5	725.531		0.121496	0.602245	1		-0.908366	0.233946	0.00201602		-1.02986	0.23394	0.000349688
Bin2		1733.92	1971.14	988.182		0.178453	0.724257	1		-0.782055	0.506086	0.354939		-0.960508	0.506072	0.235542
Bin3		134.589	119.862	94.1141		-0.167716	0.694014	1		-0.503111	0.427107	0.527198		-0.335396	0.428221	0.736152
Birc2		71.6993	70.7305	15.1416		-0.0180281	0.982941	1		-1.99789	0.853063	0.107222		-1.97986	0.853403	0.118003
Birc3		85.5122	64.4913	85.0549		-0.380796	0.58421	1		-0.0113397	0.694003	0.994745		0.369456	0.695719	0.838568
Birc5		2.57591	5.7842	17.9078		0.714206	0.580307	1		1.86305	1.28739	0.399528		1.14884	1.28366	0.690012
Birc6		40.1887	49.6746	68.3815		0.30415	0.569697	1		0.734555	0.531148	0.428075		0.430406	0.529472	0.722774
Bivm		9.88178	12.1012	4.81759		0.235095	0.815411	1		-0.845261	1.02002	0.699853		-1.08036	1.01868	0.609924
Blcap		116.029	79.1456	57.8013		-0.464488	0.645113	1		-0.844462	1.00887	0.695747		-0.379975	1.00957	0.89485
Blm		1.90015	2.65042	0		0.387447	0.740847	1		-2.51127	1.30028	0.210197		-2.89872	1.29536	0.136803
Blmh		214.989	164.911	110.903		-0.37201	0.373921	1		-0.938295	0.419896	0.129671		-0.566284	0.421235	0.466983
Blnk		649.301	697.509	437.619		0.101069	0.71884	1		-0.562081	0.281464	0.190435		-0.66315	0.281478	0.110707
Bloc1s1		35.0323	46.6112	49.3994		0.380188	0.485165	1		0.473015	0.542694	0.680772		0.0928267	0.540162	0.955344
Bloc1s2		42.7478	48.7415	62.9694		0.174439	0.697374	1		0.537039	0.444071	0.511588		0.3626	0.443331	0.720644
Bloc1s3		3.85776	1.72677	8.81248		-0.644898	0.627758	1		0.781529	1.32292	0.803719		1.42643	1.32723	0.602905
Bloc1s4		2.25032	5.36756	3.10961		0.953021	0.410429	1		0.320508	1.16556	0.918652		-0.632513	1.14927	0.830627
Bloc1s5		62.5015	60.4815	27.568		-0.0407498	0.967369	1		-0.997856	0.998319	0.617747		-0.957106	0.998625	0.659241
Bloc1s6		56.0474	58.7755	90.6461		0.0760879	0.840226	1		0.680291	0.371275	0.24165		0.604203	0.371553	0.339724
Bloc1s6os		4.13821	3.85971	3.29403		-0.086011	0.942656	1		-0.22912	1.19545	0.945313		-0.143109	1.19807	0.970342
Blvra		112.743	102.421	119.487		-0.127046	0.871488	1		0.0781723	0.784672	0.971011		0.205218	0.785135	0.930537
Blvrb		146.408	160.592	216.202		0.126141	0.7824	1		0.547852	0.455248	0.514514		0.421711	0.455204	0.67466
Blzf1		36.7012	38.3864	27.256		0.0564424	0.952269	1		-0.364364	0.943994	0.885458		-0.420807	0.9442	0.871476
Bmf		65.7348	46.0538	62.3137		-0.415514	0.697422	1		-0.0655012	1.06783	0.982575		0.350013	1.06872	0.912684
Bmi1		17.5951	22.032	15.3379		0.275403	0.784145	1		-0.165782	1.00709	0.953042		-0.441184	1.00612	0.87376
Bmp1		5.09442	4.27418	13.7041		-0.193778	0.861844	1		1.14046	1.09688	0.596481		1.33424	1.1017	0.533355
Bmp2		0.319432	0.45537	1.52407		0.103014	0.935575	1		0.73068	1.28178	NA		0.627666	1.28176	NA
Bmp2k		129.806	106.863	20.8768		-0.259969	0.720726	1		-2.42399	0.737441	0.0126055		-2.16403	0.738215	0.0320707
Bmp4		0	0	8.92312		0	NA	NA		2.77068	1.35132	NA		2.75799	1.3504	NA
Bmpr1a		25.0117	28.0101	43.1524		0.158359	0.685269	1		0.764881	0.378284	0.182322		0.606522	0.376833	0.345586
Bmpr2		81.6341	69.1318	34.0758		-0.211636	0.807262	1		-1.11391	0.869973	0.476693		-0.902275	0.87072	0.620585
Bms1		38.2537	30.6236	32.7416		-0.267005	0.790208	1		-0.19226	1.00277	0.945313		0.0747451	1.00406	0.98278
Bmx		4.48844	0	1.52407		-1.79966	0.18164	1		-0.80889	1.3535	0.800422		0.990766	1.34526	0.756871
Bmyc		153.919	174.944	78.4312		0.176495	0.676066	1		-0.945956	0.426558	0.133413		-1.12245	0.426354	0.0630839
Bnc2		0.313274	0.45537	0		0.146008	0.905634	1		-0.659803	1.21104	NA		-0.805811	1.21236	NA
Bnip1		48.8743	48.0387	122.72		-0.0306175	0.945216	1		1.29258	0.435856	0.0283853		1.3232	0.437222	0.025682
Bnip2		252.362	254.069	195.516		0.00791505	0.994089	1		-0.299467	1.06849	0.917689		-0.307382	1.06853	0.925058
Bnip3		118.569	106.661	179.659		-0.155833	0.683391	1		0.590462	0.37827	0.348622		0.746295	0.379642	0.211891
Bnip3l		262.733	260.153	312.293		-0.0174919	0.94633	1		0.24707	0.258524	0.639875		0.264562	0.258956	0.627732
Boc		1.29615	0.298553	0		-0.842904	0.513547	1		-1.3649	1.28226	NA		-0.521998	1.2688	NA
Bod1		4.77295	3.87262	11.7616		-0.253227	0.813649	1		1.07648	1.05256	0.605905		1.32971	1.05996	0.510731
Bod1l		24.6654	37.2372	33.1033		0.511254	0.588975	1		0.368865	0.946111	0.883896		-0.142389	0.944313	0.960058
Bok		0.954172	1.88359	6.47729		0.427551	0.755017	1		1.42498	1.36939	0.596461		0.997427	1.36902	0.761252
Bola1		73.1016	69.8726	76.9023		-0.0750309	0.84486	1		0.0709856	0.381039	0.947144		0.146016	0.382502	0.892827
Bola2		80.518	106.995	273.796		0.390036	0.353606	1		1.72445	0.415752	0.000826795		1.33441	0.414171	0.0159519
Bola3		32.897	45.7431	65.4678		0.44939	0.333503	1		0.96008	0.459038	0.163444		0.51069	0.454897	0.579641
Bop1		174.99	163.313	260.347		-0.092502	0.860914	1		0.552858	0.526426	0.591462		0.64536	0.526895	0.525983
Bora		2.88715	9.77914	0.540741		1.56196	0.104354	1		-1.67616	1.09378	0.359843		-3.23812	1.06381	0.0245227
Bpgm		38.3949	35.5172	59.4054		-0.108155	0.885476	1		0.582061	0.746689	0.722683		0.690216	0.748017	0.675746
Bphl		27.3867	27.3424	47.4139		-0.00402717	0.997011	1		0.645828	1.07293	0.79882		0.649855	1.07331	0.809586
Bpnt1		69.6719	79.2078	142.723		0.180426	0.697834	1		1.00806	0.460422	0.140029		0.82763	0.459979	0.270162
Bptf		47.2995	62.4894	58.2868		0.369606	0.609485	1		0.281103	0.723266	0.884385		-0.0885034	0.722121	0.968813
Braf		37.1582	40.6516	15.313		0.111295	0.912847	1		-1.0542	1.02114	0.600889		-1.1655	1.02114	0.570714
Brap		7.04989	5.08192	11.1593		-0.348075	0.774266	1		0.496897	1.20691	0.876414		0.844971	1.21055	0.771901
Brat1		210.275	163.394	73.2213		-0.276787	0.816187	1		-1.12864	1.19105	0.644951		-0.851857	1.19118	0.765019
Brca1		2.57184	1.75259	1.14305		-0.308343	0.820595	1		-0.679163	1.36054	0.843595		-0.370821	1.36197	0.92896
Brca2		3.84336	9.00157	4.08468		1.00387	0.351888	1		0.0286111	1.09051	0.992911		-0.975257	1.07656	0.684899
Brcc3		84.7526	79.2586	92.3081		-0.0953444	0.875964	1		0.11527	0.609467	0.946641		0.210614	0.610265	0.906655
Brd1		33.9023	38.0802	89.0449		0.139837	NA	NA		1.16142	1.03007	NA		1.02158	1.03	NA
Brd2		192.302	257.597	148.403		0.407113	0.449296	1		-0.359216	0.539234	0.772267		-0.766329	0.538733	0.428541
Brd3		71.6787	89.9961	78.9592		0.32933	0.310572	1		0.139139	0.324999	0.870906		-0.190191	0.323044	0.81719
Brd4		56.9398	54.9712	26.0811		-0.0441798	0.957061	1		-1.02401	0.824525	0.495973		-0.979829	0.825065	0.546546
Brd7		88.7619	87.0164	90.9241		-0.0289071	0.961685	1		0.0336269	0.600927	0.983956		0.0625341	0.601444	0.974451
Brd8		132.9	122.416	47.3666		-0.10093	0.918177	1		-1.25869	0.984016	0.476868		-1.15776	0.984232	0.552982
Brd9		73.7485	87.5272	42.6108		0.22948	0.735834	1		-0.73098	0.683607	0.582456		-0.960461	0.683214	0.437099
Brdt		0.952138	0.597106	2.43333		-0.226049	0.867504	1		0.638914	1.35872	0.855125		0.864963	1.35721	0.796981
Bre		83.6919	87.7241	100.231		0.069252	0.85578	1		0.250395	0.378927	0.774326		0.181143	0.379182	0.858032
Brf1		25.63	28.182	3.31851		0.122233	0.880316	1		-2.66209	0.864126	0.0215122		-2.78433	0.864038	0.0159362
[truncated: 14,217 more rows]

## Sheet: Suppl. Table S2B
Suppl. Table S2B		Normalized reads				EV-GFPneg to Mock Injection Microglia				EV-GFPpos to Mock Injection Microglia				EV-GFPpos to EV-GFPneg Injection Microglia
Gene name		Mock	EV-GFPneg Microglia	EV-GFPpos Microglia		Log2 fold change	SEM	FDR adj p-value		Log2 fold change	SEM	FDR adj p-value		Log2 fold change	SEM	FDR adj p-value
A630033H20Rik		52.1775	31.2983	4.5963		-0.632814	0.999579	1		-2.86979	1.01797	0.0402834		-2.23698	1.02027	0.146425
Adgre1		1403.05	1344.77	1766.52		-0.0594072	0.486866	1		0.321484	0.486714	0.774326		0.380891	0.486768	0.736422
Adora3		144.449	139.627	69.1904		-0.045142	0.626208	1		-1.00494	0.628623	0.331857		-0.959797	0.628964	0.381001
C3ar1		1516.78	1239.96	1245.31		-0.283644	0.42418	1		-0.277651	0.42411	0.776893		0.00599273	0.424259	0.997725
C5ar1		2196.94	1818.45	1689.66		-0.263236	0.497412	1		-0.366038	0.497397	0.743053		-0.102802	0.497476	0.944757
C5ar2		108.583	65.5046	55.2582		-0.610093	1.0194	1		-0.816687	1.01947	0.712911		-0.206594	1.02044	0.94624
Ccr5		486.022	441.341	174.233		-0.135468	0.430518	1		-1.44348	0.432586	0.0109585		-1.30801	0.432858	0.025987
Ccrl2		255.625	308.638	187.768		0.252965	0.670576	1		-0.415325	0.671138	0.790989		-0.66829	0.671001	0.639058
Cd101		14.669	15.8708	0		0.0811659	0.756466	1		-4.86103	1.08903	0.000255586		-4.9422	1.0892	0.000212235
Cd14		1748.87	1613.85	2571.91		-0.114341	0.31964	1		0.548639	0.319352	0.283887		0.66298	0.319448	0.176226
Cd180		82.7582	83.7052	75.5728		0.0103133	0.721753	1		-0.12073	0.721648	0.952659		-0.131043	0.721946	0.952731
Cd22		19.2067	26.8873	9.41389		0.403366	1.02972	1		-0.834538	1.03666	0.710597		-1.2379	1.03525	0.542251
Cd33		634.192	537.115	197.982		-0.237917	0.283309	1		-1.66147	0.286445	7.49223e-07		-1.42356	0.286929	4.02e-05
Cd37		1179.17	1050.6	504.183		-0.165994	0.249566	1		-1.21601	0.250687	5.42029e-05		-1.05002	0.25092	0.000797116
Cd48		573.314	511.689	340.789		-0.162095	0.408488	1		-0.732415	0.408996	0.255367		-0.57032	0.40927	0.442868
Cd52		261.361	598.933	960.626		1.11674	0.672857	1		1.75675	0.672562	0.0630615		0.640015	0.671871	0.661859
Cd53		4411.64	4210.6	3218.11		-0.0668453	0.271249	1		-0.450629	0.271299	0.306036		-0.383784	0.271334	0.432066
Cd68		4029.08	4022.79	3345.73		-0.00252118	0.346006	1		-0.26372	0.346023	0.730787		-0.261199	0.346041	0.74857
Cd74		227.375	292.748	777.624		0.356556	0.310042	1		1.7522	0.307547	1.2409e-06		1.39564	0.306842	0.000206249
Cd79b		121.763	144.945	39.6481		0.21254	0.999423	1		-1.35316	1.00155	0.442853		-1.5657	1.00145	0.366387
Cd84		594.08	570.371	252.318		-0.0540242	0.773783	1		-1.12665	0.774285	0.395118		-1.07262	0.774348	0.44629
Cd86		1177.74	1019.26	792.847		-0.205831	0.29765	1		-0.563993	0.29781	0.221856		-0.358162	0.298035	0.53813
Clec4a2		249.327	268.157	112.082		0.0992183	0.326809	1		-1.13974	0.331075	0.00815089		-1.23896	0.331106	0.00354469
Clec4a3		413.858	445.291	202.605		0.100324	0.463016	1		-1.0002	0.464437	0.147895		-1.10052	0.464451	0.107993
Clec4b1		0.65525	0.285644	0		-0.425037	1.24636	1		-0.996739	1.23445	NA		-0.571702	1.22339	NA
Clec5a		575.066	495.866	177.883		-0.205184	0.55978	1		-1.61708	0.561281	0.0349306		-1.41189	0.561498	0.0810733
Clec7a		45.7354	81.1246	65.0925		0.696783	0.987049	1		0.431664	0.987214	0.866593		-0.265119	0.986048	0.929203
Cmklr1		64.643	85.7333	53.4239		0.392574	0.511511	1		-0.260059	0.514361	0.840922		-0.652632	0.512826	0.501402
Cmtm6		3386.3	2613.64	1626.32		-0.361817	0.477433	1		-1.0251	0.477537	0.14957		-0.663283	0.477609	0.444368
Cmtm7		511.627	457.493	302.395		-0.156136	0.41663	1		-0.740477	0.417207	0.262089		-0.584341	0.417499	0.439573
Csf1r		18923	19749.6	13463.9		0.0605034	0.382895	1		-0.481262	0.382908	0.488292		-0.541765	0.38291	0.431908
Csf3r		1017.52	921.82	353.625		-0.137295	0.48797	1		-1.47441	0.488853	0.0251352		-1.33712	0.488965	0.0505326
Cx3cr1		7968.37	7031.05	5041.5		-0.179441	0.22263	1		-0.655973	0.222684	0.0298857		-0.476533	0.222725	0.15977
Cxcl16		261.927	359.134	486.296		0.445806	0.361741	1		0.876873	0.360865	0.0901457		0.431067	0.360191	0.541735
Cysltr1		198.445	199.947	196.412		0.0107935	0.455204	1		-0.0178345	0.454884	0.98854		-0.028628	0.455123	0.984897
Ecscr		521.266	521.268	217.741		-0.00161251	0.50998	1		-1.2132	0.511235	0.100531		-1.21159	0.511325	0.107993
Entpd1		1629.29	1248.14	577.859		-0.37795	0.343652	1		-1.47097	0.344362	0.000526307		-1.09302	0.34459	0.0180678
Fcer1g		3783.54	4672.33	4611.16		0.297595	0.398266	1		0.279255	0.398249	0.75835		-0.0183396	0.398225	0.98853
Fcgr1		1004.76	1077.33	861.826		0.0970801	0.451074	1		-0.215108	0.451144	0.85236		-0.312188	0.451152	0.773717
Fcgr2b		913.17	1087.85	903.489		0.244979	0.454578	1		-0.0145039	0.454621	0.990607		-0.259483	0.454559	0.823489
Fcgr3		4181.2	4088.28	2155.85		-0.0321607	0.310899	1		-0.943322	0.311082	0.0241604		-0.911161	0.311108	0.0322485
Fcgr4		114.039	223.714	330.488		0.921508	0.592383	1		1.46007	0.591519	0.0837804		0.538564	0.589838	0.680805
Fcrl1		158.211	107.995	30.6526		-0.505424	0.779146	1		-2.1595	0.784517	0.0465155		-1.65408	0.785552	0.168772
Gpr160		149.383	136.885	82.2044		-0.127684	0.337231	1		-0.851034	0.340675	0.0791273		-0.72335	0.341768	0.165711
Gpr183		1364.99	1083.78	380.06		-0.31978	0.538272	1		-1.77074	0.53903	0.0126527		-1.45096	0.539168	0.0552616
Gpr34		6048.03	5050.22	2344.84		-0.254366	0.409359	1		-1.33559	0.4095	0.0134843		-1.08122	0.409536	0.0619728
Gpr84		1472.53	1450	1150.3		-0.0223595	0.413613	1		-0.348188	0.413676	0.693937		-0.325829	0.413726	0.734885
Havcr2		576.403	541.033	230.583		-0.0903532	0.33297	1		-1.29911	0.334963	0.00204006		-1.20876	0.335209	0.00544251
I830077J02Rik		266.239	177.274	94.8603		-0.576248	0.40494	1		-1.45689	0.407867	0.00551255		-0.880639	0.409589	0.156775
Icam1		838.531	743.548	392.596		-0.172791	0.211266	1		-1.08698	0.21278	1.79704e-05		-0.914187	0.213177	0.00053506
Ifitm6		19.0097	23.9256	9.73334		0.225113	1.29348	1		-0.622921	1.29464	0.850049		-0.848035	1.29448	0.789585
Ifngr1		3975.44	3295.27	1857.96		-0.268187	0.256761	1		-1.08744	0.256996	0.000611464		-0.819249	0.257091	0.0174627
Il10ra		1600.43	1465.13	820.862		-0.123252	0.465482	1		-0.934525	0.465747	0.187316		-0.811273	0.465818	0.292721
Il21r		450.858	381.859	231.631		-0.23404	0.408453	1		-0.938763	0.409406	0.117818		-0.704723	0.409855	0.302382
Il6ra		91.3338	104.299	86.4253		0.179364	0.707212	1		-0.0781529	0.707448	0.97006		-0.257517	0.707277	0.89895
Itgam		1172.11	1335.69	1130.3		0.187851	0.241213	1		-0.052025	0.24127	0.938517		-0.239876	0.241212	0.639376
Itgb2		1120.78	1108.56	696.586		-0.0151313	0.380069	1		-0.672967	0.38039	0.263524		-0.657836	0.380457	0.298484
Itgb5		644.668	620.599	283.046		-0.0525362	0.421568	1		-1.15812	0.422716	0.0478982		-1.10558	0.422852	0.0652203
Lag3		23.3817	36.9067	13.6917		0.615729	0.633493	1		-0.703246	0.648476	0.57477		-1.31898	0.64334	0.18402
Lair1		2209.18	1974.84	1326.66		-0.157817	0.436148	1		-0.716644	0.436265	0.314235		-0.558827	0.43633	0.497141
Lgals9		1332.05	1611.07	1029.59		0.267933	0.391658	1		-0.363636	0.391858	0.655337		-0.631569	0.391799	0.344935
Lilra5		97.962	61.8869	61.9417		-0.634335	0.607715	1		-0.623885	0.606835	0.603018		0.0104495	0.609926	0.996997
Ltf		233.669	368.889	0		0.590056	0.917947	1		-7.28788	1.04397	9.77871e-10		-7.87793	1.04375	2.73e-11
Ly86		3793.14	4649.09	3339.45		0.2834	0.498431	1		-0.177419	0.498461	0.895543		-0.460819	0.498444	0.67509
P2ry12		9627.45	9023.95	4770.93		-0.0914443	0.404571	1		-0.990253	0.404631	0.0870496		-0.898809	0.404643	0.140567
P2ry13		4149.73	2984.22	1414.1		-0.470668	0.285071	1		-1.53625	0.285422	5.03831e-06		-1.06558	0.285557	0.00363964
P2ry6		714.251	715.28	432.999		0.00290189	0.530112	1		-0.694072	0.530473	0.463891		-0.696973	0.530534	0.483101
Pilra		125.875	146.662	95.9913		0.213868	0.410339	1		-0.376992	0.412208	0.661733		-0.590861	0.411803	0.42249
Ptafr		258.508	190.872	196.313		-0.418901	0.547454	1		-0.382859	0.547076	0.758517		0.0360417	0.547966	0.984329
Ptprc		612.172	550.611	499.102		-0.152503	0.220023	1		-0.291642	0.219971	0.455347		-0.139139	0.220453	0.799133
Selplg		13092.4	12591.4	6845.2		-0.0559512	0.213692	1		-0.929842	0.213774	0.00039401		-0.87389	0.213789	0.00112253
Siglece		250.814	226.451	168.287		-0.138073	0.612606	1		-0.546072	0.612986	0.672453		-0.407998	0.61332	0.785013
Siglech		3554.45	3796.82	1456.95		0.0929947	0.389481	1		-1.25996	0.389769	0.0145263		-1.35295	0.389772	0.008013
Slamf9		365.001	370.354	82.8899		0.0183842	0.654547	1		-2.00162	0.657639	0.0236175		-2.02001	0.657714	0.0230701
Slc16a3		145.275	170.082	128.679		0.21448	0.691362	1		-0.162431	0.691725	0.934577		-0.376911	0.691557	0.833439
Slc2a5		2373.1	1827.83	580.419		-0.3635	0.506557	1		-1.95921	0.507132	0.00214642		-1.59571	0.507227	0.0193796
Slc7a7		477.889	371.921	270.727		-0.359543	0.23289	1		-0.813574	0.233781	0.00727721		-0.454031	0.234893	0.222464
Slco2b1		3793.02	3414.87	1915.25		-0.14602	0.505604	1		-0.951016	0.505705	0.225945		-0.804996	0.505735	0.354114
Tgfbr1		1865.57	1369.15	757.061		-0.431953	0.481455	1		-1.2603	0.481735	0.0626932		-0.828346	0.481886	0.30253
Tgfbr2		952.503	760.782	476.146		-0.311186	0.525425	1		-0.962518	0.525733	0.242245		-0.651332	0.52593	0.519637
Tlr1		91.9464	71.1151	23.7078		-0.32546	0.916228	1		-1.69963	0.920434	0.236723		-1.37417	0.921275	0.395633
Tlr12		147.294	89.8729	94.5389		-0.671275	0.603325	1		-0.606491	0.602543	0.614838		0.0647838	0.60476	0.973456
Tlr13		516.076	409.461	243.446		-0.319082	0.545841	1		-1.03851	0.546477	0.220149		-0.71943	0.54683	0.48219
Tlr2		448.658	507.584	751.449		0.175628	0.340095	1		0.733272	0.339323	0.146343		0.557644	0.339236	0.33324
Tlr4		265.937	231.079	110.031		-0.189928	0.630249	1		-1.20185	0.631821	0.219642		-1.01192	0.632194	0.349947
Tlr6		79.3904	60.807	32.9852		-0.28414	1.22127	1		-0.914336	1.22172	0.73739		-0.630196	1.22201	0.843111
Tlr7		437.259	464.731	288.895		0.0856446	0.522144	1		-0.574085	0.522665	0.567533		-0.65973	0.522689	0.506352
Tmem119		12519	11369.2	6621.52		-0.13751	0.275246	1		-0.909501	0.275304	0.012004		-0.771991	0.275322	0.0434623
Tmem173		2211.05	1945.42	894.569		-0.183641	0.248575	1		-1.29453	0.249241	1.22744e-05		-1.11089	0.249375	0.000290338
Tmem37		687.99	563.832	276.749		-0.285003	0.305897	1		-1.29784	0.30748	0.000636091		-1.01283	0.307956	0.0134744
Tmem8c		65.888	97.7938	126.767		0.442293	1.12816	1		0.739845	1.12784	0.776181		0.297553	1.12754	0.930386
Tnfrsf13b		276.354	249.484	81.1014		-0.134612	0.797201	1		-1.60351	0.799029	0.18724		-1.4689	0.799226	0.256582
Tnfrsf17		41.4066	35.0237	8.38148		-0.195421	1.14575	1		-1.74372	1.15086	0.368565		-1.5483	1.15148	0.466983
Tnfrsf1b		849.757	818.968	952.272		-0.0492152	0.686067	1		0.153329	0.685958	0.937741		0.202544	0.68601	0.923467
Trem2		4041.85	3958.8	2064.04		-0.0293981	0.433315	1		-0.944476	0.433444	0.142459		-0.915078	0.433463	0.167057
Tyrobp		3921.81	4318.29	2453.8		0.134831	0.453657	1		-0.657312	0.453747	0.398695		-0.792144	0.453744	0.291555
Upk1b		176.502	148.928	22.5273		-0.212878	0.974095	1		-2.50072	0.978662	0.0706916		-2.28785	0.978938	0.114461
